# Supplementary material for: A genome-scale metabolic model of Cupriavidus necator H16 integrated with TraDIS and transcriptomic data reveals metabolic insights for biotechnological applications
Source: PLoS Comput Biol. 2022 May 23;18(5):e1010106. doi: 10.1371/journal.pcbi.1010106 (PMC9166356; doi:10.1371/journal.pcbi.1010106)
Supplement: S1 Data — (XLSX) [file pcbi.1010106.s001.xlsx]

## Sheet: Contents
Contents
Table A	GSM reaction information
Table B	GSM metabolite information
Table C	GSM gene-reaction relationships
Table D	GSM biomass equation
Table E	List of inconsistent enzyme subsets (calculated in ScrumPy)

## Sheet: Table A
	ScrumPy ID	BioCyc ID	EC-Number	KEGG ID	Name	Reaction in BioCyc Flatfiles?	Stoichiometry	BioCyc pathways	Functional/Blocked?
R_RXN_12508	RXN-12508	RXN-12508		R03270	2-oxoglutarate dehydrogenase complex: pyruvate dehydrogenase	1	M_2_ALPHA_HYDROXYETHYL_THPP + M_Pyruvate_dehydrogenase_lipoate <=> M_Pyruvate_dehydrogenase_acetylDHlipoyl + M_THIAMINE_PYROPHOSPHATE		functional
EX_TYR_e	TYR_tx				nan	0	M_TYR -->		functional
R_RXN_8899	RXN-8899	RXN-8899		R08698	nan	1	M_2_AMINOACRYLATE + M_WATER --> M_AMMONIUM + M_PYRUVATE		functional
R_SHIKIMATE_5_DEHYDROGENASE_RXN	SHIKIMATE-5-DEHYDROGENASE-RXN	SHIKIMATE-5-DEHYDROGENASE-RXN		R02413	shikimate dehydrogenase	1	M_NADP + M_SHIKIMATE <-- M_3_DEHYDRO_SHIKIMATE + M_NADPH + M_PROTON	chorismate biosynthesis I // superpathway of phenylalanine, tyrosine, and tryptophan biosynthesis // chorismate biosynthesis from 3-dehydroquinate	functional
R_NAG6PDEACET_RXN	NAG6PDEACET-RXN	NAG6PDEACET-RXN		R02059	<i>N</i>-acetylglucosamine-6-phosphate deacetylase	1	M_N_ACETYL_D_GLUCOSAMINE_6_P + M_WATER <=> M_ACET + M_D_GLUCOSAMINE_6_P	<i>N</i>-acetylglucosamine degradation I // anhydromuropeptides recycling	functional
R_RXN0_7012_C16	RXN0-7012_C16	RXN0-7012		R02030	cardiolipin synthase	1	M_PE_C16 + M_PG_C16 --> M_CLPN_C16 + M_ETHANOL_AMINE	cardiolipin biosynthesis III // phospholipid biosynthesis I	functional
R_DIHYDRONEOPTERIN_MONO_P_DEPHOS_RXN	DIHYDRONEOPTERIN-MONO-P-DEPHOS-RXN	DIHYDRONEOPTERIN-MONO-P-DEPHOS-RXN		R04621	nan	1	M_DIHYDRONEOPTERIN_P + M_WATER <=> M_DIHYDRO_NEO_PTERIN + M_Pi	6-hydroxymethyl-dihydropterin diphosphate biosynthesis I // superpathway of tetrahydrofolate biosynthesis	functional
R_RXN_9662	RXN-9662	RXN-9662		R04966	nan	1	M_Myristoyl_ACPs + M_NAD <-- M_NADH + M_PROTON + M_Tetradec_2_enoyl_ACPs	palmitate biosynthesis II (bacteria and plants)	functional
R_MANNPGUANYLTRANGDP_RXN	MANNPGUANYLTRANGDP-RXN	MANNPGUANYLTRANGDP-RXN		R00883	GDP mannose phosphorylase	1	M_GDP + M_MANNOSE_1P + M_PROTON <=> M_GDP_MANNOSE + M_Pi		blocked
R_PHOSPHASERSYN_RXN_C14	PHOSPHASERSYN-RXN_C14	PHOSPHASERSYN-RXN		R01800	phosphatidylserine synthase	1	M_CDPDIACYLGLYCEROL_C14 + M_SER --> M_CMP + M_L_1_PHOSPHATIDYL_SERINE_C14 + M_PROTON	phosphatidylethanolamine biosynthesis I // phospholipid biosynthesis I	functional
R_RXN_3523	RXN-3523	RXN-3523		R03186	nan	1	2.0 M_CPD_318 <=> M_ASCORBATE + M_L_DEHYDRO_ASCORBATE + M_PROTON		blocked
R_DTDPDEHYRHAMREDUCT_RXN	DTDPDEHYRHAMREDUCT-RXN	DTDPDEHYRHAMREDUCT-RXN		R02777	dTDP-&alpha;-L-rhamnose synthase	1	M_DTDP_RHAMNOSE + M_NADP <-- M_DTDP_DEOH_DEOXY_MANNOSE + M_NADPH + M_PROTON	<i>O</i>-antigen building blocks biosynthesis (<i>E. coli</i>) // dTDP-L-rhamnose biosynthesis I	blocked
R_PROTOPORGENOXI_RXN	PROTOPORGENOXI-RXN	PROTOPORGENOXI-RXN		R03222	protoporphyrinogen oxidase	1	3.0 M_OXYGEN_MOLECULE + M_PROTOPORPHYRINOGEN --> 3.0 M_HYDROGEN_PEROXIDE + M_PROTOPORPHYRIN_IX	superpathay of heme biosynthesis from glutamate // chlorophyllide <i>a</i> biosynthesis III (aerobic, light independent) // chlorophyllide <i>a</i> biosynthesis I (aerobic, light-dependent) // superpathway of heme biosynthesis from uroporphyrinogen-III // heme biosynthesis from uroporphyrinogen-III I (aerobic) // superpathway of heme biosynthesis from glycine // chlorophyllide <i>a</i> biosynthes…	functional
R_ADENODEAMIN_RXN	ADENODEAMIN-RXN	ADENODEAMIN-RXN		R01560	adenosine deaminase	1	M_ADENOSINE + M_PROTON + M_WATER <=> M_AMMONIUM + M_INOSINE	purine nucleotides degradation II (aerobic) // adenosine nucleotides degradation II	functional
EX_FORMATE_e	FORMATE_tx				nan	0	M_FORMATE -->		functional
R_THYMIDYLATESYN_RXN	THYMIDYLATESYN-RXN	THYMIDYLATESYN-RXN		R02101	thymidylate synthase	1	M_DUMP + M_METHYLENE_THF <=> M_DIHYDROFOLATE + M_TMP	pyrimidine deoxyribonucleosides salvage // pyrimidine deoxyribonucleotides <i>de novo</i> biosynthesis I // pyrimidine deoxyribonucleotides <i>de novo</i> biosynthesis II // superpathway of pyrimidine deoxyribonucleoside salvage // superpathway of pyrimidine deoxyribonucleotides <i>de novo</i> biosynthesis (E. coli) // formylTHF biosynthesis // superpathway of pyrimidine deoxyribonucleotides <i>d…	functional
R_O_ACETYLHOMOSERINE_THIOL_LYASE_RXN	O-ACETYLHOMOSERINE-THIOL-LYASE-RXN	O-ACETYLHOMOSERINE-THIOL-LYASE-RXN		R00651	<em>O</em>-acetylhomoserine aminocarboxypropyltransferase	1	M_CPD_667 + M_CPD_7671 --> M_ACET + M_MET + M_PROTON		blocked
R_2_OCTAPRENYL_6_OHPHENOL_METHY_RXN	2-OCTAPRENYL-6-OHPHENOL-METHY-RXN	2-OCTAPRENYL-6-OHPHENOL-METHY-RXN		R04988	nan	0	M_2_OCTAPRENYL_6_HYDROXYPHENOL + M_S_ADENOSYLMETHIONINE --> M_2_OCTAPRENYL_6_METHOXYPHENOL + M_ADENOSYL_HOMO_CYS + M_PROTON		functional
EX_PHB_e					nan	0	M_Poly_Hydroxybutyrate -->		functional
R_RXN6666_5	RXN6666-5	RXN6666-5		R03300	3,4-dihydroxyphenylacetaldehyde dehydrogenase	1	M_34_DIHYDROXYPHENYLACETALDEHYDE + M_NAD + M_WATER <=> M_CPD_782 + M_NADH + 2.0 M_PROTON	aromatic biogenic amine degradation (bacteria)	blocked
R_DIHYDROXYMETVALDEHYDRAT_RXN	DIHYDROXYMETVALDEHYDRAT-RXN	DIHYDROXYMETVALDEHYDRAT-RXN		R05070	2,3-dihydroxy-3-methylvalerate hydro-lyase	1	M_1_KETO_2_METHYLVALERATE <=> M_2_KETO_3_METHYL_VALERATE + M_WATER	isoleucine biosynthesis I (from threonine) // isoleucine biosynthesis I // isoleucine biosynthesis IV // superpathway of leucine, valine, and isoleucine biosynthesis	functional
R_DUTP_PYROP_RXN	DUTP-PYROP-RXN	DUTP-PYROP-RXN		R02100	nan	1	M_DUTP + M_WATER --> M_DUMP + M_PPI + M_PROTON	pyrimidine deoxyribonucleotides <i>de novo</i> biosynthesis I // pyrimidine deoxyribonucleotides <i>de novo</i> biosynthesis II // superpathway of pyrimidine deoxyribonucleotides <i>de novo</i> biosynthesis (E. coli) // superpathway of pyrimidine deoxyribonucleotides <i>de novo</i> biosynthesis	functional
R_RXN_9527	RXN-9527	RXN-9527		R04960	&beta;-ketodecanoyl-[acp] synthase	1	M_MALONYL_ACP + M_Octanoyl_ACPs + M_PROTON --> M_3_oxo_decanoyl_ACPs + M_ACP + M_CARBON_DIOXIDE	palmitate biosynthesis II (bacteria and plants)	functional
R_RXN_11182	RXN-11182	RXN-11182			nan	1	M_CPDQT_273 + M_WATER --> M_CPD_12140 + M_GLC		blocked
R_RXN_10917	RXN-10917	RXN-10917		R04891	3-methoxy-4-hydroxyphenylglycolaldehyde dehydrogenase	1	M_CPD_11876 + M_NAD + M_WATER --> M_NADH + 2.0 M_PROTON + M_VANILLYL_MANDELATE		blocked
R_231157_RXN	2.3.1.157-RXN	2.3.1.157-RXN		R05332		1	M_ACETYL_COA + M_GLUCOSAMINE_1P <=> M_CO_A + M_N_ACETYL_D_GLUCOSAMINE_1_P + M_PROTON	<i>O</i>-antigen building blocks biosynthesis (<i>E. coli</i>) // UDP-<i>N</i>-acetyl-D-glucosamine biosynthesis I // anhydromuropeptides recycling	functional
R_PYRROLINECARBDEHYDROG_RXN	PYRROLINECARBDEHYDROG-RXN	PYRROLINECARBDEHYDROG-RXN		R00707	proline dehydrogenase/1-pyrroline-5-carboxylate dehydrogenase	1	M_L_DELTA1_PYRROLINE_5_CARBOXYLATE + M_NAD + 2.0 M_WATER --> M_GLT + M_NADH + M_PROTON		functional
R_RXN0_6377_NAD	RXN0-6377-(NAD)	RXN0-6377		R00787	nitrite reductase	1	M_AMMONIUM + 3.0 M_NAD + 2.0 M_WATER <-- 3.0 M_NADH + M_NITRITE + 5.0 M_PROTON	nitrate reduction V (assimilatory) // alkylnitronates degradation	functional
R_PHOSPHASERDECARB_RXN_C18	PHOSPHASERDECARB-RXN_C18	PHOSPHASERDECARB-RXN		R02055	phosphatidylserine decarboxylase	1	M_L_1_PHOSPHATIDYL_SERINE_C18 + M_PROTON --> M_CARBON_DIOXIDE + M_PE_C18	phosphatidylethanolamine biosynthesis I // phospholipid biosynthesis I	functional
R_RXN_10661	RXN-10661	RXN-10661				1	M_NAD + M_Palmitoleoyl_ACPs <-- M_NADH + M_PROTON + M_Trans_D3_cis_D9_hexadecenoyl_ACPs	superpathway of unsaturated fatty acids biosynthesis (<i>E. coli</i>) // palmitoleate biosynthesis I	functional
EX_URACIL_e	URACIL_tx				nan	0	M_URACIL -->		functional
R_2OXOGLUTDECARB_RXN	2OXOGLUTDECARB-RXN	2OXOGLUTDECARB-RXN			2-oxoglutarate decarboxylase	1	M_2_KETOGLUTARATE + M_Oxo_glutarate_dehydrogenase_lipoyl + M_PROTON <=> M_CARBON_DIOXIDE + M_Oxo_glutarate_dehydro_suc_DH_lipoyl	2-oxoglutarate decarboxylation to succinyl-CoA	functional
R_IMP_DEHYDROG_RXN	IMP-DEHYDROG-RXN	IMP-DEHYDROG-RXN		R01130	inosine 5'-monophosphate dehydrogenase	1	M_IMP + M_NAD + M_WATER <=> M_NADH + M_PROTON + M_XANTHOSINE_5_PHOSPHATE	superpathway of purine nucleotides <i>de novo</i> biosynthesis II // urate biosynthesis/inosine 5'-phosphate degradation // superpathway of guanosine nucleotides <i>de novo</i> biosynthesis II // purine nucleotides degradation II (aerobic) // superpathway of purine nucleotides <i>de novo</i> biosynthesis I // superpathway of guanosine nucleotides <i>de novo</i> biosynthesis I // guanosine ribonuc…	functional
R_FORMAMIDASE_RXN	FORMAMIDASE-RXN	FORMAMIDASE-RXN		R00524	formamidase	1	M_FORMAMIDE + M_WATER --> M_AMMONIUM + M_FORMATE		blocked
R_RXN_9655_odd	RXN-9655_odd	RXN-9655			3-hydroxydecanoyl-[acp] dehydrase	1	M_Beta_hydroxyundecanoyl_ACPs <=> M_Trans_D2_undecenoyl_ACPs + M_WATER	<i>cis</i>-dodecenoyl biosynthesis // superpathway of unsaturated fatty acids biosynthesis (<i>E. coli</i>) // palmitate biosynthesis II (bacteria and plants)	functional
R_QUIN_OXIDASE_b03	QUIN_OXIDASE_b03				nan	0	0.5 M_OXYGEN_MOLECULE + 4.0 M_PROTON + M_Ubiquinols --> 4.0 M_PROTON_p + M_Ubiquinones + M_WATER		functional
R_RXN_12302	RXN-12302	RXN-12302			nan	1	3.0 M_Starch + M_WATER --> M_MALTOTRIOSE		blocked
R_PRIBFAICARPISOM_RXN	PRIBFAICARPISOM-RXN	PRIBFAICARPISOM-RXN		R04640	1-(5-phosphoribosyl)-5-[(5-phosphoribosylamino)methylideneamino]imidazole-4-carboxamide isomerase	1	M_PHOSPHORIBOSYL_FORMIMINO_AICAR_P <=> M_PHOSPHORIBULOSYL_FORMIMINO_AICAR_P	histidine biosynthesis	functional
R_AMP_NUCLEOSID_RXN	AMP-NUCLEOSID-RXN	AMP-NUCLEOSID-RXN		R00182	AMP nucleosidase	1	M_AMP + M_WATER --> M_ADENINE + M_RIBOSE_5P	adenosine nucleotides degradation III	functional
R_TSA_REDUCT_RXN_NADP	TSA-REDUCT-RXN-(NADP)	TSA-REDUCT-RXN		R01747	tartronate semialdehyde reductase	1	M_GLYCERATE + M_NADP <-- M_NADPH + M_PROTON + M_TARTRONATE_S_ALD	D-galactarate degradation I // <i>D</i>-glucarate degradation I // superpathway of D-glucarate and D-galactarate degradation	functional
R_RXN_10658	RXN-10658	RXN-10658			3-oxo-cis-&Delta;9-hexadecenoyl-[acp] synthase	1	M_Cis_Delta7_tetradecenoyl_ACPs + M_MALONYL_ACP + M_PROTON --> M_3_oxo_cis_D9_hexadecenoyl_ACPs + M_ACP + M_CARBON_DIOXIDE	superpathway of unsaturated fatty acids biosynthesis (<i>E. coli</i>) // palmitoleate biosynthesis I	functional
R_CARDIOLIPSYN_RXN_C15	CARDIOLIPSYN-RXN_C15	CARDIOLIPSYN-RXN		R07390	cardiolipin synthase	1	2.0 M_PG_C15 --> M_CLPN_C15 + M_GLYCEROL	cardiolipin biosynthesis I // phospholipid biosynthesis I	functional
R_ARG_OXIDATION_RXN	ARG-OXIDATION-RXN	ARG-OXIDATION-RXN			L-arginine oxidase	1	M_ARG + M_OXYGEN_MOLECULE + M_WATER --> M_AMMONIUM + M_CPD_824 + M_HYDROGEN_PEROXIDE	arginine degradation VIII (arginine oxidase pathway)	blocked
R_IMPCYCLOHYDROLASE_RXN	IMPCYCLOHYDROLASE-RXN	IMPCYCLOHYDROLASE-RXN		R01127	IMP cyclohydrolase	1	M_IMP + M_WATER <-- M_PHOSPHORIBOSYL_FORMAMIDO_CARBOXAMIDE	superpathway of purine nucleotides <i>de novo</i> biosynthesis II // inosine-5'-phosphate biosynthesis I // inosine-5'-phosphate biosynthesis II // superpathway of purine nucleotides <i>de novo</i> biosynthesis I	functional
R_SERINE_O_ACETTRAN_RXN	SERINE-O-ACETTRAN-RXN	SERINE-O-ACETTRAN-RXN		R00586	serine acetyltransferase	1	M_ACETYL_COA + M_SER --> M_ACETYLSERINE + M_CO_A	superpathway of sulfate assimilation and cysteine biosynthesis // cysteine biosynthesis I	functional
R_GLYCOLALD_DEHYDROG_RXN	GLYCOLALD-DEHYDROG-RXN	GLYCOLALD-DEHYDROG-RXN		R01333	glycolaldehyde dehydrogenase	0	M_GLYCOLALDEHYDE + M_NAD + M_WATER <=> M_GLYCOLLATE + M_NADH + 2.0 M_PROTON		functional
EX_XANTHINE_e	XANTHINE_tx				nan	0	M_XANTHINE -->		functional
R_HYDROXYPYRUVATE_REDUCTASE_RXN_NADP	HYDROXYPYRUVATE-REDUCTASE-RXN-(NADP)	HYDROXYPYRUVATE-REDUCTASE-RXN		R01388	hydroxypyruvate reductase	1	M_GLYCERATE + M_NADP <-- M_NADPH + M_OH_PYR + M_PROTON	formaldehyde assimilation I (serine pathway)	functional
R_RXN_1401	RXN-1401	RXN-1401		R02173	tryptamine oxidase	1	M_OXYGEN_MOLECULE + M_TRYPTAMINE + M_WATER --> M_AMMONIUM + M_HYDROGEN_PEROXIDE + M_INDOLE_ACETALDEHYDE		blocked
R_S_ADENMETSYN_RXN	S-ADENMETSYN-RXN	S-ADENMETSYN-RXN		R00177	methionine adenosyltransferase	1	M_ATP + M_MET + M_WATER <=> M_PPI + M_Pi + M_S_ADENOSYLMETHIONINE	<i>S</i>-adenosyl-L-methionine cycle II // aspartate superpathway // <i>S</i>-adenosyl-L-methionine cycle I // methionine degradation I (to homocysteine) // S-adenosyl-L-methionine biosynthesis	functional
R_ADENOSINE_KINASE_RXN	ADENOSINE-KINASE-RXN	ADENOSINE-KINASE-RXN		R00185	adenosine kinase	0	M_ADENOSINE + M_ATP --> M_ADP + M_AMP + M_PROTON		functional
R_MALSYN_RXN	MALSYN-RXN	MALSYN-RXN		R00472	malate synthase A	1	M_ACETYL_COA + M_GLYOX + M_WATER --> M_CO_A + M_MAL + M_PROTON	TCA cycle V (2-oxoglutarate:ferredoxin oxidoreductase) // glyoxylate cycle // superpathway of glyoxylate bypass and TCA	functional
R_RXN_8770	RXN-8770	RXN-8770		R04594	adenosylcobalamin 5'-phosphate phosphatase	1	M_ADENOSYLCOBALAMIN_5_P + M_WATER --> M_ADENOSYLCOBALAMIN + M_Pi	adenosylcobalamin biosynthesis from cobyrinate <i>a,c</i>-diamide I	blocked
EX_OXYGEN_MOLECULE_e	O2_tx				nan	0	M_OXYGEN_MOLECULE <=>		functional
R_DTDPGLUCOSEPP_RXN	DTDPGLUCOSEPP-RXN	DTDPGLUCOSEPP-RXN		R02328	glucose-1-phosphate thymidylyltransferase	1	M_GLC_1_P + M_PROTON + M_TTP <=> M_DTDP_D_GLUCOSE + M_PPI	<i>O</i>-antigen building blocks biosynthesis (<i>E. coli</i>) // dTDP-L-rhamnose biosynthesis I	blocked
R_ASPARTATEKIN_RXN	ASPARTATEKIN-RXN	ASPARTATEKIN-RXN		R00480	aspartate kinase	1	M_ATP + M_L_ASPARTATE <=> M_ADP + M_L_BETA_ASPARTYL_P	superpathway of lysine, threonine and methionine biosynthesis I // homoserine biosynthesis // aspartate superpathway // threonine biosynthesis // lysine biosynthesis I // isoleucine biosynthesis I // superpathway of methionine biosynthesis (by sulfhydrylation) // superpathway of methionine biosynthesis (transsulfuration) // homoserine and methionine biosynthesis	functional
R_GLU6PDEHYDROG_RXN	GLU6PDEHYDROG-RXN	GLU6PDEHYDROG-RXN		R02736	NADP<sup>+</sup>-dependent glucose-6-phosphate dehydrogenase	1	M_GLC_6_P + M_NADP <=> M_D_6_P_GLUCONO_DELTA_LACTONE + M_NADPH + M_PROTON	superpathway of glycolysis and Entner-Doudoroff	functional
R_METHYLACETOACETYLCOATHIOL_RXN	METHYLACETOACETYLCOATHIOL-RXN	METHYLACETOACETYLCOATHIOL-RXN		R00927	3-oxoacyl CoA thiolase	1	M_2_METHYL_ACETO_ACETYL_COA + M_CO_A <=> M_ACETYL_COA + M_PROPIONYL_COA	isoleucine degradation I	blocked
R_R608_RXN	R608-RXN	R608-RXN		R05360	2-hydroxy-6-oxo-6-(2-hydroxyphenyl)-hexa-2,4-dienoate hydrolase	1	M_CPD_928 + M_WATER <=> M_CPD_110 + M_OXOPENTENOATE + M_PROTON	2,2'-dihydroxybiphenyl degradation	blocked
R_341714_RXN	3.4.17.14-RXN	3.4.17.14-RXN		R04611	D-alanyl-D-alanine carboxypeptidase	1	M_C3 + M_WATER --> M_CPD_12258 + M_D_ALANINE		blocked
R_PROPIONATE__COA_LIGASE_RXN	PROPIONATE--COA-LIGASE-RXN	PROPIONATE--COA-LIGASE-RXN		R00925	propanoate:CoA ligase (AMP-forming)	1	M_ATP + M_CO_A + M_PROPIONATE --> M_AMP + M_PPI + M_PROPIONYL_COA	2-methylcitrate cycle I // pantothenate and coenzyme A biosynthesis II // &beta;-alanine biosynthesis II // isoleucine biosynthesis IV	functional
R_RXN_11029	RXN-11029	RXN-11029			UDP-N-acetylglucosamine--N-acetylmuramyl-(pentapeptide) pyrophosphoryl-decaprenol N-acetylglucosamine transferase	1	M_CPD_11997 + M_UDP_N_ACETYL_D_GLUCOSAMINE <=> M_CPD_11998 + M_PROTON + M_UDP	peptidoglycan biosynthesis III (mycobacteria)	blocked
R_RXN_2364	RXN-2364	RXN-2364		R05651	sulfoacetaldehyde acetyltransferase	1	M_ACETYL_P + M_PROTON + M_SO3 <-- M_Pi + M_SULFOACETALDEHYDE	sulfoacetaldehyde degradation I	blocked
R_RXN_11667	RXN-11667	RXN-11667		R03026	(S)-3-hydroxybutanoyl-CoA hydratase	1	M_S_3_HYDROXYBUTANOYL_COA <-- M_CROTONYL_COA + M_WATER	pyruvate fermentation to butanoate // glutaryl-CoA degradation	functional
R_MBH_HYDROGENASE	MBH_HYDROGENASE				nan	0	M_HYDROGEN_MOLECULE + 2.0 M_PROTON + M_Ubiquinones --> 2.0 M_PROTON_p + M_Ubiquinols		functional
R_RXN_10815	RXN-10815	RXN-10815		R01372	phenylpyruvate dioxygenase	1	M_OXYGEN_MOLECULE + M_PHENYL_PYRUVATE --> M_CARBON_DIOXIDE + M_CPD_11495		blocked
R_CYTDEAM_RXN	CYTDEAM-RXN	CYTDEAM-RXN		R00974	cytosine deaminase	1	M_CYTOSINE + M_PROTON + M_WATER <=> M_AMMONIUM + M_URACIL	pyrimidine nucleobases salvage II	blocked
R_RXN_12730	RXN-12730	RXN-12730		R09365	nan	1	M_CPD_1302 + M_SELENOHOMOCYSTEINE --> M_CPD_1301 + M_SELENOMETHIONINE		blocked
R_DIHYDROXYISOVALDEHYDRAT_RXN	DIHYDROXYISOVALDEHYDRAT-RXN	DIHYDROXYISOVALDEHYDRAT-RXN		R04441	2,3-dihydroxy-isovalerate dehydratase	1	M_CPD_13357 <=> M_2_KETO_ISOVALERATE + M_WATER	valine biosynthesis // superpathway of leucine, valine, and isoleucine biosynthesis	functional
R_CDPDIGLYSYN_RXN_C17	CDPDIGLYSYN-RXN_C17	CDPDIGLYSYN-RXN		R01799	CTP:phosphatidate cytidyltransferase	1	M_CTP + M_L_PHOSPHATIDATE_C17 + M_PROTON --> M_CDPDIACYLGLYCEROL_C17 + M_PPI	CDP-diacylglycerol biosynthesis I // phospholipid biosynthesis I // phosphatidylglycerol biosynthesis I (plastidic) // phosphatidylglycerol biosynthesis II (non-plastidic) // CDP-diacylglycerol biosynthesis II	functional
R_ADENOSYLHOMOCYSTEINASE_RXN	ADENOSYLHOMOCYSTEINASE-RXN	ADENOSYLHOMOCYSTEINASE-RXN		R00192	adenosylhomocysteinase	1	M_ADENOSYL_HOMO_CYS + M_WATER <=> M_ADENOSINE + M_HOMO_CYS	<i>S</i>-adenosyl-L-methionine cycle II // methionine degradation I (to homocysteine)	functional
R_GAPOXNPHOSPHN_RXN	GAPOXNPHOSPHN-RXN	GAPOXNPHOSPHN-RXN		R01061	glyceraldehyde-3-phosphate dehydrogenase	1	M_GAP + M_NAD + M_Pi <=> M_DPG + M_NADH + M_PROTON	sucrose biosynthesis I (from photosynthesis) // homolactic fermentation // glycolysis I (from glucose-6P) // glycolysis III (from glucose) // superpathway of glycolysis and Entner-Doudoroff // gluconeogenesis I	functional
R_GPPSYN_RXN	GPPSYN-RXN	GPPSYN-RXN		R01658	geranyl diphosphate synthase	0	M_CPD_4211 + M_DELTA3_ISOPENTENYL_PP <=> M_GERANYL_PP + M_PPI		functional
R_RXN_9635	RXN-9635	RXN-9635			nan	1	M_NAD + M_Stearoyl_ACPs <-- M_NADH + M_Octadec_2_enoyl_ACPs + M_PROTON	stearate biosynthesis II (bacteria and plants)	functional
R_RXN_8529	RXN-8529	RXN-8529		R03966	2-hydroxymuconate tautomerase	1	M_CPD_13339 <=> M_CPD_8742	catechol degradation to 2-oxopent-4-enoate II // catechol degradation II (<I>meta</I>-cleavage pathway)	blocked
R_5512_RXN	5.5.1.2-RXN	5.5.1.2-RXN		R03307	3-carboxymuconate cycloisomerase	1	M_CPD_7737 <-- M_CPD_245 + M_PROTON	protocatechuate degradation II (ortho-cleavage pathway) // aromatic compounds degradation via &beta;-ketoadipate	functional
R_AMP_DEPHOSPHORYLATION_RXN	AMP-DEPHOSPHORYLATION-RXN	AMP-DEPHOSPHORYLATION-RXN		R00183	AMP phosphatase	1	M_AMP + M_WATER --> M_ADENOSINE + M_Pi	purine nucleotides degradation II (aerobic) // adenosine nucleotides degradation II	functional
R_RXN_10705	RXN-10705	RXN-10705			nan	1	M_CPD_11527 --> M_CPD_11526 + M_WATER		blocked
R_RXN0_6734	RXN0-6734	RXN0-6734			carbon-phosphorous lyase	1	M_CPD0_2480 --> M_CH4 + M_CPD0_2463		blocked
R_RXN_14224	RXN-14224	RXN-14224		R02940	nan	1	M_CPD_15163 + M_NAD + M_WATER --> M_CPD_661 + M_NADH + 2.0 M_PROTON		blocked
R_RXN1G_1436	RXN1G-1436	RXN1G-1436			6-O-cis-methoxy-mycolyl-trehalose-6-phosphate phosphohydrolase	1	M_CPD1G_771 + M_WATER --> M_CPD1G_1345 + M_Pi		blocked
R_RXN0_7012_C18	RXN0-7012_C18	RXN0-7012			cardiolipin synthase	1	M_PE_C18 + M_PG_C18 --> M_CLPN_C18 + M_ETHANOL_AMINE	cardiolipin biosynthesis III // phospholipid biosynthesis I	functional
R_PANTEPADENYLYLTRAN_RXN	PANTEPADENYLYLTRAN-RXN	PANTEPADENYLYLTRAN-RXN		R03035	pantetheine-phosphate adenylyltransferase	1	M_ATP + M_PANTETHEINE_P + M_PROTON <=> M_DEPHOSPHO_COA + M_PPI	coenzyme A biosynthesis // pantothenate and coenzyme A biosynthesis I // pantothenate and coenzyme A biosynthesis II	functional
R_RXN_11218	RXN-11218	RXN-11218			nan	1	M_CPD_111 + M_OXYGEN_MOLECULE --> M_CPD_8782 + M_PROTON		blocked
R_DEOXYGUANPHOSPHOR_RXN	DEOXYGUANPHOSPHOR-RXN	DEOXYGUANPHOSPHOR-RXN		R01969	deoxyguanosine phosphorylase	1	M_DEOXYGUANOSINE + M_Pi <=> M_DEOXY_D_RIBOSE_1_PHOSPHATE + M_GUANINE	purine deoxyribonucleosides degradation	functional
R_2_DEHYDROPANTOATE_REDUCT_RXN	2-DEHYDROPANTOATE-REDUCT-RXN	2-DEHYDROPANTOATE-REDUCT-RXN		R02472	2-dehydropantoate 2-reductase	1	M_L_PANTOATE + M_NADP <-- M_2_DEHYDROPANTOATE + M_NADPH + M_PROTON	phosphopantothenate biosynthesis I // pantothenate and coenzyme A biosynthesis I // pantothenate and coenzyme A biosynthesis II	functional
R_PHOSACETYLTRANS_RXN	PHOSACETYLTRANS-RXN	PHOSACETYLTRANS-RXN		R00230	phosphate acetyltransferase	1	M_ACETYL_COA + M_Pi <=> M_ACETYL_P + M_CO_A	mixed acid fermentation // acetyl-CoA fermentation to butyrate II // superpathway of acetate utilization and formation // pyruvate fermentation to acetate IV // acetate formation from acetyl-CoA I // sulfoacetaldehyde degradation I	functional
R_RXN_11542	RXN-11542	RXN-11542		R05415	2'-aminobiphenyl-2,3-diol 1,2-dioxygenase	1	M_CPD_12476 + M_OXYGEN_MOLECULE --> M_CPD_12502 + M_PROTON	carbazole degradation	blocked
R_ETHAMLY_RXN	ETHAMLY-RXN	ETHAMLY-RXN		R00749	ethanolamine ammonia-lyase	1	M_ETHANOL_AMINE <=> M_ACETALD + M_AMMONIUM	ethanolamine utilization	functional
R_UNDECAPRENYL_DIPHOSPHATASE_RXN	UNDECAPRENYL-DIPHOSPHATASE-RXN	UNDECAPRENYL-DIPHOSPHATASE-RXN		R05627	undecaprenyl pyrophosphate phosphatase	1	M_UNDECAPRENYL_DIPHOSPHATE + M_WATER --> M_CPD_9646 + M_PROTON + M_Pi		functional
R_RXN_9787	RXN-9787	RXN-9787			nan	1	M_CYS + M_Sulfur_Carrier_Proteins_ThiI --> M_L_ALPHA_ALANINE + M_Sulfurylated_ThiI		functional
R_Biomass	Biomass					0	0.2508 M_ARG + 0.20295 M_ASN + 30.2922 M_ATP + 0.0538687561 M_CARBS + 3.4592723045332e-05 M_CLPN_C12 + 0.0020921778 M_CLPN_C14 + 3.0099e-05 M_CLPN_C15 + 0.0012405406 M_CLPN_C16 + 0.0008561755 M_CLPN_C16_1 + 2.77001160042504e-05 M_CLPN_C17 + 3.2503e-05 M_CLPN_C17_1 + 6.65964199887503e-05 M_CLPN_C18 + 0.0005580437 M_CLPN_C18_1 + 0.003929263 M_CO_A + 0.1996 M_CTP + 0.06325 M_CYS + 0.017484 M_DATP + …		functional
R_RXN_14026	RXN-14026	RXN-14026		R00511	CMP phosphatase	1	M_CMP + M_WATER <=> M_CYTIDINE + M_Pi		blocked
R_3_HYDROXYBUTYRATE_DEHYDROGENASE_RXN	3-HYDROXYBUTYRATE-DEHYDROGENASE-RXN	3-HYDROXYBUTYRATE-DEHYDROGENASE-RXN		R01361	3-hydroxybutyrate dehydrogenase	1	M_CPD_335 + M_NAD <=> M_3_KETOBUTYRATE + M_NADH + M_PROTON	ketolysis	functional
R_PHOSPHAGLYPSYN_RXN_C18	PHOSPHAGLYPSYN-RXN_C18	PHOSPHAGLYPSYN-RXN		R01801	CDP-diacylglycerol&mdash;glycerol-3-phosphate 3-phosphatidyltransferase	1	M_CDPDIACYLGLYCEROL_C18 + M_GLYCEROL_3P --> M_CMP + M_L_1_PHOSPHATIDYL_GLYCEROL_P_C18 + M_PROTON	cardiolipin biosynthesis I // cardiolipin biosynthesis II // cardiolipin biosynthesis III // phospholipid biosynthesis I // phosphatidylglycerol biosynthesis I (plastidic) // phosphatidylglycerol biosynthesis II (non-plastidic)	functional
R_BUTYRATE__COA_LIGASE_RXN	BUTYRATE--COA-LIGASE-RXN	BUTYRATE--COA-LIGASE-RXN		R00389	nan	0	M_ATP + M_BUTYRIC_ACID + M_CO_A --> M_AMP + M_BUTYRYL_COA + M_PPI		functional
R_GLUCONOKIN_RXN	GLUCONOKIN-RXN	GLUCONOKIN-RXN		R01737	D-gluconate kinase	1	M_ATP + M_GLUCONATE --> M_ADP + M_CPD_2961 + M_PROTON	D-gluconate degradation // L-idonate degradation // ketogluconate metabolism	functional
R_RXN_7573	RXN-7573	RXN-7573		R08764	nan	0	M_6_HYDROXY_NICOTINATE + M_NADH + M_OXYGEN_MOLECULE + 2.0 M_PROTON --> M_2_5_DIHYDROXYPYRIDINE + M_CARBON_DIOXIDE + M_NAD + M_WATER		functional
EX_PHE_e	PHE_tx				nan	0	M_PHE -->		functional
R_BIOTIN__COA_LIGASE_RXN	BIOTIN--COA-LIGASE-RXN	BIOTIN--COA-LIGASE-RXN		R01075	nan	1	M_ATP + M_BIOTIN + M_CO_A --> M_AMP + M_CPD_203 + M_PPI		blocked
R_RXN_9540	RXN-9540	RXN-9540			3-oxohexadecanoyl-[acp] reductase	1	M_NADP + M_R_3_Hydroxypalmitoyl_ACPs <-- M_3_oxo_palmitoyl_ACPs + M_NADPH + M_PROTON	palmitate biosynthesis II (bacteria and plants)	functional
R_CARDIOLIPSYN_RXN_C17	CARDIOLIPSYN-RXN_C17	CARDIOLIPSYN-RXN		R07390	cardiolipin synthase	1	2.0 M_PG_C17 --> M_CLPN_C17 + M_GLYCEROL	cardiolipin biosynthesis I // phospholipid biosynthesis I	functional
R_GLYCEROL_KIN_RXN	GLYCEROL-KIN-RXN	GLYCEROL-KIN-RXN		R00847	glycerol kinase	1	M_ATP + M_GLYCEROL --> M_ADP + M_GLYCEROL_3P + M_PROTON	glycerol and glycerophosphodiester degradation // glycerol degradation I	functional
R_PORPHOBILSYNTH_RXN	PORPHOBILSYNTH-RXN	PORPHOBILSYNTH-RXN		R00036	porphobilinogen synthase	1	2.0 M_5_AMINO_LEVULINATE <=> M_PORPHOBILINOGEN + M_PROTON + 2.0 M_WATER	superpathay of heme biosynthesis from glutamate // tetrapyrrole biosynthesis II (from glycine) // tetrapyrrole biosynthesis I (from glutamate) // superpathway of heme biosynthesis from glycine	functional
R_P_PANTOCYSLIG_RXN	P-PANTOCYSLIG-RXN	P-PANTOCYSLIG-RXN		R04231	phosphopantothenoylcysteine synthetase	1	M_4_P_PANTOTHENATE + M_CTP + M_CYS --> M_CMP + M_PPI + M_PROTON + M_R_4_PHOSPHOPANTOTHENOYL_L_CYSTEINE	coenzyme A biosynthesis // pantothenate and coenzyme A biosynthesis I // pantothenate and coenzyme A biosynthesis II	functional
R_KDOTRANS2_RXN	KDOTRANS2-RXN	KDOTRANS2-RXN		R05074	nan	1	M_CMP_KDO + M_KDO_LIPID_IVA <=> M_CMP + M_KDO2_LIPID_IVA + M_PROTON	KDO transfer to lipid IV<sub>A</sub> I	functional
R_LIPIDADISACCHARIDESYNTH_RXN	LIPIDADISACCHARIDESYNTH-RXN	LIPIDADISACCHARIDESYNTH-RXN		R04606	lipid A disaccharide synthase	1	M_BISOHMYR_GLUCOSAMINYL_1P + M_OH_MYRISTOYL <=> M_BISOHMYR_GLC + M_PROTON + M_UDP	lipid IV<sub>A</sub> biosynthesis	functional
R_GLUTKIN_RXN	GLUTKIN-RXN	GLUTKIN-RXN		R00239	glutamate 5-kinase	1	M_ATP + M_GLT <=> M_ADP + M_L_GLUTAMATE_5_P	proline biosynthesis I	functional
R_RXN_9797	RXN-9797	RXN-9797		R08734	x racemase	1	M_CPD_71 <=> M_CPD_10505		blocked
R_42161_RXN	4.2.1.61-RXN	4.2.1.61-RXN		R04462	(3<i>R</i>)-3-hydroxypalmitoyl-[acyl-carrier protein] dehydratase	1	M_R_3_Hydroxypalmitoyl_ACPs <=> M_2_Hexadecenoyl_ACPs + M_WATER	palmitate biosynthesis II (bacteria and plants)	functional
R_UREASE_RXN	UREASE-RXN	UREASE-RXN		R00131	urease	1	2.0 M_PROTON + M_UREA + M_WATER <=> 2.0 M_AMMONIUM + M_CARBON_DIOXIDE	urea degradation II // superpathway of allantoin degradation in plants	functional
R_LIPIDXSYNTHESIS_RXN	LIPIDXSYNTHESIS-RXN	LIPIDXSYNTHESIS-RXN		R04549	UDP-2,3-diacylglucosamine diphosphatase	1	M_OH_MYRISTOYL + M_WATER <=> M_BISOHMYR_GLUCOSAMINYL_1P + 2.0 M_PROTON + M_UMP	lipid IV<sub>A</sub> biosynthesis	functional
R_RXN_9914	RXN-9914	RXN-9914			5-chlorosalicylate 1-hydroxylase	1	M_CPD_10663 + M_NADH + M_OXYGEN_MOLECULE + 2.0 M_PROTON --> M_CARBON_DIOXIDE + M_CPD_9152 + M_NAD + M_WATER	chlorosalicylate degradation	blocked
R_RXN_9528_odd	RXN-9528_odd	RXN-9528		R04534	3-oxodecanoyl-[acyl-carrier protein] reductase	1	M_Beta_hydroxyundecanoyl_ACPs + M_NADP <-- M_3_oxo_undecanoyl_ACPs + M_NADPH + M_PROTON	palmitate biosynthesis II (bacteria and plants)	functional
R_RXN_9655	RXN-9655	RXN-9655			3-hydroxydecanoyl-[acp] dehydrase	1	M_Beta_hydroxydecanoyl_ACPs <=> M_Trans_D2_decenoyl_ACPs + M_WATER	<i>cis</i>-dodecenoyl biosynthesis // superpathway of unsaturated fatty acids biosynthesis (<i>E. coli</i>) // palmitate biosynthesis II (bacteria and plants)	functional
R_PNPOXI_RXN	PNPOXI-RXN	PNPOXI-RXN		R00278	pyridoxine 5'-phosphate oxidase	1	M_OXYGEN_MOLECULE + M_PYRIDOXINE_5P --> M_HYDROGEN_PEROXIDE + M_PYRIDOXAL_PHOSPHATE	pyridoxal 5'-phosphate biosynthesis I // pyridoxal 5'-phosphate salvage I // superpathway of pyridoxal 5'-phosphate biosynthesis and salvage	blocked
R_LEUCINE_DEHYDROGENASE_RXN	LEUCINE-DEHYDROGENASE-RXN	LEUCINE-DEHYDROGENASE-RXN		R01088	nan	1	M_LEU + M_NAD + M_WATER --> M_2K_4CH3_PENTANOATE + M_AMMONIUM + M_NADH + M_PROTON		functional
R_111209_RXN_NAD	1.1.1.209-RXN-(NAD)	1.1.1.209-RXN			androsterone 3&alpha;-dehydrogenase	1	M_ANDROSTERONE + M_NAD --> M_CPD_342 + M_NADH + M_PROTON	superpathway of testosterone and androsterone degradation // testosterone and androsterone degradation to androstendione	blocked
R_ARGSUCCINSYN_RXN	ARGSUCCINSYN-RXN	ARGSUCCINSYN-RXN		R01954	argininosuccinate synthase	1	M_ATP + M_L_ASPARTATE + M_L_CITRULLINE --> M_AMP + M_L_ARGININO_SUCCINATE + M_PPI + M_PROTON	arginine biosynthesis II (acetyl cycle) // arginine biosynthesis IV (archaebacteria) // arginine biosynthesis I (via L-ornithine)	functional
R_PGLUCONDEHYDRAT_RXN	PGLUCONDEHYDRAT-RXN	PGLUCONDEHYDRAT-RXN		R02036	phosphogluconate dehydratase	1	M_CPD_2961 <=> M_2_KETO_3_DEOXY_6_P_GLUCONATE + M_WATER	Entner-Doudoroff pathway I // superpathway of glycolysis and Entner-Doudoroff	functional
R_GUANINE_DEAMINASE_RXN	GUANINE-DEAMINASE-RXN	GUANINE-DEAMINASE-RXN		R01676	guanine deaminase	1	M_GUANINE + M_PROTON + M_WATER --> M_AMMONIUM + M_XANTHINE	guanosine nucleotides degradation III // purine nucleotides degradation II (aerobic)	functional
R_RXN_11244	RXN-11244	RXN-11244			4-coumaroyl-CoA hydratase	1	M_CPD_12199 --> M_P_COUMAROYL_COA + M_WATER		blocked
R_RXN_10655_odd	RXN-10655_odd	RXN-10655			3-oxo-<i>cis</i>-&Delta;<sup>7</sup>-tetradecenoyl-[acp] reductase	1	M_3_hydroxy_cis_D7_pentaecenoyl_ACPs + M_NADP <-- M_3_oxo_cis_D7_pentadecenoyl_ACPs + M_NADPH + M_PROTON	superpathway of unsaturated fatty acids biosynthesis (<i>E. coli</i>) // palmitoleate biosynthesis I	functional
R_RXN_11211	RXN-11211	RXN-11211		R03055	dihydrothyminidase	1	M_DIHYDRO_THYMINE + M_WATER <=> M_3_UREIDO_ISOBUTYRATE + M_PROTON	thymine degradation	blocked
R_DIAMINOPIMEPIM_RXN	DIAMINOPIMEPIM-RXN	DIAMINOPIMEPIM-RXN		R02735	diaminopimelate epimerase	1	M_LL_DIAMINOPIMELATE <=> M_MESO_DIAMINOPIMELATE	superpathway of lysine, threonine and methionine biosynthesis I // aspartate superpathway // lysine biosynthesis I	functional
R_RXN_10462_C14	RXN-10462_C14	RXN-10462		R09380	acyl-acp:<i>sn</i>-glycerol-3-phosphate 1-<i>O</i>-acyltransferase	1	M_GLYCEROL_3P + M_Myristoyl_ACPs --> M_ACP + M_ACYL_SN_GLYCEROL_3P_C14	phospholipid biosynthesis I // phosphatidylglycerol biosynthesis I (plastidic) // CDP-diacylglycerol biosynthesis II	functional
R_RXN0_2144_odd	RXN0-2144_odd	RXN0-2144			3-hydroxy <i>cis</i> &Delta;<sup>5</sup>-dodecenoyl-[acp] dehydratase	1	M_b_Hydroxy_cis_D5_tridecenoyl_ACPs <=> M_Trans_D3_cis_D5_tridecenoyl_ACPs + M_WATER	<i>cis</i>-dodecenoyl biosynthesis // superpathway of unsaturated fatty acids biosynthesis (<i>E. coli</i>)	functional
R_BENZOATE__COA_LIGASE_RXN	BENZOATE--COA-LIGASE-RXN	BENZOATE--COA-LIGASE-RXN		R01422	benzoate-CoA ligase	1	M_ATP + M_BENZOATE + M_CO_A --> M_AMP + M_BENZOYLCOA + M_PPI	benzoate degradation II (aerobic and anaerobic)	functional
R_RXN_7913	RXN-7913	RXN-7913		R01665	dCMP kinase	1	M_ATP + M_DCMP <=> M_ADP + M_DCDP	pyrimidine deoxyribonucleotide phosphorylation // superpathway of pyrimidine deoxyribonucleoside salvage	blocked
R_CARDIOLIPSYN_RXN_C181	CARDIOLIPSYN-RXN_C181	CARDIOLIPSYN-RXN		R07390	cardiolipin synthase	1	2.0 M_PG_C18_1 --> M_CLPN_C18_1 + M_GLYCEROL	cardiolipin biosynthesis I // phospholipid biosynthesis I	functional
R_1278_RXN	1.2.7.8-RXN	1.2.7.8-RXN		R07161	nan	1	M_CO_A + M_INDOLE_PYRUVATE + 2.0 M_Oxidized_ferredoxins --> M_CARBON_DIOXIDE + M_PROTON + 2.0 M_Reduced_ferredoxins + M_S_2_INDOL_3_YLACETYL_COA		blocked
R_GUANIDINOBUTANAMIDE_NH3_RXN	GUANIDINOBUTANAMIDE-NH3-RXN	GUANIDINOBUTANAMIDE-NH3-RXN		R03180	guanidinobutyramidase	1	M_4_GUANIDO_BUTYRAMIDE + M_WATER --> M_AMMONIUM + M_CPD_592		blocked
EX_AMMONIUM_e	NH4_tx				nan	0	M_AMMONIUM <=>		functional
R_R01041	R01041	GLYCEROL-DEHYDROGENASE-NADP			nan	0	M_GLYCEROL + M_NADP <-- M_GLYCERALD + M_NADPH + M_PROTON		blocked
R_TETRAACYLDISACC4KIN_RXN	TETRAACYLDISACC4KIN-RXN	TETRAACYLDISACC4KIN-RXN		R04657	tetraacyldisaccharide 4'-kinase	1	M_ATP + M_BISOHMYR_GLC <=> M_ADP + M_LIPID_IV_A + M_PROTON	lipid IV<sub>A</sub> biosynthesis	functional
R_12127_RXN	1.2.1.27-RXN	1.2.1.27-RXN		R00922	methylmalonate-semialdehyde dehydrogenase	1	M_CO_A + M_CPD_12179 + M_NAD + M_WATER --> M_HCO3 + M_NADH + M_PROPIONYL_COA + M_PROTON		blocked
R_RXN_14268	RXN-14268	RXN-14268		R03858	nan	1	M_ACETYL_COA + M_LAUROYLCOA_CPD --> M_COA_GROUP + M_CPD_10284		blocked
R_RXN1G_1439	RXN1G-1439	RXN1G-1439			6-O-trans-keto-mycolyl-trehalose-6-phosphate phosphohydrolase	1	M_CPD1G_774 + M_WATER --> M_CPD1G_1354 + M_Pi		blocked
EX_THR_e	THR_tx				nan	0	M_THR -->		functional
R_L_GLN_FRUCT_6_P_AMINOTRANS_RXN	L-GLN-FRUCT-6-P-AMINOTRANS-RXN	L-GLN-FRUCT-6-P-AMINOTRANS-RXN		R00768	L-glutamine&mdash;D-fructose-6-phosphate aminotransferase	1	M_FRUCTOSE_6P + M_GLN <=> M_D_GLUCOSAMINE_6_P + M_GLT	<i>O</i>-antigen building blocks biosynthesis (<i>E. coli</i>) // UDP-<i>N</i>-acetyl-D-glucosamine biosynthesis I	functional
R_ARYLFORMAMIDASE_RXN	ARYLFORMAMIDASE-RXN	ARYLFORMAMIDASE-RXN		R01959	kynurenine formamidase	1	M_N_FORMYLKYNURENINE + M_WATER <=> M_CPD_14736 + M_FORMATE + M_PROTON	NAD biosynthesis II (from tryptophan) // tryptophan degradation I (via anthranilate) // tryptophan degradation to 2-amino-3-carboxymuconate semialdehyde // tryptophan degradation IX	functional
R_RXN_14798	RXN-14798	RXN-14798			3-hydroxyacyl-CoA dehydrogenase	1	M_CPD_15686 + M_NAD --> M_CPD_15687 + M_NADH + M_PROTON		blocked
R_RXN_10079	RXN-10079	RXN-10079			5-methylsalicylate 1-hydroxylase	1	M_CPD_10664 + M_NADH + M_OXYGEN_MOLECULE + 2.0 M_PROTON --> M_4_METHYLCATECHOL + M_CARBON_DIOXIDE + M_NAD + M_WATER	methylsalicylate degradation	blocked
R_RIBOPHOSPHAT_RXN	RIBOPHOSPHAT-RXN	RIBOPHOSPHAT-RXN		R07280	5-amino-6-(5-phospho-D-ribitylamino)uracil phosphatase	1	M_CPD_1086 + M_WATER <=> M_AMINO_RIBOSYLAMINO_1H_3H_PYR_DIONE + M_Pi	flavin biosynthesis I (bacteria and plants)	functional
R_F16BDEPHOS_RXN	F16BDEPHOS-RXN	F16BDEPHOS-RXN		R00762	fructose-1,6-bisphosphatase	1	M_FRUCTOSE_16_DIPHOSPHATE + M_WATER --> M_FRUCTOSE_6P + M_Pi	Calvin-Benson-Bassham cycle // sucrose biosynthesis I (from photosynthesis) // glycolysis I (from glucose-6P) // superpathway of glycolysis and Entner-Doudoroff // gluconeogenesis I	functional
R_49913_RXN	4.99.1.3-RXN	4.99.1.3-RXN		R05807	sirohydrochlorin cobaltochelatase	1	M_CO2 + M_SIROHYDROCHLORIN <=> M_COBALT_SIROHYDROCHLORIN + 2.0 M_PROTON	cob(II)yrinate <i>a,c</i>-diamide biosynthesis I (early cobalt insertion)	blocked
R_RXN_13163	RXN-13163	RXN-13163		R04001	(2<i>S</i>)-2-isopropylmalate hydro-lyase (2-isopropylmaleate-forming)	1	M_2_D_THREO_HYDROXY_3_CARBOXY_ISOCAPROATE <=> M_3_CARBOXY_3_HYDROXY_ISOCAPROATE		functional
EX_PROPIONATE_e	PROPIONATE_tx				nan	0	M_PROPIONATE -->		functional
R_RXN_11350	RXN-11350	RXN-11350			nan	1	2.0 M_CPD_12295 --> M_CPD_12310 + M_PROTON + M_UNDECAPRENYL_DIPHOSPHATE		blocked
R_AICARTRANSFORM_RXN	AICARTRANSFORM-RXN	AICARTRANSFORM-RXN		R04560	AICAR transformylase	1	M_10_FORMYL_THF + M_AICAR <=> M_PHOSPHORIBOSYL_FORMAMIDO_CARBOXAMIDE + M_THF	superpathway of purine nucleotides <i>de novo</i> biosynthesis II // inosine-5'-phosphate biosynthesis I // inosine-5'-phosphate biosynthesis II // superpathway of purine nucleotides <i>de novo</i> biosynthesis I	functional
R_3_HYDROXBUTYRYL_COA_DEHYDRATASE_RXN	3-HYDROXBUTYRYL-COA-DEHYDRATASE-RXN	3-HYDROXBUTYRYL-COA-DEHYDRATASE-RXN		R03027	crotonyl-CoA hydratase	1	M_CPD_650 <=> M_CROTONYL_COA + M_WATER	acetyl-CoA fermentation to butyrate II	functional
R_RXN_11219	RXN-11219	RXN-11219		R05295	4-methylcatechol 2,3-dioxygenase	1	M_4_METHYLCATECHOL + M_OXYGEN_MOLECULE --> M_CPD_8781 + M_PROTON		blocked
R_RXN_14774	RXN-14774	RXN-14774			3-ketoacyl-CoA thiolase	1	M_CO_A + M_CPD_15667 --> M_ACETYL_COA + M_CPD_15668		blocked
R_PHOSPHAGLYPSYN_RXN_C12	PHOSPHAGLYPSYN-RXN_C12	PHOSPHAGLYPSYN-RXN		R01801	CDP-diacylglycerol&mdash;glycerol-3-phosphate 3-phosphatidyltransferase	1	M_CDPDIACYLGLYCEROL_C12 + M_GLYCEROL_3P --> M_CMP + M_L_1_PHOSPHATIDYL_GLYCEROL_P_C12 + M_PROTON	cardiolipin biosynthesis I // cardiolipin biosynthesis II // cardiolipin biosynthesis III // phospholipid biosynthesis I // phosphatidylglycerol biosynthesis I (plastidic) // phosphatidylglycerol biosynthesis II (non-plastidic)	functional
R_RXN_13430	RXN-13430	RXN-13430		R08179	eicosapentaenoyl-CoA thioesterase	1	M_CPD_14018 + M_WATER --> M_5Z8Z11Z14Z17Z_EICOSAPENTAENOATE + M_CO_A + M_PROTON		functional
R_RXN_12130	RXN-12130	RXN-12130		R02804	nitrous oxide reductase	1	M_NITROUS_OXIDE_p + 2.0 M_PROTON_p + 2.0 M_Reduced_cytochromes --> M_NITROGEN_MOLECULE_p + 2.0 M_Oxidized_cytochromes + M_WATER	nitrifier denitrification // nitrate reduction VII (denitrification) // nitrate reduction I (denitrification)	functional
R_SULFATE_ADENYLYLTRANS_RXN	SULFATE-ADENYLYLTRANS-RXN	SULFATE-ADENYLYLTRANS-RXN		R00529	sulfate adenylyltransferase	1	M_ATP + M_PROTON + M_SULFATE <=> M_APS + M_PPI	superpathway of sulfate assimilation and cysteine biosynthesis // sulfate reduction I (assimilatory) // superpathway of methionine biosynthesis (by sulfhydrylation) // sulfate activation for sulfonation	functional
R_RXN_14192	RXN-14192	RXN-14192		R01138	nan	1	M_DATP + M_PYRUVATE <-- M_DADP + M_PHOSPHO_ENOL_PYRUVATE + M_PROTON		functional
R_R345_RXN	R345-RXN	R345-RXN		R05225	adenosyl-cobyrate synthase	1	4.0 M_ATP + M_CPD_690 + 4.0 M_GLN + 4.0 M_WATER --> 4.0 M_ADP + M_CPD_691 + 4.0 M_GLT + 4.0 M_PROTON + 4.0 M_Pi	adenosylcobalamin biosynthesis from cobyrinate <i>a,c</i>-diamide I // adenosylcobalamin biosynthesis from cobyrinate <i>a,c</i>-diamide II	blocked
R_RXN_5424	RXN-5424	RXN-5424			nan	1	M_INDOLE_3_GLYCOL + M_NAD --> M_3_INDOLYLGLYCOLALDEHYDE + M_NADH + M_PROTON		blocked
R_HISTIDPHOS_RXN	HISTIDPHOS-RXN	HISTIDPHOS-RXN		R03013	histidinol-phosphatase	1	M_L_HISTIDINOL_P + M_WATER <=> M_HISTIDINOL + M_Pi	histidine biosynthesis	functional
R_PGPPHOSPHA_RXN_C15	PGPPHOSPHA-RXN_C15	PGPPHOSPHA-RXN		R02029	phosphatidylglycerophosphatase	1	M_L_1_PHOSPHATIDYL_GLYCEROL_P_C15 + M_WATER --> M_PG_C15 + M_Pi	cardiolipin biosynthesis I // cardiolipin biosynthesis II // cardiolipin biosynthesis III // phospholipid biosynthesis I // phosphatidylglycerol biosynthesis I (plastidic) // phosphatidylglycerol biosynthesis II (non-plastidic)	functional
R_RXN0_5398	RXN0-5398	RXN0-5398		R01055	pseudouridine-5'-phosphate glycosidase	1	M_RIBOSE_5P + M_URACIL <-- M_PSEUDOURIDINE_5_P + M_WATER	pseudouridine degradation	blocked
R_RXN_10063	RXN-10063	RXN-10063		R10348	GTP cyclohydrolase IV	1	M_GTP + M_WATER --> M_CPD_10812 + M_FORMATE + M_PPI + M_PROTON		blocked
R_RXN_7933	RXN-7933	RXN-7933		R09107	acetylcitrulline deacetylase	1	M_CPD_7224 + M_WATER --> M_ACET + M_L_CITRULLINE		blocked
R_RXN_969	RXN-969	RXN-969		R00475	glycolate oxidase	0	M_GLYCOLLATE + M_OXYGEN_MOLECULE --> M_GLYOX + M_HYDROGEN_PEROXIDE		functional
R_RXN0_5226	RXN0-5226	RXN0-5226			glcNAc-1,6-anhMurNAcaminidase	1	M_CPD0_1081 + M_WATER --> M_CPD0_882 + M_N_acetyl_D_glucosamine	anhydromuropeptides recycling	blocked
R_RXN_7607	RXN-7607	RXN-7607		R01126	inosine-5'-phosphate phosphohydrolase	1	M_IMP + M_WATER --> M_INOSINE + M_Pi		functional
R_RXN_9537_odd	RXN-9537_odd	RXN-9537		R04568	(3<i>R</i>)-3-hydroxymyristoyl-[acyl-carrier protein] dehydratase	1	M_R_3_hydroxypentadecanoyl_ACPs <=> M_Pentadec_2_enoyl_ACPs + M_WATER	palmitate biosynthesis II (bacteria and plants)	functional
R_CYSTEINE_DIOXYGENASE_RXN	CYSTEINE-DIOXYGENASE-RXN	CYSTEINE-DIOXYGENASE-RXN		R00893	cysteine dioxygenase	1	M_CYS + M_OXYGEN_MOLECULE --> M_3_SULFINOALANINE + M_PROTON		blocked
R_RXN0_2044	RXN0-2044	RXN0-2044		R06941	3-hydroxyadipyl-CoA dehydrogenase	1	M_3_HYDROXYADIPYL_COA + M_NAD <=> M_3_KETO_ADIPYL_COA + M_NADH + M_PROTON	phenylacetate degradation I (aerobic)	functional
R_GLUCOSAMINE_6_P_DEAMIN_RXN	GLUCOSAMINE-6-P-DEAMIN-RXN	GLUCOSAMINE-6-P-DEAMIN-RXN		R00765	glucosamine-6-phosphate deaminase	1	M_D_GLUCOSAMINE_6_P + M_WATER --> M_AMMONIUM + M_FRUCTOSE_6P	<i>N</i>-acetylglucosamine degradation I	functional
R_RXN0_4022	RXN0-4022	RXN0-4022		R07605	7-cyano-7-deazaguanine reductase	1	M_7_AMINOMETHYL_7_DEAZAGUANINE + 2.0 M_NADP <-- M_7_CYANO_7_DEAZAGUANINE + 2.0 M_NADPH + 3.0 M_PROTON	queuosine biosynthesis	blocked
R_42199_RXN	4.2.1.99-RXN	4.2.1.99-RXN		R04425	(2<i>R</i>,3<i>S</i>)-2-methylisocitrate hydro-lyase	1	M_CPD_618 <-- M_CPD_1136 + M_WATER	2-methylcitrate cycle I	functional
R_GLUTAMINESYN_RXN	GLUTAMINESYN-RXN	GLUTAMINESYN-RXN		R00253	glutamine synthetase	1	M_AMMONIUM + M_ATP + M_GLT --> M_ADP + M_GLN + M_PROTON + M_Pi	ammonia assimilation cycle III // nitrate reduction V (assimilatory) // glutamine biosynthesis I	functional
R_HOMOSERDEHYDROG_RXN_NAD	HOMOSERDEHYDROG-RXN-(NAD)	HOMOSERDEHYDROG-RXN		R01775	homoserine dehydrogenase	1	M_HOMO_SER + M_NAD <-- M_L_ASPARTATE_SEMIALDEHYDE + M_NADH + M_PROTON	superpathway of lysine, threonine and methionine biosynthesis I // homoserine biosynthesis // aspartate superpathway // threonine biosynthesis // isoleucine biosynthesis I // superpathway of methionine biosynthesis (by sulfhydrylation) // superpathway of methionine biosynthesis (transsulfuration) // homoserine and methionine biosynthesis	functional
R_549916_RXN	5.4.99.16-RXN	5.4.99.16-RXN		R01557	trehalose synthase	1	M_MALTOSE <=> M_TREHALOSE	trehalose biosynthesis IV	functional
R_RXN_10778	RXN-10778	RXN-10778		R02908	serotonin oxidase	1	M_OXYGEN_MOLECULE + M_SEROTONIN + M_WATER --> M_5_HYDROXYINDOLE_ACETALDEHYDE + M_AMMONIUM + M_HYDROGEN_PEROXIDE		blocked
R_N_FORMYLGLUTAMATE_DEFORMYLASE_RXN	N-FORMYLGLUTAMATE-DEFORMYLASE-RXN	N-FORMYLGLUTAMATE-DEFORMYLASE-RXN		R00525	<i>N</i>-formylglutamate amidohydrolase	1	M_CPD_600 + M_WATER <=> M_FORMATE + M_GLT	histidine degradation II	functional
R_RXN_14136	RXN-14136	RXN-14136			glycerophosphoserine phosphodiesterase	1	M_CPD0_2030 + M_WATER --> M_GLYCEROL_3P + M_PROTON + M_SER		blocked
R_THIOSULFATE_SULFURTRANSFERASE_RXN	THIOSULFATE-SULFURTRANSFERASE-RXN	THIOSULFATE-SULFURTRANSFERASE-RXN		R01931	thiosulfate sulfurtransferase	1	M_HCN + M_S2O3 --> M_HSCN + 2.0 M_PROTON + M_SO3	thiosulfate disproportionation III (rhodanese)	blocked
R_OXALYL_COA_DECARBOXYLASE_RXN	OXALYL-COA-DECARBOXYLASE-RXN	OXALYL-COA-DECARBOXYLASE-RXN		R01908	oxalyl-CoA decarboxylase	1	M_OXALYL_COA + M_PROTON --> M_CARBON_DIOXIDE + M_FORMYL_COA	oxalate degradation III // oxalate degradation II	blocked
R_325_BISPHOSPHATE_NUCLEOTIDASE_RXN	325-BISPHOSPHATE-NUCLEOTIDASE-RXN	325-BISPHOSPHATE-NUCLEOTIDASE-RXN		R00188	3'(2'),5'-bisphosphate nucleotidase	0	M_3_5_ADP + M_WATER --> M_AMP + M_Pi		blocked
R_RXN_12729	RXN-12729	RXN-12729		R04941	&beta; L-selenocystathionase	1	M_CPD_13717 + M_WATER --> M_AMMONIUM + M_PYRUVATE + M_SELENOHOMOCYSTEINE		blocked
R_COBALADENOSYLTRANS_RXN	COBALADENOSYLTRANS-RXN	COBALADENOSYLTRANS-RXN		R01492	cob(I)alamin adenosyltransferase	1	M_ATP + M_COB_I_ALAMIN <=> M_ADENOSYLCOBALAMIN + M_P3I	adenosylcobalamin salvage from cobalamin	blocked
R_SUPEROX_DISMUT_RXN	SUPEROX-DISMUT-RXN	SUPEROX-DISMUT-RXN		R00275	superoxide dismutase	1	2.0 M_PROTON + 2.0 M_SUPER_OXIDE --> M_HYDROGEN_PEROXIDE + M_OXYGEN_MOLECULE	superoxide radicals degradation	functional
R_RXN66_81	RXN66-81	RXN66-81			nicotine monooxygenase	1	M_NADPH + M_NICOTINE + M_OXYGEN_MOLECULE --> M_CPD_2743 + M_NADP + M_WATER		blocked
R_GLY3KIN_RXN	GLY3KIN-RXN	GLY3KIN-RXN		R01514	D-glycerate 3-kinase	1	M_ATP + M_GLYCERATE --> M_ADP + M_G3P + M_PROTON	glycolate and glyoxylate degradation I	functional
R_RXN1F_144	RXN1F-144	RXN1F-144			nan	1	2.0 M_GERANYLGERANYL_PP --> M_PHYTOENE + 2.0 M_PPI		blocked
R_RXN_14261	RXN-14261	RXN-14261			amylomaltase	1	M_GLC + M_MALTOHEXAOSE --> M_MALTOPENTAOSE + M_MALTOSE		blocked
R_25119_RXN	2.5.1.19-RXN	2.5.1.19-RXN		R03460	3-phosphoshikimate 1-carboxyvinyltransferase	1	M_PHOSPHO_ENOL_PYRUVATE + M_SHIKIMATE_5P <=> M_3_ENOLPYRUVYL_SHIKIMATE_5P + M_Pi	chorismate biosynthesis I // superpathway of phenylalanine, tyrosine, and tryptophan biosynthesis // chorismate biosynthesis from 3-dehydroquinate	functional
R_RIBOFLAVIN_SYN_RXN	RIBOFLAVIN-SYN-RXN	RIBOFLAVIN-SYN-RXN		R00066	riboflavin synthase	1	2.0 M_DIMETHYL_D_RIBITYL_LUMAZINE + M_PROTON <=> M_AMINO_RIBOSYLAMINO_1H_3H_PYR_DIONE + M_RIBOFLAVIN	flavin biosynthesis I (bacteria and plants)	functional
R_DEOXYGLUCONOKIN_RXN	DEOXYGLUCONOKIN-RXN	DEOXYGLUCONOKIN-RXN		R01541	2-dehydro-3-deoxygluconokinase	1	M_2_DEHYDRO_3_DEOXY_D_GLUCONATE + M_ATP <=> M_2_KETO_3_DEOXY_6_P_GLUCONATE + M_ADP + M_PROTON	D-galacturonate degradation I	blocked
R_RXN_9523	RXN-9523	RXN-9523		R04957	3-oxoacyl-[acyl-carrier-protein] synthase	1	M_Hexanoyl_ACPs + M_MALONYL_ACP + M_PROTON --> M_3_Oxo_octanoyl_ACPs + M_ACP + M_CARBON_DIOXIDE	palmitate biosynthesis II (bacteria and plants)	functional
R_RXN66_478	RXN66-478	RXN66-478			nan	1	M_NAD + M_PHYTOL --> M_CPD_14926 + M_NADH + M_PROTON		blocked
R_RXN_10913	RXN-10913	RXN-10913		R04894	metanephrine oxidase	1	M_CPD_11877 + M_OXYGEN_MOLECULE + M_WATER --> M_CPD_11876 + M_HYDROGEN_PEROXIDE + M_METHYLAMINE		blocked
R_SUCCGLUALDDEHYD_RXN	SUCCGLUALDDEHYD-RXN	SUCCGLUALDDEHYD-RXN		R05049	succinylglutamate semialdehyde dehydrogenase	1	M_CPD_822 + M_NAD + M_WATER <=> M_N2_SUCCINYLGLUTAMATE + M_NADH + 2.0 M_PROTON	arginine degradation II (AST pathway)	blocked
R_42159_RXN_odd	4.2.1.59-RXN_odd	4.2.1.59-RXN		R04537	(3<i>R</i>)-3-hydroxyoctanoyl-[acyl-carrier protein] dehydratase	1	M_3_Hydroxy_Septanoyl_ACPs <=> M_2_Septenoyl_ACPs + M_WATER	palmitate biosynthesis II (bacteria and plants)	functional
R_RXN_13319	RXN-13319	RXN-13319			nan	1	M_CPD_613 <=> M_CPD_14298		functional
R_PHOSPHASERSYN_RXN_C17	PHOSPHASERSYN-RXN_C17	PHOSPHASERSYN-RXN		R01800	phosphatidylserine synthase	1	M_CDPDIACYLGLYCEROL_C17 + M_SER --> M_CMP + M_L_1_PHOSPHATIDYL_SERINE_C17 + M_PROTON	phosphatidylethanolamine biosynthesis I // phospholipid biosynthesis I	functional
R_RXN0_986	RXN0-986	RXN0-986			1-ethyladenine demethylase	1	M_1_ETHYLADENINE + M_2_KETOGLUTARATE + M_OXYGEN_MOLECULE --> M_ACETALD + M_ADENINE + M_CARBON_DIOXIDE + M_SUC		blocked
R_DTDPDEHYDRHAMEPIM_RXN	DTDPDEHYDRHAMEPIM-RXN	DTDPDEHYDRHAMEPIM-RXN		R06514	dTDP-4-dehydrorhamnose 3,5-epimerase	1	M_DTDP_DEOH_DEOXY_GLUCOSE <=> M_DTDP_DEOH_DEOXY_MANNOSE	<i>O</i>-antigen building blocks biosynthesis (<i>E. coli</i>) // dTDP-L-rhamnose biosynthesis I	blocked
R_RXN_11746	RXN-11746	RXN-11746		R07156	fluoroacetaldehyde dehydrogenase	0	M_CPD_12708 + M_NAD + M_WATER <=> M_CPD_12709 + M_NADH + 2.0 M_PROTON		blocked
R_26118_RXN	2.6.1.18-RXN	2.6.1.18-RXN		R00907	&beta;-alanine aminotransferase	1	M_L_ALPHA_ALANINE + M_MALONATE_S_ALD <=> M_B_ALANINE + M_PYRUVATE	&beta;-alanine degradation II // pantothenate and coenzyme A biosynthesis II // &beta;-alanine biosynthesis II	functional
R_3_HYDROXYPROPIONATE_DEHYDROGENASE_RXN	3-HYDROXYPROPIONATE-DEHYDROGENASE-RXN	3-HYDROXYPROPIONATE-DEHYDROGENASE-RXN		R01608	3-hydroxypropionate dehydrogenase (NAD<small><sup>+</sup></small>)	1	M_3_HYDROXY_PROPIONATE + M_NAD <=> M_MALONATE_S_ALD + M_NADH + M_PROTON	pantothenate and coenzyme A biosynthesis II // &beta;-alanine biosynthesis II	blocked
R_2_OCTAPRENYL_6_METHOXYPHENOL_HYDROX_RXN	2-OCTAPRENYL-6-METHOXYPHENOL-HYDROX-RXN	2-OCTAPRENYL-6-METHOXYPHENOL-HYDROX-RXN		R12658	2-octaprenyl-6-methoxyphenol 4-hydroxylase	0	M_2_OCTAPRENYL_6_METHOXYPHENOL + M_NADPH + M_OXYGEN_MOLECULE + M_PROTON --> M_NADP + M_OCTAPRENYL_METHOXY_BENZOQUINONE + M_WATER		functional
R_DIHYDROFOLATEREDUCT_RXN	DIHYDROFOLATEREDUCT-RXN	DIHYDROFOLATEREDUCT-RXN		R00939	dihydrofolate reductase	1	M_NADP + M_THF <-- M_DIHYDROFOLATE + M_NADPH + M_PROTON	tetrahydrofolate biosynthesis // superpathway of tetrahydrofolate biosynthesis // formylTHF biosynthesis	functional
R_FLAVONADPREDUCT_RXN	FLAVONADPREDUCT-RXN	FLAVONADPREDUCT-RXN		R11485	flavodoxin-NADP<sup>+</sup> reductase	1	M_NADPH + M_Oxidized_flavodoxins + M_PROTON --> M_NADP + M_Reduced_flavodoxins		blocked
R_3213_RXN	3.2.1.3-RXN	3.2.1.3-RXN			nan	1	M_Starch + M_WATER --> M_GLC		functional
R_RXN_11619	RXN-11619	RXN-11619		R08146	farnesal aldehyde	1	M_2_TRANS6_TRANS_FARNESAL + M_NAD + M_WATER --> M_CPD_12585 + M_NADH + 2.0 M_PROTON		blocked
R_RXN_11662	RXN-11662	RXN-11662		R01975	(S)-3-hydroxybutanoyl-CoA dehydrogeanse	1	M_NAD + M_S_3_HYDROXYBUTANOYL_COA --> M_ACETOACETYL_COA + M_NADH + M_PROTON	pyruvate fermentation to butanoate // glutaryl-CoA degradation	functional
R_DIAMINOPIMDECARB_RXN	DIAMINOPIMDECARB-RXN	DIAMINOPIMDECARB-RXN		R00451	diaminopimelate decarboxylase	1	M_MESO_DIAMINOPIMELATE + M_PROTON <=> M_CARBON_DIOXIDE + M_LYS	superpathway of lysine, threonine and methionine biosynthesis I // aspartate superpathway // lysine biosynthesis I	functional
R_2_METHYLCITRATE_SYNTHASE_RXN	2-METHYLCITRATE-SYNTHASE-RXN	2-METHYLCITRATE-SYNTHASE-RXN		R00931	2-methylcitrate synthase	1	M_OXALACETIC_ACID + M_PROPIONYL_COA + M_WATER <=> M_CO_A + M_CPD_622 + M_PROTON	2-methylcitrate cycle I	functional
R_THIOREDOXIN_REDUCT_NADPH_RXN	THIOREDOXIN-REDUCT-NADPH-RXN	THIOREDOXIN-REDUCT-NADPH-RXN		R02016	thioredoxin reductase	1	M_NADP + M_Red_Thioredoxin <-- M_NADPH + M_Ox_Thioredoxin + M_PROTON	thioredoxin pathway	functional
R_AMYLOMALT_RXN	AMYLOMALT-RXN	AMYLOMALT-RXN			amylomaltase	1	M_GLC + M_MALTOTETRAOSE <-- M_MALTOSE + M_MALTOTRIOSE	glycogen degradation I	blocked
R_RXN_9191	RXN-9191	RXN-9191			S-adenosylmethionine:2-demethylmenaquinol-7 methyltransferase	1	M_Demethylmenaquinols + M_S_ADENOSYLMETHIONINE --> M_ADENOSYL_HOMO_CYS + M_Menaquinols + M_PROTON	menaquinol-7 biosynthesis	blocked
R_CDPDIGLYSYN_RXN_C18	CDPDIGLYSYN-RXN_C18	CDPDIGLYSYN-RXN		R01799	CTP:phosphatidate cytidyltransferase	1	M_CTP + M_L_PHOSPHATIDATE_C18 + M_PROTON --> M_CDPDIACYLGLYCEROL_C18 + M_PPI	CDP-diacylglycerol biosynthesis I // phospholipid biosynthesis I // phosphatidylglycerol biosynthesis I (plastidic) // phosphatidylglycerol biosynthesis II (non-plastidic) // CDP-diacylglycerol biosynthesis II	functional
R_GLUCONOLACT_RXN	GLUCONOLACT-RXN	GLUCONOLACT-RXN		R01519	gluconolactonase	1	M_GLC_D_LACTONE + M_WATER --> M_GLUCONATE + M_PROTON	glucose and glucose-1-phosphate degradation // glucose degradation (oxidative)	functional
R_53314_RXN_odd	5.3.3.14-RXN_odd	5.3.3.14-RXN		R07639	<i>trans</i>-2-decenoyl-ACP isomerase	1	M_Trans_D2_undecenoyl_ACPs <=> M_Cis_delta_3_undecenoyl_ACPs	<i>cis</i>-dodecenoyl biosynthesis // superpathway of unsaturated fatty acids biosynthesis (<i>E. coli</i>)	functional
R_HOMOCYSMETB12_RXN	HOMOCYSMETB12-RXN	HOMOCYSMETB12-RXN		R00946		1	M_5_METHYL_THF + M_HOMO_CYS --> M_MET + M_THF	superpathway of lysine, threonine and methionine biosynthesis I // folate transformations I // aspartate superpathway // formylTHF biosynthesis // superpathway of methionine biosynthesis (by sulfhydrylation) // superpathway of methionine biosynthesis (transsulfuration) // methionine biosynthesis I // homoserine and methionine biosynthesis // methionine biosynthesis III	functional
R_PHOSMANMUT_RXN	PHOSMANMUT-RXN	PHOSMANMUT-RXN		R01818	phosphomannomutase	1	M_MANNOSE_1P <=> M_MANNOSE_6P	GDP-mannose biosynthesis	blocked
R_25144_RXN	2.5.1.44-RXN	2.5.1.44-RXN		R00018	homospermidine synthase	1	2.0 M_PUTRESCINE --> M_AMMONIUM + M_CPD_1821		blocked
R_GLUTAMATE_N_ACETYLTRANSFERASE_RXN	GLUTAMATE-N-ACETYLTRANSFERASE-RXN	GLUTAMATE-N-ACETYLTRANSFERASE-RXN		R02282	acetylornithine acetyltransferase	1	M_GLT + M_N_ALPHA_ACETYLORNITHINE --> M_ACETYL_GLU + M_L_ORNITHINE	arginine biosynthesis II (acetyl cycle)	functional
R_3_CH3_2_OXOBUTANOATE_OH_CH3_XFER_RXN	3-CH3-2-OXOBUTANOATE-OH-CH3-XFER-RXN	3-CH3-2-OXOBUTANOATE-OH-CH3-XFER-RXN		R01226	3-methyl-2-oxobutanoate hydroxymethyltransferase	1	M_2_KETO_ISOVALERATE + M_METHYLENE_THF + M_WATER <=> M_2_DEHYDROPANTOATE + M_THF	phosphopantothenate biosynthesis I // pantothenate and coenzyme A biosynthesis I // pantothenate and coenzyme A biosynthesis II	functional
R_RXN0_1461	RXN0-1461	RXN0-1461		R03220	coproporphyrinogen III oxidase	1	M_COPROPORPHYRINOGEN_III + M_OXYGEN_MOLECULE + 2.0 M_PROTON --> 2.0 M_CARBON_DIOXIDE + M_PROTOPORPHYRINOGEN + 2.0 M_WATER	superpathay of heme biosynthesis from glutamate // chlorophyllide <i>a</i> biosynthesis III (aerobic, light independent) // chlorophyllide <i>a</i> biosynthesis I (aerobic, light-dependent) // superpathway of heme biosynthesis from uroporphyrinogen-III // heme biosynthesis from uroporphyrinogen-III I (aerobic) // superpathway of heme biosynthesis from glycine // chlorophyllide <i>a</i> biosynthes…	functional
R_32126_RXN	3.2.1.26-RXN	3.2.1.26-RXN			sucrose-6-phosphate hydrolase	1	M_CPD_15716 + M_WATER --> M_BETA_D_FRUCTOSE + M_GLC_6_P	sucrose degradation I (sucrose phosphotransferase)	blocked
R_RXN_9558	RXN-9558	RXN-9558			nan	1	M_NADH + M_PROTON + M_cis_vaccen_2_enoyl_ACPs <=> M_Cis_vaccenoyl_ACPs + M_NAD	superpathway of unsaturated fatty acids biosynthesis (<i>E. coli</i>) // <i>cis</i>-vaccenate biosynthesis	functional
R_CYSTATHIONINE_BETA_LYASE_RXN	CYSTATHIONINE-BETA-LYASE-RXN	CYSTATHIONINE-BETA-LYASE-RXN			cystathionine &beta;-lyase	1	M_L_CYSTATHIONINE + M_WATER --> M_AMMONIUM + M_HOMO_CYS + M_PYRUVATE		blocked
R_D_ALANINE_AMINOTRANSFERASE_RXN	D-ALANINE-AMINOTRANSFERASE-RXN	D-ALANINE-AMINOTRANSFERASE-RXN		R01148	nan	1	M_2_KETOGLUTARATE + M_D_ALANINE <=> M_GLT + M_PYRUVATE		functional
R_PHOSPHORIBULOKINASE_RXN	PHOSPHORIBULOKINASE-RXN	PHOSPHORIBULOKINASE-RXN		R01523	phosphoribulokinase	1	M_ATP + M_RIBULOSE_5P <=> M_ADP + M_D_RIBULOSE_15_P2 + M_PROTON	Calvin-Benson-Bassham cycle // Rubisco shunt	functional
R_BENZOATE_12_DIOXYGENASE_RXN	BENZOATE-12-DIOXYGENASE-RXN	BENZOATE-12-DIOXYGENASE-RXN		R05621	benzoate,NADH:oxygen oxidoreductase (1,2-hydroxylating)	1	M_BENZOATE + M_NADH + M_OXYGEN_MOLECULE + M_PROTON --> M_CPD_290 + M_NAD	benzoate degradation I (aerobic)	functional
R_3_DEHYDROQUINATE_SYNTHASE_RXN	3-DEHYDROQUINATE-SYNTHASE-RXN	3-DEHYDROQUINATE-SYNTHASE-RXN		R03083	3-dehydroquinate synthase	1	M_3_DEOXY_D_ARABINO_HEPTULOSONATE_7_P <=> M_DEHYDROQUINATE + M_Pi	chorismate biosynthesis I // superpathway of phenylalanine, tyrosine, and tryptophan biosynthesis // 3-dehydroquinate biosynthesis I	functional
R_TRANSALDOL_RXN	TRANSALDOL-RXN	TRANSALDOL-RXN		R01827	transaldolase	1	M_D_SEDOHEPTULOSE_7_P + M_GAP <=> M_ERYTHROSE_4P + M_FRUCTOSE_6P	Rubisco shunt // pentose phosphate pathway (non-oxidative branch)	functional
R_CITLY_RXN	CITLY-RXN	CITLY-RXN		R00362	citrate lyase	1	M_CIT --> M_ACET + M_OXALACETIC_ACID		functional
R_RXN_8631	RXN-8631	RXN-8631		R02568	fructose-bisphosphate aldolase	1	M_FRU1P --> M_DIHYDROXY_ACETONE_PHOSPHATE + M_GLYCERALD		blocked
R_MANNPISOM_RXN	MANNPISOM-RXN	MANNPISOM-RXN		R00772	mannose-6-phosphate isomerase	1	M_MANNOSE_6P <=> M_FRUCTOSE_6P	D-mannose degradation // GDP-mannose biosynthesis	blocked
EX_D_ALANINE_e					nan	0	M_D_ALANINE -->		functional
R_DIHYDRODIPICSYN_RXN	DIHYDRODIPICSYN-RXN	DIHYDRODIPICSYN-RXN		R02292	4-hydroxy-tetrahydrodipicolinate synthase	1	M_L_ASPARTATE_SEMIALDEHYDE + M_PYRUVATE <=> M_CPD_14443 + M_PROTON + M_WATER	superpathway of lysine, threonine and methionine biosynthesis I // aspartate superpathway // lysine biosynthesis I	functional
R_RXN_9845	RXN-9845	RXN-9845		R08739	x racemase	1	M_CPD_72 <=> M_CPD_10588		blocked
R_SALICYLATE_1_MONOOXYGENASE_RXN	SALICYLATE-1-MONOOXYGENASE-RXN	SALICYLATE-1-MONOOXYGENASE-RXN		R00818	salicylate monooxygenase	1	M_CPD_110 + M_NADH + M_OXYGEN_MOLECULE + 2.0 M_PROTON --> M_CARBON_DIOXIDE + M_CATECHOL + M_NAD + M_WATER	superpathway of salicylate degradation // salicylate degradation I	blocked
R_MALONYL_COA_DECARBOXYLASE_RXN	MALONYL-COA-DECARBOXYLASE-RXN	MALONYL-COA-DECARBOXYLASE-RXN		R00233	malonyl-CoA decarboxylase	1	M_MALONYL_COA + M_PROTON --> M_ACETYL_COA + M_CARBON_DIOXIDE		functional
R_RXN_9520_odd	RXN-9520_odd	RXN-9520			(3<i>R</i>)-3-hydroxyhexanoyl-[acyl-carrier protein] dehydratase	1	M_R_3_hydroxyheptanoyl_ACPs <=> M_Hept_2_enoyl_ACPs + M_WATER	palmitate biosynthesis II (bacteria and plants)	functional
R_GLUTAMIDOTRANS_RXN	GLUTAMIDOTRANS-RXN	GLUTAMIDOTRANS-RXN		R04558	imidazole glycerol phosphate synthase	1	M_GLN + M_PHOSPHORIBULOSYL_FORMIMINO_AICAR_P <=> M_AICAR + M_D_ERYTHRO_IMIDAZOLE_GLYCEROL_P + M_GLT + M_PROTON	histidine biosynthesis	functional
R_RXN_9910	RXN-9910	RXN-9910			3-chlorobenzaldehyde dehydrogenase	1	M_CPD_10660 + M_NAD + M_WATER --> M_CPD_3486 + M_NADH + 2.0 M_PROTON		blocked
R_63210_RXN	6.3.2.10-RXN	6.3.2.10-RXN		R04573	UDP-N-acetylmuramoyl-tripeptide--D-alanyl-D-alanine ligase	1	M_ATP + M_CPD_209 + M_D_ALA_D_ALA --> M_ADP + M_C3 + M_PROTON + M_Pi		blocked
R_GTPPYPHOSKIN_RXN	GTPPYPHOSKIN-RXN	GTPPYPHOSKIN-RXN		R00429	GTP pyrophosphokinase	1	M_ATP + M_GTP <=> M_AMP + M_GDP_TP	ppGpp biosynthesis	blocked
EX_WATER_e	WATER_tx				nan	0	M_WATER -->		functional
R_RXN3O_218	RXN3O-218	RXN3O-218		R07491	epi-sterol-desaturase	1	M_EPISTEROL + M_NADPH + M_OXYGEN_MOLECULE + M_PROTON --> M_CPD_700 + M_NADP + 2.0 M_WATER	plant sterol biosynthesis	blocked
R_NADPYROPHOSPHAT_RXN	NADPYROPHOSPHAT-RXN	NADPYROPHOSPHAT-RXN		R00103	NAD pyrophosphatase	1	M_NAD + M_WATER <=> M_AMP + M_NICOTINAMIDE_NUCLEOTIDE + 2.0 M_PROTON	NAD salvage pathway I	functional
R_341713_RXN	3.4.17.13-RXN	3.4.17.13-RXN			nan	1	M_CPD_13359 + M_WATER --> M_CPD_13360 + M_D_ALANINE		blocked
R_DIOHBUTANONEPSYN_RXN	DIOHBUTANONEPSYN-RXN	DIOHBUTANONEPSYN-RXN		R07281	nan	1	M_RIBULOSE_5P <=> M_DIHYDROXY_BUTANONE_P + M_FORMATE + M_PROTON	flavin biosynthesis I (bacteria and plants)	functional
R_RXN_9556	RXN-9556	RXN-9556			3-oxo-<i>cis</i>-vaccenoyl-[acp] reductase	1	M_NADP + M_R_3_hydroxy_cis_vaccenoyl_ACPs <-- M_3_oxo_cis_vaccenoyl_ACPs + M_NADPH + M_PROTON	superpathway of unsaturated fatty acids biosynthesis (<i>E. coli</i>) // <i>cis</i>-vaccenate biosynthesis	functional
R_FUMHYDR_RXN	FUMHYDR-RXN	FUMHYDR-RXN		R01082	fumarase C	1	M_MAL <=> M_FUM + M_WATER	TCA cycle VI (obligate autotrophs) // TCA cycle V (2-oxoglutarate:ferredoxin oxidoreductase) // mixed acid fermentation // respiration (anaerobic) // TCA cycle III (helicobacter) // superpathway of glyoxylate bypass and TCA // TCA cycle I (prokaryotic)	functional
R_41174_RXN	4.1.1.74-RXN	4.1.1.74-RXN		R01974	(indol-3-yl)pyruvate decarboxylase	1	M_INDOLE_PYRUVATE + M_PROTON --> M_CARBON_DIOXIDE + M_INDOLE_ACETALDEHYDE		blocked
R_RXN0_1132	RXN0-1132	RXN0-1132			lipoate acetyltransferase <i>N<sup>6</sup></i>-(dihydrolipoyl)lysine:NAD+ oxidoreductase	1	M_NAD + M_Pyruvate_dehydrogenase_dihydrolipoate <=> M_NADH + M_PROTON + M_Pyruvate_dehydrogenase_lipoate	pyruvate decarboxylation to acetyl CoA	functional
R_RXN0_6510	RXN0-6510	RXN0-6510				1	M_CPD0_2362 <=> M_CPD0_2363	phenylacetate degradation I (aerobic)	functional
R_RXN_10656_odd	RXN-10656_odd	RXN-10656			3-hydroxy <i>cis</i> &Delta;<sup>7</sup>-tetradecenoyl-[acp] dehydratase	1	M_3_hydroxy_cis_D7_pentaecenoyl_ACPs <=> M_Trans_D3_cis_D7_pentadecenoyl_ACPs + M_WATER	superpathway of unsaturated fatty acids biosynthesis (<i>E. coli</i>) // palmitoleate biosynthesis I	functional
R_DETHIOBIOTIN_SYN_RXN	DETHIOBIOTIN-SYN-RXN	DETHIOBIOTIN-SYN-RXN		R03182	dethiobiotin synthetase	1	M_ATP + M_CARBON_DIOXIDE + M_DIAMINONONANOATE --> M_ADP + M_DETHIOBIOTIN + 3.0 M_PROTON + M_Pi	biotin biosynthesis from 8-amino-7-oxononanoate I	blocked
R_RXN_10657_odd	RXN-10657_odd	RXN-10657			nan	1	M_Cis_Delta7_pentadecenoyl_ACPs + M_NAD <-- M_NADH + M_PROTON + M_Trans_D3_cis_D7_pentadecenoyl_ACPs	superpathway of unsaturated fatty acids biosynthesis (<i>E. coli</i>) // palmitoleate biosynthesis I	functional
R_RXN_9658	RXN-9658	RXN-9658			nan	1	M_Hexanoyl_ACPs + M_NAD <-- M_Hex_2_enoyl_ACPs + M_NADH + M_PROTON	palmitate biosynthesis II (bacteria and plants)	functional
R_OCTAPRENYL_METHYL_METHOXY_BENZOQ_OH_RXN	OCTAPRENYL-METHYL-METHOXY-BENZOQ-OH-RXN	OCTAPRENYL-METHYL-METHOXY-BENZOQ-OH-RXN			nan	0	M_NADPH + M_OCTAPRENYL_METHYL_METHOXY_BENZQ + M_OXYGEN_MOLECULE + M_PROTON --> M_Demethylated_Ubiquinols + M_NADP + M_WATER		functional
R_MALEYLPYRUVATE_ISOMERASE_RXN	MALEYLPYRUVATE-ISOMERASE-RXN	MALEYLPYRUVATE-ISOMERASE-RXN		R03868	maleylpyruvate isomerase	1	M_CPD_1070 <=> M_CPD_277	3-phenylpropionate degradation // gentisate degradation I	functional
R_RXN_9523_odd	RXN-9523_odd					0	M_Heptanoyl_ACPs + M_MALONYL_ACP + M_PROTON --> M_3_Oxo_Septanoyl_ACPs + M_ACP + M_CARBON_DIOXIDE		functional
R_GST_RXN	GST-RXN	GST-RXN			glutathione <i>S</i>-transferase	1	M_1_CHLORO_24_DINITROBENZENE + M_GLUTATHIONE --> M_CL_ + M_PROTON + M_S_24_DINITROPHENYLGLUTATHIONE		blocked
R_1_ACYLGLYCEROL_3_P_ACYLTRANSFER_RXN_C161	1-ACYLGLYCEROL-3-P-ACYLTRANSFER-RXN_C161	1-ACYLGLYCEROL-3-P-ACYLTRANSFER-RXN		R09381	acyl-[acp]:1-acyl-sn-glycerol-3-phosphate 2-<i>O</i>-acyltransferase	1	M_ACYL_SN_GLYCEROL_3P_C16_1 + M_Palmitoleoyl_ACPs --> M_ACP + M_L_PHOSPHATIDATE_C16_1	phospholipid biosynthesis I // phosphatidylglycerol biosynthesis I (plastidic) // CDP-diacylglycerol biosynthesis II	functional
R_GLYOCARBOLIG_RXN	GLYOCARBOLIG-RXN	GLYOCARBOLIG-RXN		R00013	glyoxylate carboligase	1	2.0 M_GLYOX + M_PROTON --> M_CARBON_DIOXIDE + M_TARTRONATE_S_ALD	glycolate and glyoxylate degradation I	functional
R_DIHYDLIPACETRANS_RXN	DIHYDLIPACETRANS-RXN	DIHYDLIPACETRANS-RXN			nan	1	M_ACETYL_COA + M_DIHYDROLIPOAMIDE --> M_CO_A + M_S_ACETYLDIHYDROLIPOAMIDE		blocked
R_GLYRIBONUCSYN_RXN	GLYRIBONUCSYN-RXN	GLYRIBONUCSYN-RXN		R04144	phosphoribosylamine&mdash;glycine ligase	1	M_5_P_BETA_D_RIBOSYL_AMINE + M_ATP + M_GLY --> M_5_PHOSPHO_RIBOSYL_GLYCINEAMIDE + M_ADP + M_PROTON + M_Pi	superpathway of purine nucleotides <i>de novo</i> biosynthesis II // superpathway of 5-aminoimidazole ribonucleotide biosynthesis // 5-aminoimidazole ribonucleotide biosynthesis I // 5-aminoimidazole ribonucleotide biosynthesis II // superpathway of purine nucleotides <i>de novo</i> biosynthesis I	functional
R_RXN_12610	RXN-12610	RXN-12610		R10712	thiamine phosphate synthase	1	M_AMINO_HYDROXYMETHYL_METHYLPYRIMIDINE_PP + M_CPD_13576 + 2.0 M_PROTON <=> M_CARBON_DIOXIDE + M_PPI + M_THIAMINE_P	thiamin diphosphate biosynthesis III (Staphylococcus) // superpathway of thiamin diphosphate biosynthesis II // thiamin diphosphate biosynthesis II (Bacillus)	blocked
R_IMIDPHOSDEHYD_RXN	IMIDPHOSDEHYD-RXN	IMIDPHOSDEHYD-RXN		R03457	imidazoleglycerol-phosphate dehydratase	1	M_D_ERYTHRO_IMIDAZOLE_GLYCEROL_P <=> M_IMIDAZOLE_ACETOL_P + M_WATER	histidine biosynthesis	functional
R_PRPPAMIDOTRANS_RXN	PRPPAMIDOTRANS-RXN	PRPPAMIDOTRANS-RXN		R01072	amidophosphoribosyltransferase	1	M_5_P_BETA_D_RIBOSYL_AMINE + M_GLT + M_PPI <-- M_GLN + M_PRPP + M_WATER	superpathway of purine nucleotides <i>de novo</i> biosynthesis II // superpathway of 5-aminoimidazole ribonucleotide biosynthesis // 5-aminoimidazole ribonucleotide biosynthesis I // 5-aminoimidazole ribonucleotide biosynthesis II // superpathway of purine nucleotides <i>de novo</i> biosynthesis I	functional
R_RXN1F_20	RXN1F-20	RXN1F-20		R03877	magnesium chelatase	1	M_ATP + M_MG2 + M_PROTOPORPHYRIN_IX + M_WATER --> M_ADP + M_MG_PROTOPORPHYRIN + 3.0 M_PROTON + M_Pi	chlorophyllide <i>a</i> biosynthesis III (aerobic, light independent) // chlorophyllide <i>a</i> biosynthesis I (aerobic, light-dependent) // chlorophyllide <i>a</i> biosynthesis II (anaerobic)	blocked
R_RXN_8976	RXN-8976	RXN-8976		R05662	UDP-N-acetylglucosamine--N-acetylmuramyl-(pentapeptide) pyrophosphoryl-undecaprenol N-acetylglucosamine transferase	1	M_C4 + M_UDP_N_ACETYL_D_GLUCOSAMINE --> M_CPD_7695 + M_PROTON + M_UDP		blocked
R_ASPARTATE_4_DECARBOXYLASE_RXN	ASPARTATE-4-DECARBOXYLASE-RXN	ASPARTATE-4-DECARBOXYLASE-RXN		R00397	nan	0	M_L_ASPARTATE + M_PROTON --> M_CARBON_DIOXIDE + M_L_ALPHA_ALANINE		functional
R_DIHYDROOROT_RXN	DIHYDROOROT-RXN	DIHYDROOROT-RXN		R01993	dihydroorotase	1	M_DI_H_OROTATE + M_WATER <-- M_CARBAMYUL_L_ASPARTATE + M_PROTON	superpathway of pyrimidine ribonucleotides <i>de novo</i> biosynthesis // superpathway of pyrimidine deoxyribonucleotides <i>de novo</i> biosynthesis // UMP biosynthesis	functional
R_RIB5PISOM_RXN	RIB5PISOM-RXN	RIB5PISOM-RXN		R01056	ribose-5-phosphate isomerase	1	M_RIBOSE_5P <=> M_RIBULOSE_5P	Calvin-Benson-Bassham cycle // Rubisco shunt // pentose phosphate pathway (non-oxidative branch)	functional
R_RXN_14260	RXN-14260	RXN-14260			amylomaltase	1	M_MALTOSE + M_MALTOTETRAOSE --> M_GLC + M_MALTOPENTAOSE		blocked
R_CPM_KDOSYNTH_RXN	CPM-KDOSYNTH-RXN	CPM-KDOSYNTH-RXN		R03351	3-deoxy-<i>manno</i>-octulosonate cytidylyltransferase	1	M_CTP + M_KDO <=> M_CMP_KDO + M_PPI	CMP-KDO biosynthesis II (from D-arabinose 5-phosphate)	functional
R_PGPPHOSPHA_RXN_C161	PGPPHOSPHA-RXN_C161	PGPPHOSPHA-RXN		R02029	phosphatidylglycerophosphatase	1	M_L_1_PHOSPHATIDYL_GLYCEROL_P_C16_1 + M_WATER --> M_PG_C16_1 + M_Pi	cardiolipin biosynthesis I // cardiolipin biosynthesis II // cardiolipin biosynthesis III // phospholipid biosynthesis I // phosphatidylglycerol biosynthesis I (plastidic) // phosphatidylglycerol biosynthesis II (non-plastidic)	functional
R_NMNNUCLEOSID_RXN	NMNNUCLEOSID-RXN	NMNNUCLEOSID-RXN		R01270	NMN nucleosidase	1	M_NICOTINAMIDE_NUCLEOTIDE + M_WATER --> M_NIACINAMIDE + M_PROTON + M_RIBOSE_5P	NAD salvage pathway I	functional
R_1TRANSKETO_RXN	1TRANSKETO-RXN	1TRANSKETO-RXN		R01641	transketolase	1	M_D_SEDOHEPTULOSE_7_P + M_GAP <=> M_RIBOSE_5P + M_XYLULOSE_5_PHOSPHATE	Calvin-Benson-Bassham cycle // Rubisco shunt // pentose phosphate pathway (non-oxidative branch)	functional
R_FLUORO4_5511_RXN	FLUORO4-5.5.1.1-RXN				nan	0	M_3_fluoro_ciscis_muconate --> M_4_Fluoromuconolactone + M_PROTON		functional
R_2_OCTAPRENYL_6_METHOXYPHENOL_HYDROX_RXN_AN	2-OCTAPRENYL-6-METHOXYPHENOL-HYDROX-RXN-AN	2-OCTAPRENYL-6-METHOXYPHENOL-HYDROX-RXN			2-octaprenyl-6-methoxyphenol 4-hydroxylase	0	M_2_OCTAPRENYL_6_METHOXYPHENOL + 2.0 M_ATP + M_NAD + 3.0 M_WATER --> 2.0 M_ADP + M_NADH + M_OCTAPRENYL_METHOXY_BENZOQUINONE + 3.0 M_PROTON + 2.0 M_Pi		functional
R_ATP_ADENYLYLTRANSFERASE_RXN	ATP-ADENYLYLTRANSFERASE-RXN	ATP-ADENYLYLTRANSFERASE-RXN		R00126	ATP adenylyltransferase	1	M_ADP + M_ATP + M_PROTON --> M_ADENOSYL_P4 + M_Pi		functional
R_RXN_14240	RXN-14240	RXN-14240			baicalein peroxidase 3	1	M_CPD_12724 + M_HYDROGEN_PEROXIDE --> M_CPD_15172 + 2.0 M_WATER		blocked
R_GLUTCYSLIG_RXN	GLUTCYSLIG-RXN	GLUTCYSLIG-RXN		R00894	glutamate&mdash;cysteine ligase	1	M_ATP + M_CYS + M_GLT --> M_ADP + M_L_GAMMA_GLUTAMYLCYSTEINE + M_PROTON + M_Pi	glutathione biosynthesis // &gamma;-glutamyl cycle	blocked
R_14121_RXN_NAD	1.4.1.21-RXN-(NAD)	1.4.1.21-RXN		R07165	nan	1	M_L_ASPARTATE + M_NAD + M_WATER --> M_AMMONIUM + M_NADH + M_OXALACETIC_ACID + M_PROTON		functional
R_RXN_10654_odd	RXN-10654_odd	RXN-10654			3-oxo-cis-&Delta;7-tetradecenoyl-[acp] synthase	1	M_Cis_Delta5_tridecenoyl_ACPs + M_MALONYL_ACP + M_PROTON --> M_3_oxo_cis_D7_pentadecenoyl_ACPs + M_ACP + M_CARBON_DIOXIDE	superpathway of unsaturated fatty acids biosynthesis (<i>E. coli</i>) // palmitoleate biosynthesis I	functional
R_RXNQT_4366	RXNQT-4366	RXNQT-4366			methylsalicylate esterase	1	M_CPD_6442 + M_WATER --> M_CPD_110 + M_METOH + M_PROTON		blocked
R_DGTPTRIPHYDRO_RXN	DGTPTRIPHYDRO-RXN	DGTPTRIPHYDRO-RXN		R01856	dGTP triphosphohydrolase	1	M_DGTP + M_WATER --> M_DEOXYGUANOSINE + M_P3I + M_PROTON		functional
R_RXN_9539_odd	RXN-9539_odd	RXN-9539		R04968	&beta;-ketopalmityl-[acp] synthase	1	M_MALONYL_ACP + M_PROTON + M_Pentadecanoyl_ACPs --> M_3_oxo_heptadeca_ACPs + M_ACP + M_CARBON_DIOXIDE	palmitate biosynthesis II (bacteria and plants)	functional
R_RXN_12252	RXN-12252	RXN-12252			nan	1	M_CPD_13174 + M_WATER --> M_CPD_13172 + M_CPD_173 + M_PROTON		blocked
R_BENZOYLFORMATE_DECARBOXYLASE_RXN	BENZOYLFORMATE-DECARBOXYLASE-RXN	BENZOYLFORMATE-DECARBOXYLASE-RXN		R01764	benzoylformate carboxy-lyase	1	M_PHENYLGLYOXYLATE + M_PROTON --> M_BENZALDEHYDE + M_CARBON_DIOXIDE		functional
R_RXN_9516	RXN-9516	RXN-9516		R04952	3-oxoacyl-[acyl-carrier-protein] synthase	1	M_Butanoyl_ACPs + M_MALONYL_ACP + M_PROTON --> M_3_oxo_hexanoyl_ACPs + M_ACP + M_CARBON_DIOXIDE	palmitate biosynthesis II (bacteria and plants)	functional
R_GARTRANSFORMYL2_RXN	GARTRANSFORMYL2-RXN	GARTRANSFORMYL2-RXN		R06974	phosphoribosylglycinamide formyltransferase 2	1	M_5_PHOSPHO_RIBOSYL_GLYCINEAMIDE + M_ATP + M_FORMATE --> M_5_P_RIBOSYL_N_FORMYLGLYCINEAMIDE + M_ADP + M_PROTON + M_Pi	superpathway of purine nucleotides <i>de novo</i> biosynthesis II // superpathway of 5-aminoimidazole ribonucleotide biosynthesis // 5-aminoimidazole ribonucleotide biosynthesis II	functional
R_ADENOSYLHOMOCYSTEINE_NUCLEOSIDASE_RXN	ADENOSYLHOMOCYSTEINE-NUCLEOSIDASE-RXN	ADENOSYLHOMOCYSTEINE-NUCLEOSIDASE-RXN		R00194	<i>S</i>-adenosylhomocysteine nucleosidase	1	M_ADENOSYL_HOMO_CYS + M_WATER --> M_ADENINE + M_CPD_564	<i>S</i>-adenosyl-L-methionine cycle I	blocked
R_ERYTH4PDEHYDROG_RXN	ERYTH4PDEHYDROG-RXN	ERYTH4PDEHYDROG-RXN		R01825	D-erythrose-4-phosphate dehydrogenase	1	M_ERYTHROSE_4P + M_NAD + M_WATER <=> M_ERYTHRONATE_4P + M_NADH + 2.0 M_PROTON	pyridoxal 5'-phosphate biosynthesis I // superpathway of pyridoxal 5'-phosphate biosynthesis and salvage	functional
R_ALLANTOICASE_RXN	ALLANTOICASE-RXN	ALLANTOICASE-RXN		R02422	allantoicase	1	M_ALLANTOATE + M_WATER <=> M_CPD_1091 + M_UREA	superpathway of allantoin degradation in yeast // allantoin degradation to ureidoglycolate I (urea producing) // allantoin degradation to glyoxylate I // superpathway of allantoin degradation in plants	blocked
R_PGPPHOSPHA_RXN_C17	PGPPHOSPHA-RXN_C17	PGPPHOSPHA-RXN		R02029	phosphatidylglycerophosphatase	1	M_L_1_PHOSPHATIDYL_GLYCEROL_P_C17 + M_WATER --> M_PG_C17 + M_Pi	cardiolipin biosynthesis I // cardiolipin biosynthesis II // cardiolipin biosynthesis III // phospholipid biosynthesis I // phosphatidylglycerol biosynthesis I (plastidic) // phosphatidylglycerol biosynthesis II (non-plastidic)	functional
R_CARBOXY_OXOHEPT_ENEDIOATE_DECARBOXY_RXN	CARBOXY-OXOHEPT-ENEDIOATE-DECARBOXY-RXN	CARBOXY-OXOHEPT-ENEDIOATE-DECARBOXY-RXN		R04380	nan	1	M_CPD_785 + M_PROTON --> M_CARBON_DIOXIDE + M_CPD_787	4-hydroxyphenylacetate degradation	functional
R_2TRANSKETO_RXN	2TRANSKETO-RXN	2TRANSKETO-RXN		R01067	transketolase	1	M_ERYTHROSE_4P + M_XYLULOSE_5_PHOSPHATE <=> M_FRUCTOSE_6P + M_GAP	Calvin-Benson-Bassham cycle // Rubisco shunt // pentose phosphate pathway (non-oxidative branch)	functional
R_42158_RXN_odd	4.2.1.58-RXN_odd	4.2.1.58-RXN		R04428	(<i>3R</i>)-3-hydroxybutanoyl-[acyl-carrier protein] dehydratase	1	M_3_hydroxypentanoyl_ACPs <=> M_Pent_2_enoyl_ACPs + M_WATER	palmitate biosynthesis II (bacteria and plants)	functional
R_RXN_9632	RXN-9632	RXN-9632			3-oxooctadecanoyl-[acyl carrier protein] synthase	1	M_MALONYL_COA + M_PROTON + M_Palmitoyl_ACPs --> M_3_oxo_stearoyl_ACPs + M_CARBON_DIOXIDE + M_CO_A	stearate biosynthesis II (bacteria and plants)	functional
R_31346_RXN	3.1.3.46-RXN	3.1.3.46-RXN		R00763	fructose-2,6-bisphosphatase	1	M_CPD_535 + M_WATER --> M_FRUCTOSE_6P + M_Pi		blocked
R_RXN_10085	RXN-10085	RXN-10085			nan	1	M_CPD_10826 + M_SUC_COA --> M_CPD_10832 + M_SUC		blocked
R_GTP_CYCLOHYDRO_II_RXN	GTP-CYCLOHYDRO-II-RXN	GTP-CYCLOHYDRO-II-RXN		R00425	GTP cyclohydrolase II	1	M_GTP + 3.0 M_WATER <=> M_DIAMINO_OH_PHOSPHORIBOSYLAMINO_PYR + M_FORMATE + M_PPI + 2.0 M_PROTON	flavin biosynthesis I (bacteria and plants)	functional
R_TRIOSEPISOMERIZATION_RXN	TRIOSEPISOMERIZATION-RXN	TRIOSEPISOMERIZATION-RXN		R01015	triose-phosphate isomerase	1	M_GAP <=> M_DIHYDROXY_ACETONE_PHOSPHATE	Calvin-Benson-Bassham cycle // homolactic fermentation // glycolysis I (from glucose-6P) // glycolysis III (from glucose) // gluconeogenesis II (<i>Methanobacterium thermoautotrophicum</i>) // superpathway of glycolysis and Entner-Doudoroff // gluconeogenesis I	functional
R_PGPPHOSPHA_RXN_C181	PGPPHOSPHA-RXN_C181	PGPPHOSPHA-RXN		R02029	phosphatidylglycerophosphatase	1	M_L_1_PHOSPHATIDYL_GLYCEROL_P_C18_1 + M_WATER --> M_PG_C18_1 + M_Pi	cardiolipin biosynthesis I // cardiolipin biosynthesis II // cardiolipin biosynthesis III // phospholipid biosynthesis I // phosphatidylglycerol biosynthesis I (plastidic) // phosphatidylglycerol biosynthesis II (non-plastidic)	functional
R_RXN_9531_odd	RXN-9531_odd	RXN-9531		R04963	&beta;-ketododecanoyl-[acp] synthase	1	M_MALONYL_ACP + M_PROTON + M_Undecanoyl_ACPs --> M_3_oxo_tridecanoyl_ACPs + M_ACP + M_CARBON_DIOXIDE	palmitate biosynthesis II (bacteria and plants)	functional
R_13162_RXN	1.3.1.62-RXN	1.3.1.62-RXN		R05311	pimeloyl-CoA dehydrogenase	1	M_CPD_558 + M_NAD <=> M_6_CARBOXYHEX_2_ENOYL_COA + M_NADH + M_PROTON	benzoyl-CoA degradation III (anaerobic)	blocked
R_RXN1G_1435	RXN1G-1435	RXN1G-1435			6-O-mycolyl-trehalose-6-phosphate phosphohydrolase	1	M_CPD1G_768 + M_WATER --> M_CPD1G_1344 + M_Pi		blocked
R_RXN_14778	RXN-14778	RXN-14778			<i>trans</i>--2-enoyl-CoA hydratase 2	1	M_CPD_15656 + M_WATER --> M_CPD_15657		blocked
R_RXN_7908	RXN-7908	RXN-7908		R04734	nan	1	M_CPD_5881 <=> M_BIOPTERIN + M_WATER	phenylalanine degradation I (aerobic)	blocked
R_RXN_13162_NADP	RXN-13162-(NADP)	RXN-13162		R06223	squalene synthase	1	2.0 M_FARNESYL_PP + M_NADPH + M_PROTON --> M_NADP + 2.0 M_PPI + M_SQUALENE	epoxysqualene biosynthesis // plant sterol biosynthesis	blocked
R_DEPHOSPHOCOAKIN_RXN	DEPHOSPHOCOAKIN-RXN	DEPHOSPHOCOAKIN-RXN		R00130	dephospho-CoA kinase	1	M_ATP + M_DEPHOSPHO_COA <=> M_ADP + M_CO_A + M_PROTON	coenzyme A biosynthesis // pantothenate and coenzyme A biosynthesis I // pantothenate and coenzyme A biosynthesis II	functional
R_36141_RXN	3.6.1.41-RXN	3.6.1.41-RXN		R00125	diadenosine tetraphosphatase	1	M_ADENOSYL_P4 + M_WATER --> 2.0 M_ADP + 2.0 M_PROTON		functional
R_RXN_13616	RXN-13616	RXN-13616		R04744	trans-&Delta;<sup>2</sup>-decenoyl-CoA hydratase	1	M_CPD0_2244 <-- M_T2_DECENOYL_COA + M_WATER		blocked
R_RXN_12746	RXN-12746	RXN-12746		R10769	3-[(3a<i>S</i>,4<i>S</i>,7a<i>S</i>)-7a-methyl-1,5-dioxo-octahydro-1<i>H</i>-inden-4-yl]propanoyl:CoA ligase	1	M_ATP + M_CO_A + M_CPD_13711 --> M_AMP + M_CPD_13754 + M_PPI	superpathway of testosterone and androsterone degradation // androstenedione degradation	blocked
EX_VAL_e	VAL_tx				nan	0	M_VAL -->		functional
R_PHOSPHASERDECARB_RXN_C161	PHOSPHASERDECARB-RXN_C161	PHOSPHASERDECARB-RXN		R02055	phosphatidylserine decarboxylase	1	M_L_1_PHOSPHATIDYL_SERINE_C16_1 + M_PROTON --> M_CARBON_DIOXIDE + M_PE_C16_1	phosphatidylethanolamine biosynthesis I // phospholipid biosynthesis I	functional
R_CARDIOLIPSYN_RXN_C16	CARDIOLIPSYN-RXN_C16	CARDIOLIPSYN-RXN		R07390	cardiolipin synthase	1	2.0 M_PG_C16 --> M_CLPN_C16 + M_GLYCEROL	cardiolipin biosynthesis I // phospholipid biosynthesis I	functional
R_RXN_12024	RXN-12024	RXN-12024			nan	1	M_GLUCOTROPEOLIN + M_WATER --> M_CPD_13006 + M_GLC + M_PROTON		blocked
R_1_ACYLGLYCEROL_3_P_ACYLTRANSFER_RXN_C171	1-ACYLGLYCEROL-3-P-ACYLTRANSFER-RXN_C171	1-ACYLGLYCEROL-3-P-ACYLTRANSFER-RXN		R09381	acyl-[acp]:1-acyl-sn-glycerol-3-phosphate 2-<i>O</i>-acyltransferase	1	M_ACYL_SN_GLYCEROL_3P_C17_1 + M_Heptadecoleoyl_ACPs --> M_ACP + M_L_PHOSPHATIDATE_C17_1	phospholipid biosynthesis I // phosphatidylglycerol biosynthesis I (plastidic) // CDP-diacylglycerol biosynthesis II	functional
R_HOMOSERKIN_RXN	HOMOSERKIN-RXN	HOMOSERKIN-RXN		R01771	homoserine kinase	1	M_ATP + M_HOMO_SER <=> M_ADP + M_O_PHOSPHO_L_HOMOSERINE + M_PROTON	superpathway of lysine, threonine and methionine biosynthesis I // aspartate superpathway // threonine biosynthesis // isoleucine biosynthesis I // threonine biosynthesis from homoserine	functional
R_DXS_RXN	DXS-RXN	DXS-RXN		R05636	1-deoxy-D-xylulose-5-phosphate synthase	1	M_GAP + M_PROTON + M_PYRUVATE <=> M_CARBON_DIOXIDE + M_DEOXYXYLULOSE_5P	pyridoxal 5'-phosphate biosynthesis I // superpathway of thiamin diphosphate biosynthesis II // thiazole biosynthesis II (Bacillus) // thiazole biosynthesis I (E. coli) // superpathway of pyridoxal 5'-phosphate biosynthesis and salvage // methylerythritol phosphate pathway // superpathway of thiamin diphosphate biosynthesis I	functional
R_MUCONOLACTONE_DELTA_ISOMERASE_RXN	MUCONOLACTONE-DELTA-ISOMERASE-RXN	MUCONOLACTONE-DELTA-ISOMERASE-RXN		R04260	muconolactone isomerase	1	M_CPD_741 <=> M_3_OXOADIPATE_ENOL_LACTONE	catechol degradation to &beta;-ketoadipate // aromatic compounds degradation via &beta;-ketoadipate // superpathway of salicylate degradation // catechol degradation III (ortho-cleavage pathway)	functional
R_RXN3O_127	RXN3O-127	RXN3O-127		R02315	saccharopine dehydrogenase (NADP+, L-glutamate-forming)	1	M_NADP + M_SACCHAROPINE + M_WATER --> M_ALLYSINE + M_GLT + M_NADPH + M_PROTON		blocked
R_R01036	R01036				nan	0	M_GLYCEROL + M_NAD <-- M_GLYCERALD + M_NADH + M_PROTON		blocked
R_NAG1P_URIDYLTRANS_RXN	NAG1P-URIDYLTRANS-RXN	NAG1P-URIDYLTRANS-RXN		R00416	N-acetylglucosamine-1-phosphate uridyltransferase	1	M_N_ACETYL_D_GLUCOSAMINE_1_P + M_PROTON + M_UTP <=> M_PPI + M_UDP_N_ACETYL_D_GLUCOSAMINE	<i>O</i>-antigen building blocks biosynthesis (<i>E. coli</i>) // UDP-<i>N</i>-acetyl-D-glucosamine biosynthesis I // anhydromuropeptides recycling	functional
R_HEMEOSYN_RXN	HEMEOSYN-RXN	HEMEOSYN-RXN		R07411	heme O synthase	1	M_FARNESYL_PP + M_PROTOHEME + M_WATER --> M_HEME_O + M_PPI		blocked
R_RXN_12588	RXN-12588	RXN-12588			cysteine desulfurase	1	M_CYS + M_Unsulfurated_Sulfur_Acceptors --> M_L_ALPHA_ALANINE + M_Sulfurated_Sulfur_Acceptors		blocked
R_CARBO	CARBO					0	M_UDP_N_ACETYL_D_GALACTOSAMINE + 4.0 M_UDP_N_ACETYL_D_GLUCOSAMINE --> M_CARBS + 5.0 M_UDP		functional
R_PHOSNACMURPENTATRANS_RXN	PHOSNACMURPENTATRANS-RXN	PHOSNACMURPENTATRANS-RXN		R05630	phospho-<i>N</i>-acetylmuramoyl-pentapeptide-transferase	1	M_C1 + M_CPD_9646 --> M_C5 + M_UMP	peptidoglycan biosynthesis I (<I>meso</I>-diaminopimelate containing)	functional
R_BISPHOSPHOGLYCERATE_PHOSPHATASE_RXN	BISPHOSPHOGLYCERATE-PHOSPHATASE-RXN	BISPHOSPHOGLYCERATE-PHOSPHATASE-RXN			nan	1	M_23_DIPHOSPHOGLYCERATE + M_WATER --> M_G3P + M_Pi		functional
R_RXN_15341	RXN-15341	RXN-15341			nan	1	M_CPD0_1958 + M_FMNH2 + M_OXYGEN_MOLECULE <=> M_CPD_16549 + M_FMN + M_PROTON + M_SO3 + M_WATER		blocked
R_RXN0_5222	RXN0-5222	RXN0-5222		R07316	putative carbamate decarboxylase	1	M_CARBAMATE + 2.0 M_PROTON <=> M_AMMONIUM + M_CARBON_DIOXIDE	cyanate degradation	functional
R_ALANINE_AMINOTRANSFERASE_RXN	ALANINE-AMINOTRANSFERASE-RXN	ALANINE-AMINOTRANSFERASE-RXN		R00258	glutamate&mdash;pyruvate aminotransferase	1	M_2_KETOGLUTARATE + M_L_ALPHA_ALANINE <=> M_GLT + M_PYRUVATE	superpathway of alanine biosynthesis // alanine biosynthesis II // alanine degradation II (to D-lactate)	functional
R_FESO3OXI_RXN	FESO3OXI-RXN	FESO3OXI-RXN			sulfite:ferric ion oxidoreductase	1	2.0 M_FE3 + M_SO3 + M_WATER <=> 2.0 M_FE2 + 2.0 M_PROTON + M_SULFATE	sulfur oxidation II (Fe<sup>+3</sup>-dependent)	functional
EX_SUC_e	SUC_tx				nan	0	M_SUC -->		functional
R_PHENDEHYD_RXN	PHENDEHYD-RXN	PHENDEHYD-RXN		R02536	phenylacetaldehyde dehydrogenase	1	M_NAD + M_PHENYLACETALDEHYDE + M_WATER <=> M_NADH + M_PHENYLACETATE + 2.0 M_PROTON	phenylalanine degradation II (anaerobic)	blocked
R_ACETYLHOMOSER_CYS_RXN	ACETYLHOMOSER-CYS-RXN	ACETYLHOMOSER-CYS-RXN		R01287	<i>O</i>-acetylhomoserine sulfhydrylase	1	M_CPD_667 + M_HS <=> M_ACET + M_HOMO_CYS + M_PROTON	superpathway of methionine biosynthesis (by sulfhydrylation) // homocysteine biosynthesis	functional
R_RXN_13435	RXN-13435	RXN-13435		R08182	acyl-CoA thioesterase	1	M_CPD_14407 + M_WATER --> M_CO_A + M_CPD_8120 + M_PROTON		blocked
R_DIHYDROFOLATESYNTH_RXN	DIHYDROFOLATESYNTH-RXN	DIHYDROFOLATESYNTH-RXN		R02237	dihydrofolate synthetase	1	M_7_8_DIHYDROPTEROATE + M_ATP + M_GLT --> M_ADP + M_DIHYDROFOLATE + M_PROTON + M_Pi	tetrahydrofolate biosynthesis // superpathway of tetrahydrofolate biosynthesis // formylTHF biosynthesis	functional
R_RXN0_6385	RXN0-6385	RXN0-6385			thiosulfate sulfurtransferase	1	M_Red_Thioredoxin + M_S2O3 --> M_HS + M_Ox_Thioredoxin + M_PROTON + M_SO3		blocked
R_1_ACYLGLYCEROL_3_P_ACYLTRANSFER_RXN_C14	1-ACYLGLYCEROL-3-P-ACYLTRANSFER-RXN_C14	1-ACYLGLYCEROL-3-P-ACYLTRANSFER-RXN		R09381	acyl-[acp]:1-acyl-sn-glycerol-3-phosphate 2-<i>O</i>-acyltransferase	1	M_ACYL_SN_GLYCEROL_3P_C14 + M_Myristoyl_ACPs --> M_ACP + M_L_PHOSPHATIDATE_C14	phospholipid biosynthesis I // phosphatidylglycerol biosynthesis I (plastidic) // CDP-diacylglycerol biosynthesis II	functional
R_BISPHOSPHOGLYCERATE_MUTASE_RXN	BISPHOSPHOGLYCERATE-MUTASE-RXN	BISPHOSPHOGLYCERATE-MUTASE-RXN		R01662	bisphosphoglycerate mutase	1	M_DPG --> M_23_DIPHOSPHOGLYCERATE + M_PROTON		functional
R_IGPSYN_RXN	IGPSYN-RXN	IGPSYN-RXN		R03508	indole-3-glycerol phosphate synthase	1	M_CARBOXYPHENYLAMINO_DEOXYRIBULOSE_P + M_PROTON <=> M_CARBON_DIOXIDE + M_INDOLE_3_GLYCEROL_P + M_WATER	superpathway of phenylalanine, tyrosine, and tryptophan biosynthesis // tryptophan biosynthesis	functional
R_PHOSPHASERDECARB_RXN_C171	PHOSPHASERDECARB-RXN_C171	PHOSPHASERDECARB-RXN		R02055	phosphatidylserine decarboxylase	1	M_L_1_PHOSPHATIDYL_SERINE_C17_1 + M_PROTON --> M_CARBON_DIOXIDE + M_PE_C17_1	phosphatidylethanolamine biosynthesis I // phospholipid biosynthesis I	functional
R_GLUC1PURIDYLTRANS_RXN	GLUC1PURIDYLTRANS-RXN	GLUC1PURIDYLTRANS-RXN		R00289	UTP&mdash;glucose-1-phosphate uridylyltransferase	1	M_GLC_1_P + M_PROTON + M_UTP <=> M_CPD_12575 + M_PPI	UDP-glucose biosynthesis // sucrose degradation II (sucrose synthase) // sucrose biosynthesis I (from photosynthesis) // L-ascorbate biosynthesis V // L-ascorbate biosynthesis IV	functional
R_RXN_14249	RXN-14249	RXN-14249			L-threonine dehydrogenase	1	M_NAD + M_THR --> M_AMINO_ACETONE + M_CARBON_DIOXIDE + M_NADH		blocked
R_ADENYLATECYC_RXN	ADENYLATECYC-RXN	ADENYLATECYC-RXN		R00089	adenylate cyclase	1	M_ATP --> M_CAMP + M_PPI		blocked
R_IMIDAZOLONEPROPIONASE_RXN	IMIDAZOLONEPROPIONASE-RXN	IMIDAZOLONEPROPIONASE-RXN		R02288	imidazole propionase	1	M_4_IMIDAZOLONE_5_PROPIONATE + M_WATER <=> M_N_FORMIMINO_L_GLUTAMATE	histidine degradation I // histidine degradation II	functional
R_RXN0_5462	RXN0-5462	RXN0-5462		R00335	GTPase	1	M_GTP + M_WATER --> M_GDP + M_PROTON + M_Pi		functional
R_BTUR2_RXN	BTUR2-RXN	BTUR2-RXN		R07268	cobinamide adenosyltransferase	1	M_ATP + M_COBINAMIDE --> M_ADENOSYLCOBINAMIDE + M_P3I		blocked
R_RXN_10911	RXN-10911	RXN-10911		R04880	3,4-dihydroxyphenylglycolaldehyde reductase	1	M_CPD_11878 + M_NAD --> M_DIHYDROXYPHENYLGLYCOLALDEHYDE + M_NADH + M_PROTON		blocked
EX_PROTON_e	PROTON_tx				nan	0	M_PROTON -->		functional
R_CHLOROMALERED_RXN_NADP	CHLOROMALERED-RXN-(NADP)	CHLOROMALERED-RXN			nan	1	M_2_CHLOROMALEYLACETATE + M_NADPH + M_PROTON --> M_CPD_19731 + M_NADP	2,4,6-trichlorophenol degradation	functional
R_3_HYDROXY_KYNURENINASE_RXN	3-HYDROXY-KYNURENINASE-RXN	3-HYDROXY-KYNURENINASE-RXN		R02668	kynureninase	1	M_3_HYDROXY_L_KYNURENINE + M_WATER <=> M_3_HYDROXY_ANTHRANILATE + M_L_ALPHA_ALANINE + M_PROTON	NAD biosynthesis II (from tryptophan) // tryptophan degradation to 2-amino-3-carboxymuconate semialdehyde // tryptophan degradation IX	blocked
R_RXN_15194	RXN-15194	RXN-15194			nan	1	M_CPD_16177 + M_WATER <=> M_HYDRPHENYLAC_CPD + M_METHYLAMINE		blocked
R_3PGAREARR_RXN	3PGAREARR-RXN	3PGAREARR-RXN		R01518	2,3-bisphosphoglycerate-independent phosphoglycerate mutase	1	M_2_PG <=> M_G3P	glycolysis I (from glucose-6P) // gluconeogenesis II (<i>Methanobacterium thermoautotrophicum</i>) // Rubisco shunt // superpathway of glycolysis and Entner-Doudoroff // gluconeogenesis I	functional
R_TYROSINE_DECARBOXYLASE_RXN	TYROSINE-DECARBOXYLASE-RXN	TYROSINE-DECARBOXYLASE-RXN		R00736	L-tyrosine decarboxylase	1	M_PROTON + M_TYR --> M_CARBON_DIOXIDE + M_TYRAMINE		blocked
R_NADH_DH1	NADH_DH1				nan	0	M_NADH + 4.0 M_PROTON + M_Ubiquinones --> M_NAD + 3.0 M_PROTON_p + M_Ubiquinols		functional
R_11143_RXN_NADP	1.1.1.43-RXN-(NADP)	1.1.1.43-RXN		R02034	2-keto-6-phosphogluconate reductase	1	M_CPD_2961 + M_NADP <-- M_CPD_339 + M_NADPH + M_PROTON	glucose degradation (oxidative)	blocked
R_RXN_0	RXN-0	RXN-0		R01154	putrescine <em>N</em>-acetyltransferase	1	M_ACETYL_COA + M_PUTRESCINE --> M_CO_A + M_CPD_569 + M_PROTON		blocked
R_1_ACYLGLYCEROL_3_P_ACYLTRANSFER_RXN_C12	1-ACYLGLYCEROL-3-P-ACYLTRANSFER-RXN_C12	1-ACYLGLYCEROL-3-P-ACYLTRANSFER-RXN		R09381	acyl-[acp]:1-acyl-sn-glycerol-3-phosphate 2-<i>O</i>-acyltransferase	1	M_ACYL_SN_GLYCEROL_3P_C12 + M_Dodecanoyl_ACPs --> M_ACP + M_L_PHOSPHATIDATE_C12	phospholipid biosynthesis I // phosphatidylglycerol biosynthesis I (plastidic) // CDP-diacylglycerol biosynthesis II	functional
R_ARGDECARBOX_RXN	ARGDECARBOX-RXN	ARGDECARBOX-RXN		R00566	arginine decarboxylase	1	M_ARG + M_PROTON <=> M_AGMATHINE + M_CARBON_DIOXIDE	arginine degradation III (arginine decarboxylase/agmatinase pathway) // putrescine biosynthesis I // arginine dependent acid resistance	blocked
R_RXN_13418	RXN-13418	RXN-13418			isethionate monooxygenase	1	M_CPD_3745 + M_FMNH2 + M_OXYGEN_MOLECULE --> M_FMN + M_GLYCOLALDEHYDE + M_PROTON + M_SO3 + M_WATER		blocked
R_RXN_9663	RXN-9663	RXN-9663			nan	1	M_NAD + M_Palmitoyl_ACPs <-- M_2_Hexadecenoyl_ACPs + M_NADH + M_PROTON	palmitate biosynthesis II (bacteria and plants)	functional
EX_ARG_e	ARG_tx				nan	0	M_ARG -->		functional
R_RXN_9527_odd	RXN-9527_odd	RXN-9527		R04960	&beta;-ketodecanoyl-[acp] synthase	1	M_MALONYL_ACP + M_PROTON + M_Septanoyl_ACPs --> M_3_oxo_undecanoyl_ACPs + M_ACP + M_CARBON_DIOXIDE	palmitate biosynthesis II (bacteria and plants)	functional
R_QUIN_OXIDASE_bd	QUIN_OXIDASE_bd				nan	0	0.5 M_OXYGEN_MOLECULE + 2.0 M_PROTON + M_Ubiquinols --> 2.0 M_PROTON_p + M_Ubiquinones + M_WATER		functional
R_PNKIN_RXN	PNKIN-RXN	PNKIN-RXN		R01909	pyridoxine kinase	1	M_ATP + M_PYRIDOXINE <=> M_ADP + M_PROTON + M_PYRIDOXINE_5P	pyridoxal 5'-phosphate salvage I // superpathway of pyridoxal 5'-phosphate biosynthesis and salvage	functional
R_4_HYDROXYBUTYRATE_DEHYDROGENASE_RXN	4-HYDROXYBUTYRATE-DEHYDROGENASE-RXN	4-HYDROXYBUTYRATE-DEHYDROGENASE-RXN		R01644	succinate semialdehyde reductase	1	M_4_HYDROXY_BUTYRATE + M_NAD <=> M_NADH + M_PROTON + M_SUCC_S_ALD		functional
R_RXN0_7008	RXN0-7008	RXN0-7008			proline dehydrogenase	1	M_FAD + M_PRO --> M_FADH2 + M_L_DELTA1_PYRROLINE_5_CARBOXYLATE + M_PROTON		functional
R_FLUOROBENZOATE_12_DIOXYGENASE_RXN	FLUOROBENZOATE-12-DIOXYGENASE-RXN			R08110	nan	0	M_4_FLUOROBENZOATE + M_NADH + M_OXYGEN_MOLECULE + M_PROTON --> M_4_fluorocyclohexadiene_ciscis_12_diol_1_carboxylate + M_NAD		functional
R_RXN6666_4	RXN6666-4	RXN6666-4		R04300	dopamine oxidase	1	M_DOPAMINE + M_OXYGEN_MOLECULE + M_WATER --> M_34_DIHYDROXYPHENYLACETALDEHYDE + M_AMMONIUM + M_HYDROGEN_PEROXIDE	aromatic biogenic amine degradation (bacteria)	blocked
R_PHOSPHOGLUCMUT_RXN	PHOSPHOGLUCMUT-RXN	PHOSPHOGLUCMUT-RXN		R00959	phosphoglucomutase	1	M_GLC_1_P <=> M_GLC_6_P	glucose and glucose-1-phosphate degradation // UDP-glucose biosynthesis // sucrose degradation II (sucrose synthase) // sucrose biosynthesis I (from photosynthesis) // L-ascorbate biosynthesis V // glycogen degradation I // glycogen degradation II // glycogen degradation III // L-ascorbate biosynthesis IV	functional
R_RXN_11183	RXN-11183	RXN-11183			sinigrin glucohydrolase	1	M_2_PROPENYL_GLUCOSINOLATE + M_WATER --> M_CPD_12139 + M_GLC		blocked
R_RXN66_521	RXN66-521	GLUCOKIN-RXN			nan	1	M_ATP + M_GLC --> M_ADP + M_GLC_6_P + M_PROTON	glucose and glucose-1-phosphate degradation // homolactic fermentation // glycolysis III (from glucose) // glycogen degradation I // trehalose degradation II (trehalase)	functional
R_42158_RXN	4.2.1.58-RXN	4.2.1.58-RXN		R04428	(<i>3R</i>)-3-hydroxybutanoyl-[acyl-carrier protein] dehydratase	1	M_Beta_3_hydroxybutyryl_ACPs <=> M_Crotonyl_ACPs + M_WATER	palmitate biosynthesis II (bacteria and plants)	functional
R_PREPHENATEDEHYDRAT_RXN	PREPHENATEDEHYDRAT-RXN	PREPHENATEDEHYDRAT-RXN		R01373	prephenate dehydratase	1	M_PREPHENATE + M_PROTON <=> M_CARBON_DIOXIDE + M_PHENYL_PYRUVATE + M_WATER	phenylalanine biosynthesis I // superpathway of phenylalanine, tyrosine, and tryptophan biosynthesis	functional
R_HOMOSERDEHYDROG_RXN_NADP	HOMOSERDEHYDROG-RXN-(NADP)	HOMOSERDEHYDROG-RXN		R01775	homoserine dehydrogenase	1	M_HOMO_SER + M_NADP <-- M_L_ASPARTATE_SEMIALDEHYDE + M_NADPH + M_PROTON	superpathway of lysine, threonine and methionine biosynthesis I // homoserine biosynthesis // aspartate superpathway // threonine biosynthesis // isoleucine biosynthesis I // superpathway of methionine biosynthesis (by sulfhydrylation) // superpathway of methionine biosynthesis (transsulfuration) // homoserine and methionine biosynthesis	functional
R_STERYL_SULFATASE_RXN	STERYL-SULFATASE-RXN	STERYL-SULFATASE-RXN		R03404	nan	1	M_BETA_HYDROXYANDROST_5_EN_17_ONE_3_SULFAT + M_WATER --> M_3_BETA_HYDROXYANDROST_5_EN_17_ONE + M_PROTON + M_SULFATE		blocked
EX_LEU_e	LEU_tx				nan	0	M_LEU -->		functional
R_GMP_SYN_GLUT_RXN	GMP-SYN-GLUT-RXN	GMP-SYN-GLUT-RXN		R01231	xanthosine-5'-phosphate:L-glutamine amido-ligase (AMP-forming)	1	M_ATP + M_GLN + M_WATER + M_XANTHOSINE_5_PHOSPHATE --> M_AMP + M_GLT + M_GMP + M_PPI + 2.0 M_PROTON	superpathway of purine nucleotides <i>de novo</i> biosynthesis II // superpathway of guanosine nucleotides <i>de novo</i> biosynthesis II // superpathway of purine nucleotides <i>de novo</i> biosynthesis I // superpathway of guanosine nucleotides <i>de novo</i> biosynthesis I // guanosine ribonucleotides <i>de novo</i> biosynthesis	functional
R_RXN_9536_odd	RXN-9536_odd	RXN-9536		R04566	3-oxotetradecanoyl-[acp] reductase	1	M_NADP + M_R_3_hydroxypentadecanoyl_ACPs <-- M_3_oxo_pentadecanoyl_ACPs + M_NADPH + M_PROTON	palmitate biosynthesis II (bacteria and plants)	functional
R_RXN0_7012_C181	RXN0-7012_C181	RXN0-7012			cardiolipin synthase	1	M_PE_C18_1 + M_PG_C18_1 --> M_CLPN_C18_1 + M_ETHANOL_AMINE	cardiolipin biosynthesis III // phospholipid biosynthesis I	functional
R_RXN_9673	RXN-9673	RXN-9673			linoleate--CoA ligase	1	M_ATP + M_CO_A + M_LINOLEIC_ACID --> M_AMP + M_CPD_18 + M_PPI		blocked
R_RXN_12726	RXN-12726	RXN-12726		R03601	selenocysteine synthase	1	M_ACETYLSERINE + M_CPD_678 --> M_ACET + M_L_SELENOCYSTEINE + M_PROTON		blocked
R_RXN_14118	RXN-14118	RXN-14118		R00568	nan	1	M_CTP + M_PROTON + M_WATER --> M_AMMONIUM + M_UTP		functional
R_SULFITE_REDUCT_RXN	SULFITE-REDUCT-RXN	SULFITE-REDUCT-RXN		R00858	assimilatory sulfite reductase (NADPH)	1	M_HS + 3.0 M_NADP + 3.0 M_WATER <-- 3.0 M_NADPH + 5.0 M_PROTON + M_SO3	superpathway of sulfate assimilation and cysteine biosynthesis // sulfate reduction I (assimilatory) // superpathway of methionine biosynthesis (by sulfhydrylation)	functional
R_RIBULP3EPIM_RXN	RIBULP3EPIM-RXN	RIBULP3EPIM-RXN		R01529	ribulose-phosphate 3-epimerase	1	M_RIBULOSE_5P <=> M_XYLULOSE_5_PHOSPHATE	Calvin-Benson-Bassham cycle // Rubisco shunt // pentose phosphate pathway (non-oxidative branch)	functional
R_RXN_10660	RXN-10660	RXN-10660			nan	1	M_3_hydroxy_cis_D9_hexaecenoyl_ACPs <=> M_Trans_D3_cis_D9_hexadecenoyl_ACPs + M_WATER	superpathway of unsaturated fatty acids biosynthesis (<i>E. coli</i>) // palmitoleate biosynthesis I	functional
R_GLUCURONOLACTONE_REDUCTASE_RXN	GLUCURONOLACTONE-REDUCTASE-RXN	GLUCURONOLACTONE-REDUCTASE-RXN		R03183	nan	1	M_L_GULONO_1_4_LACTONE + M_NADP --> M_D_GLUCURONOLACTONE + M_NADPH + M_PROTON		blocked
R_RXN_14266	RXN-14266	RXN-14266		R04137	nan	1	M_3_HYDROXY_ISOVALERYL_COA --> M_CPD_1083 + M_WATER		blocked
R_UGD_RXN	UGD-RXN	UGD-RXN		R00286	UDP-glucose 6-dehydrogenase	1	M_CPD_12575 + 2.0 M_NAD + M_WATER <=> 2.0 M_NADH + 3.0 M_PROTON + M_UDP_GLUCURONATE	UDP-&alpha;-D-glucuronate biosynthesis (from UDP-glucose) // L-ascorbate biosynthesis V // UDP-D-xylose biosynthesis // L-ascorbate biosynthesis IV	blocked
R_GLYOXI_RXN	GLYOXI-RXN	GLYOXI-RXN		R02530	glyoxalase I	1	M_S_LACTOYL_GLUTATHIONE <-- M_GLUTATHIONE + M_METHYL_GLYOXAL	methylglyoxal degradation I	functional
R_DTDPGLUCDEHYDRAT_RXN	DTDPGLUCDEHYDRAT-RXN	DTDPGLUCDEHYDRAT-RXN		R06513	dTDP-glucose 4,6-dehydratase	1	M_DTDP_D_GLUCOSE <=> M_DTDP_DEOH_DEOXY_GLUCOSE + M_WATER	<i>O</i>-antigen building blocks biosynthesis (<i>E. coli</i>) // dTDP-L-rhamnose biosynthesis I	blocked
R_42141_RXN	4.2.1.41-RXN	4.2.1.41-RXN		R02279	5-dehydro-4-deoxy-D-glucarate dehydratase	1	M_5_KETO_4_DEOXY_D_GLUCARATE + M_PROTON --> M_CARBON_DIOXIDE + M_CPD_654 + M_WATER	D-glucarate degradation II // D-galactarate degradation II	blocked
R_ACETATE__COA_LIGASE_RXN	ACETATE--COA-LIGASE-RXN	ACETATE--COA-LIGASE-RXN		R00235	acetyl-CoA synthetase (AMP-forming)	1	M_ACET + M_ATP + M_CO_A --> M_ACETYL_COA + M_AMP + M_PPI	superpathway of acetate utilization and formation // ethanol degradation IV // ethanol degradation II // acetate conversion to acetyl-CoA	functional
R_RXN_10462_C15	RXN-10462_C15	RXN-10462		R09380	acyl-acp:<i>sn</i>-glycerol-3-phosphate 1-<i>O</i>-acyltransferase	1	M_GLYCEROL_3P + M_Pentadecanoyl_ACPs --> M_ACP + M_ACYL_SN_GLYCEROL_3P_C15	phospholipid biosynthesis I // phosphatidylglycerol biosynthesis I (plastidic) // CDP-diacylglycerol biosynthesis II	functional
R_AMPSYN_RXN	AMPSYN-RXN	AMPSYN-RXN		R01083	adenylosuccinate lyase	1	M_ADENYLOSUCC <=> M_AMP + M_FUM	superpathway of purine nucleotides <i>de novo</i> biosynthesis II // superpathway of adenosine nucleotides <i>de novo</i> biosynthesis II // adenosine ribonucleotides <i>de novo</i> biosynthesis // superpathway of purine nucleotides <i>de novo</i> biosynthesis I // superpathway of adenosine nucleotides <i>de novo</i> biosynthesis I	functional
R_RXN_9657_odd	RXN-9657_odd	RXN-9657			nan	1	M_NAD + M_Pentanoyl_ACPs <-- M_NADH + M_PROTON + M_Pent_2_enoyl_ACPs	palmitate biosynthesis II (bacteria and plants)	functional
R_KDO_8PSYNTH_RXN	KDO-8PSYNTH-RXN	KDO-8PSYNTH-RXN		R03254	3-deoxy-D-<i>manno</i>-octulosonate 8-phosphate synthase	1	M_ARABINOSE_5P + M_PHOSPHO_ENOL_PYRUVATE + M_WATER <=> M_KDO_8P + M_Pi	CMP-KDO biosynthesis II (from D-arabinose 5-phosphate)	functional
R_3_HYDROXYISOBUTYRATE_DEHYDROGENASE_RXN	3-HYDROXYISOBUTYRATE-DEHYDROGENASE-RXN	3-HYDROXYISOBUTYRATE-DEHYDROGENASE-RXN		R02047	3-hydroxyisobutyrate dehydrogenase	1	M_CPD_12175 + M_NAD <=> M_CPD_12179 + M_NADH + M_PROTON	valine degradation I	blocked
R_THREDEHYD_RXN	THREDEHYD-RXN	THREDEHYD-RXN		R00996	threonine deaminase	1	M_THR --> M_2_OXOBUTANOATE + M_AMMONIUM		functional
R_RXN_14175	RXN-14175	RXN-14175		R10821	nan	1	M_ATP + M_B_ALANINE + M_L_PANTOATE --> M_ADP + M_PANTOTHENATE + M_PROTON + M_Pi		functional
R_HOMSUCTRAN_RXN	HOMSUCTRAN-RXN	HOMSUCTRAN-RXN		R01777	homoserine <i>O</i>-succinyltransferase	1	M_HOMO_SER + M_SUC_COA <=> M_CO_A + M_O_SUCCINYL_L_HOMOSERINE	superpathway of lysine, threonine and methionine biosynthesis I // aspartate superpathway // superpathway of methionine biosynthesis (transsulfuration) // methionine biosynthesis I // homoserine and methionine biosynthesis	blocked
R_11812_RXN	1.18.1.2-RXN	1.18.1.2-RXN		R01195	ferredoxin--NADP reductase	1	M_NADP + M_PROTON + 2.0 M_Reduced_ferredoxins <=> M_NADPH + 2.0 M_Oxidized_ferredoxins		functional
R_RXN_10655	RXN-10655	RXN-10655			3-oxo-<i>cis</i>-&Delta;<sup>7</sup>-tetradecenoyl-[acp] reductase	1	M_3_hydroxy_cis_D7_tetraecenoyl_ACPs + M_NADP <-- M_3_oxo_cis_D7_tetradecenoyl_ACPs + M_NADPH + M_PROTON	superpathway of unsaturated fatty acids biosynthesis (<i>E. coli</i>) // palmitoleate biosynthesis I	functional
R_PYRIMSYN1_RXN	PYRIMSYN1-RXN	PYRIMSYN1-RXN		R03472	phosphomethylpyrimidine synthase	1	M_5_PHOSPHORIBOSYL_5_AMINOIMIDAZOLE + M_S_ADENOSYLMETHIONINE --> M_AMINO_HYDROXYMETHYL_METHYL_PYR_P + M_CARBON_MONOXIDE + M_CH33ADO + M_FORMATE + M_MET + 3.0 M_PROTON	superpathway of thiamin diphosphate biosynthesis II // 4-amino-2-methyl-5-diphosphomethylpyrimidine biosynthesis // superpathway of thiamin diphosphate biosynthesis I	functional
R_THIAZOLSYN2_RXN	THIAZOLSYN2-RXN	THIAZOLSYN2-RXN		R10247	1-deoxy-D-xylulose 5-phosphate:thiol sulfurtransferase	1	M_CPD_12279 + M_DEOXYXYLULOSE_5P + M_Thiocarboxyadenylated_ThiS_Proteins <=> M_CPD_13575 + M_Thi_S + 2.0 M_WATER	superpathway of thiamin diphosphate biosynthesis II // thiazole biosynthesis II (Bacillus) // thiazole biosynthesis I (E. coli) // superpathway of thiamin diphosphate biosynthesis I	functional
R_COBALAMIN5PSYN_RXN	COBALAMIN5PSYN-RXN	COBALAMIN5PSYN-RXN		R11174	cobalamin 5'-phosphate synthase	1	M_ADENOSYLCOBINAMIDE_GDP + M_ALPHA_RIBAZOLE_5_P <=> M_ADENOSYLCOBALAMIN_5_P + M_GMP + M_PROTON	adenosylcobalamin biosynthesis from cobyrinate <i>a,c</i>-diamide I	blocked
R_RXN_14207	RXN-14207	RXN-14207		R01858	nan	1	M_DGTP + M_PYRUVATE <-- M_DGDP + M_PHOSPHO_ENOL_PYRUVATE + M_PROTON		functional
R_CDPKIN_RXN	CDPKIN-RXN	CDPKIN-RXN		R00570	CDP kinase	1	M_ATP + M_CDP <=> M_ADP + M_CTP	CMP phosphorylation	functional
R_RXN_12086	RXN-12086	RXN-12086			TriacylGlycerol Lipase	1	M_CPD_13014 + M_WATER --> M_BUTYRIC_ACID + M_CPD_13040 + M_PROTON		blocked
R_231179_RXN	2.3.1.179-RXN	2.3.1.179-RXN			nan	1	M_MALONYL_ACP + M_PROTON + M_Palmitoleoyl_ACPs --> M_3_oxo_cis_vaccenoyl_ACPs + M_ACP + M_CARBON_DIOXIDE	superpathway of unsaturated fatty acids biosynthesis (<i>E. coli</i>) // <i>cis</i>-vaccenate biosynthesis	functional
R_THRESYN_RXN	THRESYN-RXN	THRESYN-RXN		R01466	threonine synthase	1	M_O_PHOSPHO_L_HOMOSERINE + M_WATER <=> M_Pi + M_THR	superpathway of lysine, threonine and methionine biosynthesis I // aspartate superpathway // threonine biosynthesis // isoleucine biosynthesis I // threonine biosynthesis from homoserine	functional
R_RXN_2901	RXN-2901	RXN-2901		R00908	4-aminobutyrate aminotransferase, mitochondrial	1	M_2_KETOGLUTARATE + M_B_ALANINE <=> M_GLT + M_MALONATE_S_ALD		functional
R_OROPRIBTRANS_RXN	OROPRIBTRANS-RXN	OROPRIBTRANS-RXN		R01870	orotate phosphoribosyltransferase	1	M_OROTIDINE_5_PHOSPHATE + M_PPI <-- M_OROTATE + M_PRPP	superpathway of pyrimidine ribonucleotides <i>de novo</i> biosynthesis // superpathway of pyrimidine deoxyribonucleotides <i>de novo</i> biosynthesis // UMP biosynthesis	functional
R_41994_RXN	4.1.99.4-RXN	4.1.99.4-RXN		R00997	nan	1	M_CPD_68 + M_WATER --> M_2_OXOBUTANOATE + M_AMMONIUM		blocked
R_RXN_10908	RXN-10908	RXN-10908		R02919	adrenaline oxidase	1	M_L_EPINEPHRINE + M_OXYGEN_MOLECULE + M_WATER --> M_DIHYDROXYPHENYLGLYCOLALDEHYDE + M_HYDROGEN_PEROXIDE + M_METHYLAMINE		blocked
R_FRUPTS	FRUPTS				nan	0	M_BETA_D_FRUCTOSE_e + M_PHOSPHO_ENOL_PYRUVATE --> M_FRUCTOSE_6P + M_PYRUVATE		functional
R_TRANS_HEXAPRENYLTRANSTRANSFERASE_RXN	TRANS-HEXAPRENYLTRANSTRANSFERASE-RXN	TRANS-HEXAPRENYLTRANSTRANSFERASE-RXN		R05612	heptaprenyl diphosphate synthase	1	4.0 M_DELTA3_ISOPENTENYL_PP + M_FARNESYL_PP <=> M_ALL_TRANS_HEPTAPRENYL_DIPHOSPHATE + 4.0 M_PPI	heptaprenyl diphosphate biosynthesis	blocked
R_ADIPATE_COA_LIGASE_RXN	ADIPATE-COA-LIGASE-RXN			R06944	nan	0	M_ADIPATE + M_ATP + M_CO_A --> M_ADIPATE_COA + M_AMP + M_PPI		functional
R_PHOSPHAGLYPSYN_RXN_C17	PHOSPHAGLYPSYN-RXN_C17	PHOSPHAGLYPSYN-RXN		R01801	CDP-diacylglycerol&mdash;glycerol-3-phosphate 3-phosphatidyltransferase	1	M_CDPDIACYLGLYCEROL_C17 + M_GLYCEROL_3P --> M_CMP + M_L_1_PHOSPHATIDYL_GLYCEROL_P_C17 + M_PROTON	cardiolipin biosynthesis I // cardiolipin biosynthesis II // cardiolipin biosynthesis III // phospholipid biosynthesis I // phosphatidylglycerol biosynthesis I (plastidic) // phosphatidylglycerol biosynthesis II (non-plastidic)	functional
R_CDPDIGLYSYN_RXN_C14	CDPDIGLYSYN-RXN_C14	CDPDIGLYSYN-RXN		R01799	CTP:phosphatidate cytidyltransferase	1	M_CTP + M_L_PHOSPHATIDATE_C14 + M_PROTON --> M_CDPDIACYLGLYCEROL_C14 + M_PPI	CDP-diacylglycerol biosynthesis I // phospholipid biosynthesis I // phosphatidylglycerol biosynthesis I (plastidic) // phosphatidylglycerol biosynthesis II (non-plastidic) // CDP-diacylglycerol biosynthesis II	functional
R_3_OXOADIPATE_ENOL_LACTONASE_RXN	3-OXOADIPATE-ENOL-LACTONASE-RXN	3-OXOADIPATE-ENOL-LACTONASE-RXN		R02991	&beta;-ketoadipate enol-lactone hydrolase	1	M_3_OXOADIPATE_ENOL_LACTONE + M_WATER --> M_3_KETO_ADIPATE + M_PROTON	protocatechuate degradation II (ortho-cleavage pathway) // catechol degradation to &beta;-ketoadipate // aromatic compounds degradation via &beta;-ketoadipate // superpathway of salicylate degradation // catechol degradation III (ortho-cleavage pathway)	functional
R_DUDPKIN_RXN	DUDPKIN-RXN	DUDPKIN-RXN		R02331	dUDP kinase	1	M_ATP + M_DUDP <=> M_ADP + M_DUTP	pyrimidine deoxyribonucleotides <i>de novo</i> biosynthesis I // superpathway of pyrimidine deoxyribonucleotides <i>de novo</i> biosynthesis (E. coli) // superpathway of pyrimidine deoxyribonucleotides <i>de novo</i> biosynthesis	functional
R_1141118_RXN	1.14.11.18-RXN	1.14.11.18-RXN		R05722	nan	1	M_2_KETOGLUTARATE + M_CPD_206 + M_OXYGEN_MOLECULE --> M_2_HYDROXYPHYTANOYL_COA + M_CARBON_DIOXIDE + M_SUC		blocked
R_54210_RXN	5.4.2.10-RXN	5.4.2.10-RXN		R02060	phosphoglucosamine mutase	1	M_GLUCOSAMINE_1P <=> M_D_GLUCOSAMINE_6_P	<i>O</i>-antigen building blocks biosynthesis (<i>E. coli</i>) // UDP-<i>N</i>-acetyl-D-glucosamine biosynthesis I // anhydromuropeptides recycling	functional
R_RXN_13908	RXN-13908	RXN-13908			pterin-4alpha-carbinolamine dehydratase	1	M_CPD_14931 --> M_CPD_14932 + M_WATER		blocked
R_RXN_9939	RXN-9939	RXN-9939			spermine <i>N<sup>1</sup></i>-acetyltransferase	1	M_ACETYL_COA + M_SPERMINE --> M_CO_A + M_N1_ACETYLSPERMINE + M_PROTON		blocked
R_LACTALDDEHYDROG_RXN	LACTALDDEHYDROG-RXN	LACTALDDEHYDROG-RXN		R01446	lactaldehyde dehydrogenase	1	M_LACTALD + M_NAD + M_WATER <=> M_L_LACTATE + M_NADH + 2.0 M_PROTON	L-lactaldehyde degradation (aerobic)	blocked
R_RXN0_6513	RXN0-6513	RXN-2425		R06942	2,3-dehydroadipyl-CoA hydratase	0	M_3_HYDROXYADIPYL_COA <-- M_CPD0_2365 + M_WATER		functional
R_RXN_10055	RXN-10055	RXN-10055		R07306	GTP cyclohydrolase	1	M_GTP + 3.0 M_WATER --> M_CPD_10808 + 2.0 M_PROTON + 2.0 M_Pi		blocked
R_PHENOL_2_MONOOXYGENASE_RXN	PHENOL-2-MONOOXYGENASE-RXN	PHENOL-2-MONOOXYGENASE-RXN		R00815	phenol,NADPH:oxygen oxidoreductase (2-hydroxylating)	1	M_NADPH + M_OXYGEN_MOLECULE + M_PHENOL + M_PROTON --> M_CATECHOL + M_NADP + M_WATER	phenol degradation I (aerobic)	functional
R_RXN_14225	RXN-14225	RXN-14225		R02957	nan	1	M_D_GLUCURONOLACTONE + M_NAD + 2.0 M_WATER --> M_D_GLUCARATE + M_NADH + 3.0 M_PROTON		blocked
R_L_ASPARTATE_OXID_RXN	L-ASPARTATE-OXID-RXN	L-ASPARTATE-OXID-RXN		R00357	L-aspartate oxidase	1	M_L_ASPARTATE + M_OXYGEN_MOLECULE --> M_HYDROGEN_PEROXIDE + M_IMINOASPARTATE + M_PROTON	aspartate superpathway // NAD biosynthesis I (from aspartate)	functional
R_2816_RXN	2.8.1.6-RXN	2.8.1.6-RXN		R01078	biotin synthase	1	M_DETHIOBIOTIN + 2.0 M_Reduced_ferredoxins + 2.0 M_S_ADENOSYLMETHIONINE + M_Sulfurated_Sulfur_Acceptors --> M_BIOTIN + 2.0 M_CH33ADO + 2.0 M_MET + 2.0 M_Oxidized_ferredoxins + M_Unsulfurated_Sulfur_Acceptors	biotin biosynthesis from 8-amino-7-oxononanoate I	blocked
R_UROGENDECARBOX_RXN	UROGENDECARBOX-RXN	UROGENDECARBOX-RXN		R03197	uroporphyrinogen decarboxylase	1	4.0 M_PROTON + M_UROPORPHYRINOGEN_III <=> 4.0 M_CARBON_DIOXIDE + M_COPROPORPHYRINOGEN_III	superpathay of heme biosynthesis from glutamate // chlorophyllide <i>a</i> biosynthesis III (aerobic, light independent) // chlorophyllide <i>a</i> biosynthesis I (aerobic, light-dependent) // superpathway of heme biosynthesis from uroporphyrinogen-III // heme biosynthesis from uroporphyrinogen-III II (anaerobic) // heme biosynthesis from uroporphyrinogen-III I (aerobic) // superpathway of heme b…	functional
R_RXN_13482	RXN-13482	RXN-13482			nan	1	M_CARBAMOYL_P + M_L_ORNITHINE --> M_L_CITRULLINE + M_PROTON + M_Pi		functional
R_27733_RXN	2.7.7.33-RXN	2.7.7.33-RXN		R00956	&alpha;-D-glucose-1-phosphate cytidylyltransferase	1	M_CTP + M_GLC_1_P + M_PROTON --> M_CDP_D_GLUCOSE + M_PPI		blocked
R_RXN_10082	RXN-10082	RXN-10082		R09225	methylmuconolactone isomerase	1	M_CPD_10824 <=> M_CPD_10825		blocked
R_11143_RXN_NAD	1.1.1.43-RXN-(NAD)	1.1.1.43-RXN		R02034	2-keto-6-phosphogluconate reductase	1	M_CPD_2961 + M_NAD <-- M_CPD_339 + M_NADH + M_PROTON	glucose degradation (oxidative)	blocked
R_CREATININASE_RXN	CREATININASE-RXN	CREATININASE-RXN		R01884	creatininase	1	M_CREATININE + M_WATER <=> M_CREATINE	creatinine degradation I	blocked
R_PHEAMINOTRANS_RXN	PHEAMINOTRANS-RXN	RXN-10814		R00694	phenylalanine transaminase	1	M_GLT + M_PHENYL_PYRUVATE <=> M_2_KETOGLUTARATE + M_PHE		functional
R_RXN_8654	RXN-8654	RXN-8654		R07770	lipoate-ATP adenylate transferase	1	M_ATP + M_LIPOIC_ACID + M_PROTON <=> M_LIPOYL_AMP + M_PPI	lipoate salvage II // lipoate salvage I	blocked
R_CDPDIGLYSYN_RXN_C161	CDPDIGLYSYN-RXN_C161	CDPDIGLYSYN-RXN		R01799	CTP:phosphatidate cytidyltransferase	1	M_CTP + M_L_PHOSPHATIDATE_C16_1 + M_PROTON --> M_CDPDIACYLGLYCEROL_C16_1 + M_PPI	CDP-diacylglycerol biosynthesis I // phospholipid biosynthesis I // phosphatidylglycerol biosynthesis I (plastidic) // phosphatidylglycerol biosynthesis II (non-plastidic) // CDP-diacylglycerol biosynthesis II	functional
R_RXN0_2145_odd	RXN0-2145_odd	RXN0-2145			nan	1	M_Cis_Delta5_tridecenoyl_ACPs + M_NAD <-- M_NADH + M_PROTON + M_Trans_D3_cis_D5_tridecenoyl_ACPs	<i>cis</i>-dodecenoyl biosynthesis // superpathway of unsaturated fatty acids biosynthesis (<i>E. coli</i>)	functional
R_ACSERLY_RXN	ACSERLY-RXN	ACSERLY-RXN		R00897	<i>O</i>-acetylserine sulfhydrylase	1	M_ACETYLSERINE + M_HS <=> M_ACET + M_CYS + M_PROTON	superpathway of sulfate assimilation and cysteine biosynthesis // cysteine biosynthesis I	functional
R_GDPREDUCT_RXN	GDPREDUCT-RXN	GDPREDUCT-RXN		R02019	GDP reductase	1	M_DGDP + M_Ox_Thioredoxin + M_WATER <-- M_GDP + M_Red_Thioredoxin	superpathway of purine nucleotides <i>de novo</i> biosynthesis II // superpathway of guanosine nucleotides <i>de novo</i> biosynthesis II // superpathway of purine nucleotides <i>de novo</i> biosynthesis I // superpathway of guanosine nucleotides <i>de novo</i> biosynthesis I // guanosine deoxyribonucleotides <i>de novo</i> biosynthesis II // guanosine deoxyribonucleotides <i>de novo</i> biosynth…	functional
R_FRUCTOKINASE_RXN	FRUCTOKINASE-RXN	FRUCTOKINASE-RXN		R00760	fructokinase	1	M_ATP + M_BETA_D_FRUCTOSE <=> M_ADP + M_FRUCTOSE_6P + M_PROTON	sucrose degradation II (sucrose synthase) // sucrose degradation I (sucrose phosphotransferase) // sucrose degradation VII (sucrose 3-dehydrogenase) // sucrose degradation III (sucrose invertase)	functional
R_R_6_HYDROXYNICOTINE_OXIDASE_RXN	R-6-HYDROXYNICOTINE-OXIDASE-RXN	R-6-HYDROXYNICOTINE-OXIDASE-RXN		R07170	(<i>R</i>)-6-hydroxynicotine oxidase	1	M_OXYGEN_MOLECULE + M_R_6_HYDROXYNICOTINE + M_WATER --> M_CPD_107 + M_HYDROGEN_PEROXIDE		blocked
R_RXN66_479	RXN66-479	RXN66-479			phytenal dehydrogenase	1	M_CPD_14926 + M_NAD + M_WATER --> M_CPD_14927 + M_NADH + 2.0 M_PROTON		blocked
R_GLUCARDEHYDRA_RXN	GLUCARDEHYDRA-RXN	GLUCARDEHYDRA-RXN		R02752	<i>D</i>-glucarate dehydratase	1	M_D_GLUCARATE <=> M_5_KETO_4_DEOXY_D_GLUCARATE + M_WATER	D-glucarate degradation II // <i>D</i>-glucarate degradation I // superpathway of D-glucarate and D-galactarate degradation	blocked
R_NADH_DH2	NADH_DH2			R02163		0	M_NADH + M_PROTON + M_Ubiquinones --> M_NAD + M_Ubiquinols		functional
R_OROTPDECARB_RXN	OROTPDECARB-RXN	OROTPDECARB-RXN		R00965	orotidine-5'-phosphate decarboxylase	1	M_OROTIDINE_5_PHOSPHATE + M_PROTON <=> M_CARBON_DIOXIDE + M_UMP	superpathway of pyrimidine ribonucleotides <i>de novo</i> biosynthesis // superpathway of pyrimidine deoxyribonucleotides <i>de novo</i> biosynthesis // UMP biosynthesis	functional
R_12132_RXN	1.2.1.32-RXN	1.2.1.32-RXN		R03889	aminomuconate-semialdehyde dehydrogenase	1	M_2_AMINOMUCONATE_SEMIALDEHYDE + M_NAD + M_WATER <=> M_2_AMINO_MUCONATE + M_NADH + 2.0 M_PROTON	2-nitrobenzoate degradation I // tryptophan degradation IX // 2-amino-3-carboxymuconate semialdehyde degradation to 2-oxopentenoate	blocked
R_TREHALOSEPHOSPHA_RXN	TREHALOSEPHOSPHA-RXN	TREHALOSEPHOSPHA-RXN		R06228	trehalose-6-phosphate phosphatase	1	M_TREHALOSE_6P + M_WATER --> M_Pi + M_TREHALOSE	trehalose biosynthesis I	functional
R_RXN_10445	RXN-10445	RXN-10445		R01085	3-fumarylpyruvate hydrolase	1	M_CPD_277 + M_WATER <=> M_FUM + M_PROTON + M_PYRUVATE	3-phenylpropionate degradation // gentisate degradation I	functional
R_GLYC3PDEHYDROGBIOSYN_RXN_NAD	GLYC3PDEHYDROGBIOSYN-RXN-(NAD)	GLYC3PDEHYDROGBIOSYN-RXN		R00844	glycerol-3-phosphate dehydrogenase	1	M_GLYCEROL_3P + M_NAD <-- M_DIHYDROXY_ACETONE_PHOSPHATE + M_NADH + M_PROTON	CDP-diacylglycerol biosynthesis I // phospholipid biosynthesis I // phosphatidylglycerol biosynthesis I (plastidic) // phosphatidylglycerol biosynthesis II (non-plastidic) // CDP-diacylglycerol biosynthesis II	functional
R_ALANINE_DEHYDROGENASE_RXN	ALANINE-DEHYDROGENASE-RXN	ALANINE-DEHYDROGENASE-RXN		R00396	L-alanine dehydrogenase	1	M_L_ALPHA_ALANINE + M_NAD + M_WATER <=> M_AMMONIUM + M_NADH + M_PROTON + M_PYRUVATE	alanine degradation IV	functional
R_RXN_14727	RXN-14727	RXN-14727			propionamide amidase	1	M_PROPIONAMIDE + M_WATER --> M_AMMONIUM + M_PROPIONATE		blocked
R_F16ALDOLASE_RXN	F16ALDOLASE-RXN	F16ALDOLASE-RXN		R01068	fructose-bisphosphate aldolase	1	M_FRUCTOSE_16_DIPHOSPHATE <=> M_DIHYDROXY_ACETONE_PHOSPHATE + M_GAP	Calvin-Benson-Bassham cycle // sucrose biosynthesis I (from photosynthesis) // homolactic fermentation // glycolysis I (from glucose-6P) // glycolysis III (from glucose) // gluconeogenesis II (<i>Methanobacterium thermoautotrophicum</i>) // superpathway of glycolysis and Entner-Doudoroff // gluconeogenesis I	functional
R_R621_RXN_NAD	R621-RXN-(NAD)	R621-RXN		R05725	nitric oxide dioxygenase	1	M_NADH + 2.0 M_NITRIC_OXIDE + 2.0 M_OXYGEN_MOLECULE --> M_NAD + 2.0 M_NITRATE + M_PROTON		functional
R_RXN_7700	RXN-7700	RXN-7700		R02611	2-phenylethanol dehydrogenase	1	M_CPD_7035 + M_NAD --> M_NADH + M_PHENYLACETALDEHYDE + M_PROTON		blocked
R_CHORISMATEMUT_RXN	CHORISMATEMUT-RXN	CHORISMATEMUT-RXN		R01715	chorismate mutase	1	M_CHORISMATE <=> M_PREPHENATE	phenylalanine biosynthesis I // tyrosine biosynthesis I // superpathway of phenylalanine, tyrosine, and tryptophan biosynthesis	functional
R_31112_RXN	3.11.1.2-RXN	3.11.1.2-RXN		R00318	phosphonoacetate hydrolase	1	M_CPD_764 + M_WATER <=> M_ACET + M_PROTON + M_Pi	phosphonoacetate degradation	blocked
EX_ETOH_e	ETOH_tx				nan	0	M_ETOH -->		functional
R_GLUTSEMIALDEHYDROG_RXN	GLUTSEMIALDEHYDROG-RXN	GLUTSEMIALDEHYDROG-RXN		R03313	glutamate-5-semialdehyde dehydrogenase	1	M_L_GLUTAMATE_GAMMA_SEMIALDEHYDE + M_NADP + M_Pi <-- M_L_GLUTAMATE_5_P + M_NADPH + M_PROTON	proline biosynthesis I	functional
R_RXN0_2144	RXN0-2144	RXN0-2144			3-hydroxy <i>cis</i> &Delta;<sup>5</sup>-dodecenoyl-[acp] dehydratase	1	M_b_Hydroxy_cis_D5_dodecenoyl_ACPs <=> M_Trans_D3_cis_D5_dodecenoyl_ACPs + M_WATER	<i>cis</i>-dodecenoyl biosynthesis // superpathway of unsaturated fatty acids biosynthesis (<i>E. coli</i>)	functional
R_GLUTATHIONE_SYN_RXN	GLUTATHIONE-SYN-RXN	GLUTATHIONE-SYN-RXN		R00497	glutathione synthetase	1	M_ATP + M_GLY + M_L_GAMMA_GLUTAMYLCYSTEINE --> M_ADP + M_GLUTATHIONE + M_PROTON + M_Pi	glutathione biosynthesis // &gamma;-glutamyl cycle	blocked
R_114138_RXN	1.14.13.8-RXN	1.14.13.8-RXN		R03344	dimethylaniline monooxygenase	1	M_NADPH + M_NN_DIMETHYLANILINE + M_OXYGEN_MOLECULE + M_PROTON --> M_NADP + M_NN_DIMETHYLANILINE_N_OXIDE + M_WATER		blocked
R_RXN_10462_C17	RXN-10462_C17	RXN-10462		R09380	acyl-acp:<i>sn</i>-glycerol-3-phosphate 1-<i>O</i>-acyltransferase	1	M_GLYCEROL_3P + M_Heptadecanoyl_ACPs --> M_ACP + M_ACYL_SN_GLYCEROL_3P_C17	phospholipid biosynthesis I // phosphatidylglycerol biosynthesis I (plastidic) // CDP-diacylglycerol biosynthesis II	functional
R_RXN_10715	RXN-10715	RXN-10715		R02678	indole acetaldehyde dehydrogenase	1	M_INDOLE_ACETALDEHYDE + M_NAD + M_WATER --> M_INDOLE_ACETATE_AUXIN + M_NADH + 2.0 M_PROTON		blocked
EX_ACET_e	ACET_tx				nan	0	M_ACET -->		functional
R_RXN_10702	RXN-10702	RXN-10702			nan	1	M_CPD_11523 + M_NAD --> M_CPD_11524 + M_NADH + M_PROTON		blocked
R_MALEYLACETATE_REDUCTASE_RXN_NAD	MALEYLACETATE-REDUCTASE-RXN-(NAD)	MALEYLACETATE-REDUCTASE-RXN		R02989	maleylacetate reductase	1	M_3_KETO_ADIPATE + M_NAD <-- M_CPD_294 + M_NADH + M_PROTON	2,4,6-trichlorophenol degradation // chlorosalicylate degradation	functional
R_RXN_11347	RXN-11347	RXN-11347			nan	1	M_CPD_12258 + M_CPD_9646 --> M_CPD_12303 + M_UMP		blocked
R_RXN_9532	RXN-9532	RXN-9532			3-oxododecanoyl-[acyl-carrier protein] reductase	1	M_NADP + M_R_3_hydroxydodecanoyl_ACPs <-- M_3_oxo_dodecanoyl_ACPs + M_NADPH + M_PROTON	palmitate biosynthesis II (bacteria and plants)	functional
R_METHENYLTHFCYCLOHYDRO_RXN	METHENYLTHFCYCLOHYDRO-RXN	METHENYLTHFCYCLOHYDRO-RXN		R01655	nan	1	M_5_10_METHENYL_THF + M_WATER <=> M_10_FORMYL_THF + M_PROTON	tetrahydrofolate salvage from 5,10-methenyltetrahydrofolate // folate transformations I // reductive acetyl coenzyme A pathway // formylTHF biosynthesis // gluconeogenesis II (<i>Methanobacterium thermoautotrophicum</i>)	functional
R_RXN_11039	RXN-11039	RXN-11039			alcohol dehydrogenase	1	M_ETOH + M_Ubiquinones --> M_ACETALD + M_Ubiquinols		functional
R_RXN_13870	RXN-13870	RXN-13870			3-acetylamino-4-hydroxybenzoate synthase	1	M_ACETYL_COA + M_CPD_14873 --> M_CO_A + M_CPD_14877		blocked
R_RXN_9514_odd	RXN-9514_odd	RXN-9514		R04533	acetoacetyl-[acp] reductase	1	M_3_hydroxypentanoyl_ACPs + M_NADP <-- M_3_oxo_valeryl_ACPs + M_NADPH + M_PROTON	palmitate biosynthesis II (bacteria and plants)	functional
R_H2NEOPTERINP3PYROPHOSPHOHYDRO_RXN	H2NEOPTERINP3PYROPHOSPHOHYDRO-RXN	H2NEOPTERINP3PYROPHOSPHOHYDRO-RXN		R04638	dihydroneopterin triphosphate diphosphatase	1	M_DIHYDRONEOPTERIN_P3 + M_WATER <=> M_DIHYDRONEOPTERIN_P + M_PPI + M_PROTON	6-hydroxymethyl-dihydropterin diphosphate biosynthesis I // superpathway of tetrahydrofolate biosynthesis	functional
R_RXN1G_1438	RXN1G-1438	RXN1G-1438			6-O-cis-keto-mycolyl-trehalose-6-phosphate phosphohydrolase	1	M_CPD1G_773 + M_WATER --> M_CPD1G_1353 + M_Pi		blocked
R_1212_RXN	1.2.1.2-RXN	1.2.1.2-RXN		R00519	formate dehydrogenase	1	M_FORMATE + M_NAD --> M_CARBON_DIOXIDE + M_NADH	oxalate degradation III // formate oxidation to CO<sub>2</sub>	functional
R_ADENYL_KIN_RXN	ADENYL-KIN-RXN	ADENYL-KIN-RXN		R00127	adenylate kinase	1	M_AMP + M_ATP <=> 2.0 M_ADP	superpathway of purine nucleotides <i>de novo</i> biosynthesis II // superpathway of adenosine nucleotides <i>de novo</i> biosynthesis II // adenosine ribonucleotides <i>de novo</i> biosynthesis // superpathway of purine nucleotides <i>de novo</i> biosynthesis I // superpathway of adenosine nucleotides <i>de novo</i> biosynthesis I	functional
R_ADCLY_RXN	ADCLY-RXN	ADCLY-RXN		R05553	nan	1	M_4_AMINO_4_DEOXYCHORISMATE <=> M_PROTON + M_PYRUVATE + M_P_AMINO_BENZOATE	superpathway of tetrahydrofolate biosynthesis // 4-aminobenzoate biosynthesis	functional
R_MERCURY_II_REDUCTASE_RXN	MERCURY-II-REDUCTASE-RXN	MERCURY-II-REDUCTASE-RXN		R02807	mercury(II) reductase	1	M_HG0 + M_NADP + M_PROTON <-- M_HG2 + M_NADPH	phenylmercury acetate degradation	blocked
R_RXN_10078	RXN-10078	RXN-10078		R06939	4-methylsalicylate 1-hydroxylase	1	M_CPD_8815 + M_NADH + M_OXYGEN_MOLECULE + 2.0 M_PROTON --> M_4_METHYLCATECHOL + M_CARBON_DIOXIDE + M_NAD + M_WATER	methylsalicylate degradation	blocked
R_RXN_9633	RXN-9633	RXN-9633			3-oxoctadecanoyl-[acp] reductase	1	M_NADP + M_R_3_hydroxystearoyl_ACPs <-- M_3_oxo_stearoyl_ACPs + M_NADPH + M_PROTON	stearate biosynthesis II (bacteria and plants)	functional
R_RXN_14120	RXN-14120	RXN-14120		R00722	nan	1	M_ATP + M_IDP --> M_ADP + M_ITP		functional
R_RXN_9537	RXN-9537	RXN-9537		R04568	(3<i>R</i>)-3-hydroxymyristoyl-[acyl-carrier protein] dehydratase	1	M_R_3_hydroxymyristoyl_ACPs <=> M_Tetradec_2_enoyl_ACPs + M_WATER	palmitate biosynthesis II (bacteria and plants)	functional
R_NITRITE_cp	NITRITE_cp					0	M_NITRITE <=> M_NITRITE_p		functional
R_RXN0_5224	RXN0-5224	RXN0-5224			carbonic anhydrase	1	M_HCO3 + M_PROTON <=> M_CARBON_DIOXIDE + M_WATER	cyanate degradation // CO<sub>2</sub> fixation into oxaloacetate (anapleurotic) // gluconeogenesis II (<i>Methanobacterium thermoautotrophicum</i>)	functional
R_PABASYN_RXN	PABASYN-RXN	PABASYN-RXN		R01716	4-amino-4-deoxychorismate synthase	1	M_CHORISMATE + M_GLN <=> M_4_AMINO_4_DEOXYCHORISMATE + M_GLT	superpathway of tetrahydrofolate biosynthesis // 4-aminobenzoate biosynthesis	functional
R_RXN_9663_odd	RXN-9663_odd	RXN-9663			nan	1	M_Heptadecanoyl_ACPs + M_NAD <-- M_2_Heptadecenoyl_ACPs + M_NADH + M_PROTON	palmitate biosynthesis II (bacteria and plants)	functional
R_RXN_10780	RXN-10780	RXN-10780		R04903	5-hydroxyindole acetaldehyde dehydrogenase	1	M_5_HYDROXYINDOLE_ACETALDEHYDE + M_NAD + M_WATER --> M_5_HYDROXYINDOLE_ACETATE + M_NADH + 2.0 M_PROTON		blocked
R_PHOSPHASERSYN_RXN_C12	PHOSPHASERSYN-RXN_C12	PHOSPHASERSYN-RXN		R01800	phosphatidylserine synthase	1	M_CDPDIACYLGLYCEROL_C12 + M_SER --> M_CMP + M_L_1_PHOSPHATIDYL_SERINE_C12 + M_PROTON	phosphatidylethanolamine biosynthesis I // phospholipid biosynthesis I	functional
R_RXN_12560	RXN-12560	RXN-12560			(3<i>R</i>)-3-hydroxypentanoyl-CoA reductase	1	M_CPD_13533 + M_NADP <=> M_CPD_13534 + M_NADPH + M_PROTON		blocked
R_RXN_9535_odd	RXN-9535_odd	RXN-9535		R04726	&beta;-ketomeristoyl-[acp] synthase	1	M_MALONYL_ACP + M_PROTON + M_Tridecanoyl_ACPs --> M_3_oxo_pentadecanoyl_ACPs + M_ACP + M_CARBON_DIOXIDE	palmitate biosynthesis II (bacteria and plants)	functional
R_RXN0_5227	RXN0-5227	RXN0-5227			L,D-carboxypeptidase	1	M_CPD0_1082 + M_WATER --> M_D_ALANINE + M_L_ALA_GAMMA_D_GLU_DAP	anhydromuropeptides recycling	blocked
R_RXN_14193	RXN-14193	BUTYRYL-COA-DEHYDROGENASE-RXN		R01178	butanoyl-CoA dehydrogenase	1	M_BUTYRYL_COA + M_FAD --> M_CROTONYL_COA + M_FADH2	pyruvate fermentation to butanoate // acetyl-CoA fermentation to butyrate II	functional
R_RXN_13313	RXN-13313	RXN-13313			nan	1	M_CPDQT_520 + M_WATER --> M_CPD_2183 + M_Pi		blocked
R_RXN_11351	RXN-11351	RXN-11351			peptidoglycan D,D transpeptidase	1	2.0 M_CPD_12310 + M_PROTON --> M_CPD_12311 + M_D_ALANINE		blocked
R_HOMOCYSMET_RXN	HOMOCYSMET-RXN	HOMOCYSMET-RXN		R04405	cobalamin-independent homocysteine transmethylase	1	M_CPD_1302 + M_HOMO_CYS <=> M_CPD_1301 + M_MET	superpathway of lysine, threonine and methionine biosynthesis I // <i>S</i>-adenosyl-L-methionine cycle II // aspartate superpathway // <i>S</i>-adenosyl-L-methionine cycle I // superpathway of methionine biosynthesis (by sulfhydrylation) // superpathway of methionine biosynthesis (transsulfuration) // methionine biosynthesis I // homoserine and methionine biosynthesis // methionine biosynthesis …	blocked
R_H2PTERIDINEPYROPHOSPHOKIN_RXN	H2PTERIDINEPYROPHOSPHOKIN-RXN	H2PTERIDINEPYROPHOSPHOKIN-RXN		R03503	2-amino-4-hydroxy-6-hydroxymethyldihydropteridine diphosphokinase	1	M_AMINO_OH_HYDROXYMETHYL_DIHYDROPTERIDINE + M_ATP <=> M_AMP + M_DIHYDROPTERIN_CH2OH_PP + M_PROTON	6-hydroxymethyl-dihydropterin diphosphate biosynthesis I // superpathway of tetrahydrofolate biosynthesis	functional
R_RXN_14262	RXN-14262	RXN-14262		R03857	nan	1	M_FAD + M_LAUROYLCOA_CPD --> M_CPD_7222 + M_FADH2		blocked
R_COBINPGUANYLYLTRANS_RXN	COBINPGUANYLYLTRANS-RXN	COBINPGUANYLYLTRANS-RXN		R05222	adenosylcobinamide-phosphate guanylyltransferase	1	M_ADENOSYLCOBINAMIDE_P + M_GTP + M_PROTON <=> M_ADENOSYLCOBINAMIDE_GDP + M_PPI	adenosylcobalamin biosynthesis from cobyrinate <i>a,c</i>-diamide I // adenosylcobalamin biosynthesis from cobyrinate <i>a,c</i>-diamide II	blocked
R_RXN66_362	RXN66-362	RXN66-362		R09955	5-androstene-3,17-dione isomerase	1	M_CPD66_29 <=> M_ANDROST4ENE		blocked
EX_CARBON_DIOXIDE_e	CO2_tx				nan	0	M_CARBON_DIOXIDE -->		functional
R_DARAB5PISOM_RXN	DARAB5PISOM-RXN	DARAB5PISOM-RXN		R01530	D-arabinose 5-phosphate isomerase	0	M_ARABINOSE_5P <=> M_RIBULOSE_5P		functional
R_PHOSPHASERDECARB_RXN_C15	PHOSPHASERDECARB-RXN_C15	PHOSPHASERDECARB-RXN		R02055	phosphatidylserine decarboxylase	1	M_L_1_PHOSPHATIDYL_SERINE_C15 + M_PROTON --> M_CARBON_DIOXIDE + M_PE_C15	phosphatidylethanolamine biosynthesis I // phospholipid biosynthesis I	functional
R_RXN_9998	RXN-9998	RXN-9998		R09697	UDP-<em>N</em>-acetylglucosamine 4,6-dehydratase (configuration-inverting)	1	M_UDP_N_ACETYL_D_GLUCOSAMINE --> M_CPD_10750 + M_WATER		blocked
R_ACETOLACTSYN_RXN	ACETOLACTSYN-RXN	ACETOLACTSYN-RXN		R00226	acetolactate synthase	1	M_PROTON + 2.0 M_PYRUVATE <=> M_2_ACETO_LACTATE + M_CARBON_DIOXIDE	valine biosynthesis // superpathway of leucine, valine, and isoleucine biosynthesis	functional
R_RXN0_7012_C17	RXN0-7012_C17	RXN0-7012			cardiolipin synthase	1	M_PE_C17 + M_PG_C17 --> M_CLPN_C17 + M_ETHANOL_AMINE	cardiolipin biosynthesis III // phospholipid biosynthesis I	functional
R_UDPNACETYLGLUCOSAMACYLTRANS_RXN	UDPNACETYLGLUCOSAMACYLTRANS-RXN	UDPNACETYLGLUCOSAMACYLTRANS-RXN		R04567	acyl-[acyl-carrier-protein]&mdash;UDP-<i>N</i>-acetylglucosamine <i>O</i>-acyltransferase	1	M_R_3_hydroxymyristoyl_ACPs + M_UDP_N_ACETYL_D_GLUCOSAMINE <=> M_ACP + M_UDP_OHMYR_ACETYLGLUCOSAMINE	lipid IV<sub>A</sub> biosynthesis	functional
R_271148_RXN	2.7.1.148-RXN	2.7.1.148-RXN		R05634	4-(cytidine 5'-diphospho)-2-<i>C</i>-methyl-D-erythritol kinase	1	M_4_CYTIDINE_5_DIPHOSPHO_2_C + M_ATP <=> M_2_PHOSPHO_4_CYTIDINE_5_DIPHOSPHO_2_C_MET + M_ADP + M_PROTON	methylerythritol phosphate pathway	functional
R_RXN0_3501	RXN0-3501	RXN0-3501			nan	1	M_NITRATE + 2.0 M_PROTON + M_Ubiquinols --> M_NITRITE + 2.0 M_PROTON_p + M_Ubiquinones + M_WATER		functional
R_RXN0_3962	RXN0-3962	RXN0-3962		R00711	acetaldehyde dehydrogenase	1	M_ACETALD + M_NADP + M_WATER --> M_ACET + M_NADPH + 2.0 M_PROTON		functional
R_RXN_15193	RXN-15193	RXN-15193			nan	1	M_CPD_16176 <=> M_CPD_16177		blocked
R_ASPARTATE_RACEMASE_RXN	ASPARTATE-RACEMASE-RXN	ASPARTATE-RACEMASE-RXN		R00491	aspartate racemase	1	M_L_ASPARTATE <=> M_CPD_302		blocked
R_RXN_14772	RXN-14772	RXN-14772			<i>trans</i>--2-enoyl-CoA hydratase 2	1	M_CPD_15666 + M_WATER --> M_CPD_15653		blocked
R_PEPDEPHOS_RXN	PEPDEPHOS-RXN	PEPDEPHOS-RXN		R00200	pyruvate kinase	1	M_ATP + M_PYRUVATE <-- M_ADP + M_PHOSPHO_ENOL_PYRUVATE + M_PROTON	mixed acid fermentation // respiration (anaerobic) // homolactic fermentation // glycolysis I (from glucose-6P) // glycolysis III (from glucose) // gluconeogenesis II (<i>Methanobacterium thermoautotrophicum</i>) // Rubisco shunt // superpathway of glycolysis and Entner-Doudoroff	functional
R_RXN_22	RXN-22	RXN-22			canavaninosuccinate lyase	1	M_CANAVANINOSUCCINATE --> M_CANAVANINE + M_FUM		blocked
R_ADENPHOSPHOR_RXN	ADENPHOSPHOR-RXN	ADENPHOSPHOR-RXN		R01561	adenosine phosphorylase	1	M_ADENOSINE + M_Pi <=> M_ADENINE + M_RIBOSE_1P	adenine and adenosine salvage I	functional
R_SUCCINATE_DEHYDROGENASE_UBIQUINONE_RXN	SUCCINATE-DEHYDROGENASE-UBIQUINONE-RXN	SUCCINATE-DEHYDROGENASE-UBIQUINONE-RXN		R02164	succinate:quinone oxidoreductase	1	M_SUC + M_Ubiquinones --> M_FUM + M_Ubiquinols	aerobic respiration (cytochrome c) // aerobic respiration (cytochrome c) (yeast) // superpathway of glyoxylate bypass and TCA // TCA cycle I (prokaryotic)	functional
R_RXN_14274	RXN-14274	RXN-14274		R04742	nan	1	M_ACETYL_COA + M_CPD_10267 --> M_CO_A + M_CPD0_2105		blocked
R_RXN0_262	RXN0-262	RXN0-262		R11581	molybdenum cofactor guanylyltransferase	1	M_CPD_8123 + M_GTP + M_PROTON <=> M_CPD_582 + M_PPI	guanylyl molybdenum cofactor biosynthesis	blocked
R_RXN_14147	RXN-14147	RXN-14147		R07396	nan	1	M_2_KETOGLUTARATE + M_MET <=> M_CPD_479 + M_GLT		blocked
R_FPPSYN_RXN	FPPSYN-RXN	FPPSYN-RXN		R02003	farnesyl diphosphate synthase	1	M_DELTA3_ISOPENTENYL_PP + M_GERANYL_PP --> M_FARNESYL_PP + M_PPI		functional
R_RXN_11217	RXN-11217	RXN-11217			dihydropyrimidinase	1	M_HYDANTOIN + M_WATER --> M_N_CARBAMOYLGLYCINE + M_PROTON		blocked
R_RXN_13403	RXN-13403	RXN-13403		R03194	uroporphyrinogen-III <i>C</i>-methyltransferase	1	2.0 M_S_ADENOSYLMETHIONINE + M_UROPORPHYRINOGEN_III --> 2.0 M_ADENOSYL_HOMO_CYS + M_DIHYDROSIROHYDROCHLORIN + M_PROTON		blocked
R_ADENPRIBOSYLTRAN_RXN	ADENPRIBOSYLTRAN-RXN	ADENPRIBOSYLTRAN-RXN		R00190	adenine phosphoribosyltransferase	1	M_AMP + M_PPI <-- M_ADENINE + M_PRPP	adenine and adenosine salvage II // adenine and adenosine salvage I	functional
R_NADPtranshydrogenase	NADPtranshydrogenase				nan	0	M_NADH + M_NADP + 2.0 M_PROTON_p --> M_NAD + M_NADPH + 2.0 M_PROTON		functional
R_RXN_12541	RXN-12541	RXN-12541			nan	1	2.0 M_FE2 + 2.0 M_OXYGEN_MOLECULE --> 2.0 M_FE3 + 2.0 M_SUPER_OXIDE		functional
EX_HYDROGEN_MOLECULE_e	H2_tx				nan	0	M_HYDROGEN_MOLECULE -->		functional
R_PHOSPHASERSYN_RXN_C16	PHOSPHASERSYN-RXN_C16	PHOSPHASERSYN-RXN		R01800	phosphatidylserine synthase	1	M_CDPDIACYLGLYCEROL_C16 + M_SER --> M_CMP + M_L_1_PHOSPHATIDYL_SERINE_C16 + M_PROTON	phosphatidylethanolamine biosynthesis I // phospholipid biosynthesis I	functional
R_1848_RXN	1.8.4.8-RXN	1.8.4.8-RXN		R02021	phosphoadenosine phosphosulfate reductase	1	M_3_5_ADP + M_Ox_Thioredoxin + 2.0 M_PROTON + M_SO3 <-- M_PAPS + M_Red_Thioredoxin	superpathway of sulfate assimilation and cysteine biosynthesis // sulfate reduction I (assimilatory) // superpathway of methionine biosynthesis (by sulfhydrylation)	blocked
R_31175_RXN	3.1.1.75-RXN	3.1.1.75-RXN			poly(3-hydroxybutyrate) depolymerase	1	M_Poly_Hydroxybutyrate + M_WATER --> M_CPD_335 + M_PROTON		functional
R_UDP_NACMURALGLDAPAALIG_RXN	UDP-NACMURALGLDAPAALIG-RXN	UDP-NACMURALGLDAPAALIG-RXN		R04617	D-alanyl-D-alanine-adding enzyme	1	M_ATP + M_D_ALA_D_ALA + M_UDP_AAGM_DIAMINOHEPTANEDIOATE --> M_ADP + M_C1 + M_PROTON + M_Pi	peptidoglycan biosynthesis III (mycobacteria) // UDP-<i>N</i>-acetylmuramoyl-pentapeptide biosynthesis I (<i>meso</i>-DAP-containing) // peptidoglycan biosynthesis I (<I>meso</I>-diaminopimelate containing)	functional
R_HISTAMINOTRANS_RXN	HISTAMINOTRANS-RXN	HISTAMINOTRANS-RXN		R03243	histidinol-phosphate aminotransferase	1	M_GLT + M_IMIDAZOLE_ACETOL_P <=> M_2_KETOGLUTARATE + M_L_HISTIDINOL_P	histidine biosynthesis	functional
R_HYDROXYMETHYLGLUTARYL_COA_LYASE_RXN	HYDROXYMETHYLGLUTARYL-COA-LYASE-RXN	HYDROXYMETHYLGLUTARYL-COA-LYASE-RXN		R01360	hydroxymethylglutaryl-CoA lyase	1	M_3_HYDROXY_3_METHYL_GLUTARYL_COA --> M_3_KETOBUTYRATE + M_ACETYL_COA		blocked
R_25_DIOXOVALERATE_DEHYDROGENASE_RXN	25-DIOXOVALERATE-DEHYDROGENASE-RXN	25-DIOXOVALERATE-DEHYDROGENASE-RXN		R00264	2,5-dioxovalerate dehydrogenase	1	M_CPD_654 + M_NADP + M_WATER <=> M_2_KETOGLUTARATE + M_NADPH + 2.0 M_PROTON	D-glucarate degradation II // D-galactarate degradation II	blocked
R_RXN_12263	RXN-12263	RXN-12263		R00702	presqualene diphosphate synthase	1	2.0 M_FARNESYL_PP <=> M_CPD_465 + M_PPI		blocked
R_RXN0_901	RXN0-901	RXN0-901		R02103	xanthine:NAD+ oxidoreductase	1	M_NAD + M_WATER + M_XANTHINE <=> M_NADH + M_PROTON + M_URATE	urate biosynthesis/inosine 5'-phosphate degradation // guanosine nucleotides degradation III // purine nucleotides degradation II (aerobic) // adenosine nucleotides degradation II	blocked
R_MALONYL_COA_ACP_TRANSACYL_RXN	MALONYL-COA-ACP-TRANSACYL-RXN	MALONYL-COA-ACP-TRANSACYL-RXN		R01626	[acyl-carrier-protein] <i>S</i>-malonyltransferase	1	M_ACP + M_MALONYL_COA --> M_CO_A + M_MALONYL_ACP		functional
R_BRANCHED_CHAINAMINOTRANSFERVAL_RXN	BRANCHED-CHAINAMINOTRANSFERVAL-RXN	BRANCHED-CHAINAMINOTRANSFERVAL-RXN		R01214	valine transaminase	1	M_2_KETOGLUTARATE + M_VAL <=> M_2_KETO_ISOVALERATE + M_GLT	valine degradation I // valine degradation II // superpathway of alanine biosynthesis // alanine biosynthesis I // valine biosynthesis // superpathway of leucine, valine, and isoleucine biosynthesis	functional
R_RXN66_1	RXN66-1	RXN66-1			ethanol peroxidase	1	M_ETOH + M_HYDROGEN_PEROXIDE --> M_ACETALD + 2.0 M_WATER	ethanol degradation IV	functional
R_RXN_8001	RXN-8001	RXN-8001		R01158	histidinol dehydrogenase	1	M_HISTIDINOL + 2.0 M_NAD + M_WATER --> M_HIS + 2.0 M_NADH + 3.0 M_PROTON		functional
R_RIBOFLAVINSYNDEAM_RXN	RIBOFLAVINSYNDEAM-RXN	RIBOFLAVINSYNDEAM-RXN		R03459	diaminohydroxyphosphoribosylaminopyrimidine deaminase	1	M_DIAMINO_OH_PHOSPHORIBOSYLAMINO_PYR + M_PROTON + M_WATER <=> M_AMMONIUM + M_CPD_602	flavin biosynthesis I (bacteria and plants)	functional
R_RXN_9535	RXN-9535	RXN-9535		R04726	&beta;-ketomeristoyl-[acp] synthase	1	M_Dodecanoyl_ACPs + M_MALONYL_ACP + M_PROTON --> M_3_oxo_myristoyl_ACPs + M_ACP + M_CARBON_DIOXIDE	palmitate biosynthesis II (bacteria and plants)	functional
R_THYKI_RXN	THYKI-RXN	THYKI-RXN		R01567	thymidine kinase	1	M_ATP + M_THYMIDINE <=> M_ADP + M_PROTON + M_TMP	pyrimidine deoxyribonucleosides salvage // superpathway of pyrimidine deoxyribonucleoside salvage	functional
R_THREODEHYD_RXN	THREODEHYD-RXN	THREODEHYD-RXN		R01465	nan	1	M_NAD + M_THR <=> M_AMINO_OXOBUT + M_NADH + M_PROTON	threonine degradation II // threonine degradation III (to methylglyoxal)	functional
R_63110_RXN	6.3.1.10-RXN	6.3.1.10-RXN		R07302	nan	1	M_1_AMINO_PROPAN_2_OL + M_ATP + M_CPD_691 --> M_ADENOSYLCOBINAMIDE + M_ADP + M_PROTON + M_Pi		blocked
R_DIHYDROPYRIMIDINASE_RXN	DIHYDROPYRIMIDINASE-RXN	DIHYDROPYRIMIDINASE-RXN		R02269	dihydropyrimidinase	1	M_DI_H_URACIL + M_WATER <=> M_3_UREIDO_PROPIONATE + M_PROTON	uracil degradation I (reductive)	blocked
R_ACETOLACTREDUCTOISOM_RXN	ACETOLACTREDUCTOISOM-RXN	ACETOLACTREDUCTOISOM-RXN		R04439	(2<i>R</i>)-2,3-dihydroxy-3-methylbutanoate:NADP<sup>+</sup> oxidoreductase (isomerizing)	1	M_CPD_13357 + M_NADP <-- M_2_ACETO_LACTATE + M_NADPH + M_PROTON	valine biosynthesis // superpathway of leucine, valine, and isoleucine biosynthesis	functional
R_3_OCTAPRENYL_4_OHBENZOATE_DECARBOX_RXN	3-OCTAPRENYL-4-OHBENZOATE-DECARBOX-RXN	3-OCTAPRENYL-4-OHBENZOATE-DECARBOX-RXN		R04986	3-octaprenyl-4-hydroxybenzoate decarboxylase	1	M_3_OCTAPRENYL_4_HYDROXYBENZOATE + M_PROTON --> M_2_OCTAPRENYLPHENOL + M_CARBON_DIOXIDE		functional
R_3_DEHYDROQUINATE_DEHYDRATASE_RXN	3-DEHYDROQUINATE-DEHYDRATASE-RXN	3-DEHYDROQUINATE-DEHYDRATASE-RXN		R03084	3-dehydroquinate dehydratase	1	M_DEHYDROQUINATE <=> M_3_DEHYDRO_SHIKIMATE + M_WATER	chorismate biosynthesis I // superpathway of phenylalanine, tyrosine, and tryptophan biosynthesis // chorismate biosynthesis from 3-dehydroquinate // quinate degradation I	functional
R_DIHYDROOROTATE_DEHYDROGENASE_RXN	DIHYDROOROTATE-DEHYDROGENASE-RXN	DIHYDROOROTATE-DEHYDROGENASE-RXN		R01868	dihydroorotate dehydrogenase	0	M_DI_H_OROTATE + M_Ubiquinones <=> M_OROTATE + M_Ubiquinols		functional
R_ALDOSE1EPIM_RXN	ALDOSE1EPIM-RXN	ALDOSE1EPIM-RXN			galactose-1-epimerase	1	M_GALACTOSE <=> M_ALPHA_D_GALACTOSE		blocked
R_CHORISMATE_SYNTHASE_RXN	CHORISMATE-SYNTHASE-RXN	CHORISMATE-SYNTHASE-RXN		R01714	chorismate synthase	1	M_3_ENOLPYRUVYL_SHIKIMATE_5P <=> M_CHORISMATE + M_Pi	chorismate biosynthesis I // superpathway of phenylalanine, tyrosine, and tryptophan biosynthesis // chorismate biosynthesis from 3-dehydroquinate	functional
R_RXN_9660	RXN-9660	RXN-9660			nan	1	M_Decanoyl_ACPs + M_NAD <-- M_NADH + M_PROTON + M_Trans_D2_decenoyl_ACPs	palmitate biosynthesis II (bacteria and plants)	functional
R_ISOCITRATE_DEHYDROGENASE_NAD_RXN	ISOCITRATE-DEHYDROGENASE-NAD+-RXN	ISOCITRATE-DEHYDROGENASE-NAD+-RXN		R00709	isocitrate dehydrogenase	1	M_NAD + M_THREO_DS_ISO_CITRATE --> M_2_KETOGLUTARATE + M_CARBON_DIOXIDE + M_NADH		functional
R_RXN_9718	RXN-9718	RXN-9718		R09524	acetoin dehydrogenase	1	M_ACETOIN + M_CO_A + M_NAD --> M_ACETALD + M_ACETYL_COA + M_NADH + M_PROTON	acetoin degradation	functional
R_PHOSPHASERDECARB_RXN_C16	PHOSPHASERDECARB-RXN_C16	PHOSPHASERDECARB-RXN		R02055	phosphatidylserine decarboxylase	1	M_L_1_PHOSPHATIDYL_SERINE_C16 + M_PROTON --> M_CARBON_DIOXIDE + M_PE_C16	phosphatidylethanolamine biosynthesis I // phospholipid biosynthesis I	functional
R_31443_RXN	3.1.4.43-RXN	3.1.4.43-RXN		R03331	nan	1	M_CPD_541 + M_WATER --> M_GLYCEROL + M_Myo_inositol_monophosphates + M_PROTON		blocked
R_R524_RXN	R524-RXN	R524-RXN		R03546	cyanase	1	M_CPD_69 + M_HCO3 + M_PROTON <=> M_CARBAMATE + M_CARBON_DIOXIDE	cyanate degradation	functional
R_CARDIOLIPSYN_RXN_C161	CARDIOLIPSYN-RXN_C161	CARDIOLIPSYN-RXN		R07390	cardiolipin synthase	1	2.0 M_PG_C16_1 --> M_CLPN_C16_1 + M_GLYCEROL	cardiolipin biosynthesis I // phospholipid biosynthesis I	functional
R_SUCCGLUDESUCC_RXN	SUCCGLUDESUCC-RXN	SUCCGLUDESUCC-RXN		R00411	succinylglutamate desuccinylase	1	M_N2_SUCCINYLGLUTAMATE + M_WATER <=> M_GLT + M_SUC	arginine degradation II (AST pathway)	blocked
R_RXN_9387	RXN-9387	RXN-9387			5-benzyl-hydantoin racemase	1	M_CPD_10019 <=> M_CPD_10020		blocked
R_RXN_8975	RXN-8975	RXN-8975		R05629	UDP-<i>N</i>-acetylmuramoyl-L-alanyl-D-glutamyl-<I>meso</I>-2,6-diaminopimelyl-D-alanyl-D-alanine:di-<i>trans</i>,poly-<i>cis</i>-undecaprenyl phosphate phospho-N-acetylmuramoyl-pentapeptide-transferase	1	M_C3 + M_CPD_9646 --> M_C4 + M_UMP		blocked
EX_SULFATE_e	SULFATE_tx				nan	0	M_SULFATE <=>		functional
R_RXN_14794	RXN-14794	RXN-14794			<i>trans</i>--2-enoyl-CoA hydratase 2	1	M_CPD_15663 + M_WATER --> M_CPD_15658		blocked
R_PGPPHOSPHA_RXN_C171	PGPPHOSPHA-RXN_C171	PGPPHOSPHA-RXN		R02029	phosphatidylglycerophosphatase	1	M_L_1_PHOSPHATIDYL_GLYCEROL_P_C17_1 + M_WATER --> M_PG_C17_1 + M_Pi	cardiolipin biosynthesis I // cardiolipin biosynthesis II // cardiolipin biosynthesis III // phospholipid biosynthesis I // phosphatidylglycerol biosynthesis I (plastidic) // phosphatidylglycerol biosynthesis II (non-plastidic)	functional
R_RXN_3641	RXN-3641	RXN-3641		R00829	&beta;-ketoadipyl-CoA thiolase	1	M_ACETYL_COA + M_SUC_COA <-- M_3_KETO_ADIPYL_COA + M_CO_A	aromatic compounds degradation via &beta;-ketoadipate // superpathway of salicylate degradation // catechol degradation III (ortho-cleavage pathway) // phenylacetate degradation I (aerobic) // 3-oxoadipate degradation	functional
R_41132_RXN	4.1.1.32-RXN	4.1.1.32-RXN		R00431	phosphoenolpyruvate carboxykinase (GTP)	1	M_GTP + M_OXALACETIC_ACID --> M_CARBON_DIOXIDE + M_GDP + M_PHOSPHO_ENOL_PYRUVATE		functional
R_BADH_RXN	BADH-RXN	BADH-RXN		R02565	betaine aldehyde dehydrogenase	1	M_BETAINE_ALDEHYDE + M_NAD + M_WATER <=> M_BETAINE + M_NADH + 2.0 M_PROTON	glycine betaine biosynthesis II (Gram-positive bacteria) // choline degradation I // glycine betaine biosynthesis I (Gram-negative bacteria)	blocked
R_AICARSYN_RXN	AICARSYN-RXN	AICARSYN-RXN		R04559	5'-phosphoribosyl-4-(N-succinocarboxamide)-5-aminoimidazole lyase	1	M_P_RIBOSYL_4_SUCCCARB_AMINOIMIDAZOLE <=> M_AICAR + M_FUM	superpathway of purine nucleotides <i>de novo</i> biosynthesis II // inosine-5'-phosphate biosynthesis I // inosine-5'-phosphate biosynthesis II // superpathway of purine nucleotides <i>de novo</i> biosynthesis I	functional
R_ISOCITDEH_RXN	ISOCITDEH-RXN	ISOCITDEH-RXN		R00267	isocitrate dehydrogenase	1	M_NADP + M_THREO_DS_ISO_CITRATE <=> M_2_KETOGLUTARATE + M_CARBON_DIOXIDE + M_NADPH	TCA cycle VI (obligate autotrophs) // TCA cycle V (2-oxoglutarate:ferredoxin oxidoreductase) // mixed acid fermentation // respiration (anaerobic) // TCA cycle III (helicobacter) // superpathway of glyoxylate bypass and TCA // TCA cycle I (prokaryotic)	functional
R_RXN0_2142_odd	RXN0-2142_odd	RXN0-2142			3-oxo-<i>cis</i>-&Delta;<sup>5</sup>-dodecenoyl-[acp] reductase	1	M_NADP + M_b_Hydroxy_cis_D5_tridecenoyl_ACPs <-- M_NADPH + M_PROTON + M_b_Keto_cis_D5_tridecenoyl_ACPs	<i>cis</i>-dodecenoyl biosynthesis // superpathway of unsaturated fatty acids biosynthesis (<i>E. coli</i>)	functional
R_RXN_10642	RXN-10642	RXN-10642		R04972	uroporphyrinogen I decarboxylase	1	M_CPD_11444 + 4.0 M_PROTON --> 4.0 M_CARBON_DIOXIDE + M_COPROPORPHYRINOGEN_I		blocked
R_RXN_13323	RXN-13323	RXN-13323		R10177	15-<em>cis</em>-phytoene synthase	1	2.0 M_CPD0_1028 --> M_CPD_12321 + 2.0 M_PPI		blocked
R_RXN0_1133	RXN0-1133	RXN0-1133		R02569	lipoate acetyltransferase	1	M_ACETYL_COA + M_Pyruvate_dehydrogenase_dihydrolipoate <=> M_CO_A + M_Pyruvate_dehydrogenase_acetylDHlipoyl	pyruvate decarboxylation to acetyl CoA	functional
R_RIBOFLAVINSYNREDUC_RXN	RIBOFLAVINSYNREDUC-RXN	RIBOFLAVINSYNREDUC-RXN		R03458	5-amino-6-(5-phosphoribosylamino)uracil reductase	1	M_CPD_1086 + M_NADP <-- M_CPD_602 + M_NADPH + M_PROTON	flavin biosynthesis I (bacteria and plants)	functional
R_CARDIOLIPSYN_RXN_C12	CARDIOLIPSYN-RXN_C12	CARDIOLIPSYN-RXN		R07390	cardiolipin synthase	1	2.0 M_PG_C12 --> M_CLPN_C12 + M_GLYCEROL	cardiolipin biosynthesis I // phospholipid biosynthesis I	functional
R_GLUTAMATE_DEHYDROGENASE_RXN	GLUTAMATE-DEHYDROGENASE-RXN	GLUTAMATE-DEHYDROGENASE-RXN		R00243	glutamate dehydrogenase	1	M_GLT + M_NAD + M_WATER <=> M_2_KETOGLUTARATE + M_AMMONIUM + M_NADH + M_PROTON	glutamate degradation I // alanine degradation II (to D-lactate)	functional
R_UDP_NACMURALA_GLU_LIG_RXN	UDP-NACMURALA-GLU-LIG-RXN	UDP-NACMURALA-GLU-LIG-RXN		R02783	UDP-<i>N</i>-acetylmuramoyl-L-alanine&mdash;D-glutamate ligase	1	M_ATP + M_CPD0_1456 + M_GLT --> M_ADP + M_PROTON + M_Pi + M_UDP_AA_GLUTAMATE	peptidoglycan biosynthesis III (mycobacteria) // UDP-<i>N</i>-acetylmuramoyl-pentapeptide biosynthesis I (<i>meso</i>-DAP-containing) // peptidoglycan biosynthesis I (<I>meso</I>-diaminopimelate containing)	functional
R_ALARACECAT_RXN	ALARACECAT-RXN	ALARACECAT-RXN		R00401	alanine racemase	1	M_L_ALPHA_ALANINE <=> M_D_ALANINE	superpathway of alanine biosynthesis // alanine biosynthesis I	functional
R_31436_RXN	3.1.4.36-RXN	3.1.4.36-RXN		R03333	D-myo-inositol 1:2-cyclic phosphate 2-phosphohydrolase	1	M_CPD_1121 + M_WATER --> M_Myo_inositol_monophosphates + M_PROTON		blocked
R_RXN_11737	RXN-11737	RXN-11737		R02433	cysteate aminotransferase	1	M_2_KETOGLUTARATE + M_L_CYSTEATE --> M_CPD_380 + M_GLT		blocked
R_RXN_12193	RXN-12193	RXN-12193			4-&alpha;-glucanotransferase	1	M_MALTOSE --> M_GLC + M_Starch		functional
R_RXN_5901	RXN-5901	RXN-5901		R01977	acetoacetyl-CoA reductase	1	M_CPD_650 + M_NADP <-- M_ACETOACETYL_COA + M_NADPH + M_PROTON	acetyl-CoA fermentation to butyrate II // polyhydroxybutyrate biosynthesis	functional
R_RXN_982	RXN-982	RXN-982		R05747	cytoplasmic arsenate reductase	1	M_ARSENATE + M_PROTON + M_Red_Glutaredoxins --> M_CPD_763 + M_Ox_Glutaredoxins + M_WATER	arsenate detoxification II (glutaredoxin)	blocked
R_GUANPRIBOSYLTRAN_RXN	GUANPRIBOSYLTRAN-RXN	GUANPRIBOSYLTRAN-RXN		R01229	guanine phosphoribosyltransferase	1	M_GMP + M_PPI <-- M_GUANINE + M_PRPP	guanine and guanosine salvage // guanine and guanosine salvage II	functional
R_2115_RXN	2.1.1.5-RXN	2.1.1.5-RXN		R02821	betaine--homocysteine S-methyltransferase	1	M_BETAINE + M_HOMO_CYS <=> M_DIMETHYL_GLYCINE + M_MET	glycine betaine degradation I	blocked
EX_Pi_e	Pi_tx				nan	0	M_Pi <=>		functional
R_RXN_13456	RXN-13456	RXN-13456			<i>N</i>-acetylglutaminylglutamine amide synthase	1	M_CPD_14437 + M_GLN <=> M_CPD_14436 + M_GLT	<i>N</i>-acetylglutaminylglutamine amide biosynthesis	blocked
R_PHOSPHASERSYN_RXN_C181	PHOSPHASERSYN-RXN_C181	PHOSPHASERSYN-RXN		R01800	phosphatidylserine synthase	1	M_CDPDIACYLGLYCEROL_C18_1 + M_SER --> M_CMP + M_L_1_PHOSPHATIDYL_SERINE_C18_1 + M_PROTON	phosphatidylethanolamine biosynthesis I // phospholipid biosynthesis I	functional
R_HISTCYCLOHYD_RXN	HISTCYCLOHYD-RXN	HISTCYCLOHYD-RXN		R04037	phosphoribosyl-AMP cyclohydrolase	1	M_PHOSPHORIBOSYL_AMP + M_WATER <=> M_PHOSPHORIBOSYL_FORMIMINO_AICAR_P	histidine biosynthesis	functional
R_2_OXOPENT_4_ENOATE_HYDRATASE_RXN	2-OXOPENT-4-ENOATE-HYDRATASE-RXN	2-OXOPENT-4-ENOATE-HYDRATASE-RXN		R02601	2-oxopent-4-enoate hydratase	1	M_OXOPENTENOATE + M_WATER <=> M_4_HYDROXY_2_KETOVALERATE	catechol degradation I (<I>meta</I>-cleavage pathway) // catechol degradation II (<I>meta</I>-cleavage pathway) // 2-oxopentenoate degradation // tryptophan degradation IX	functional
R_GLYOHMETRANS_RXN	GLYOHMETRANS-RXN	GLYOHMETRANS-RXN		R00945	5,10-methylenetetrahydrofolate:glycine hydroxymethyltransferase	1	M_SER + M_THF <=> M_GLY + M_METHYLENE_THF + M_WATER	folate transformations I // formaldehyde assimilation I (serine pathway) // glycine biosynthesis I // glycine betaine degradation I // formylTHF biosynthesis // folate polyglutamylation // superpathway of serine and glycine biosynthesis I	functional
R_RXN_7706	RXN-7706	RXN-7706			methionol:NAD oxidoreductase	1	M_CPD_7037 + M_NAD --> M_CPD_7036 + M_NADH + M_PROTON		blocked
R_CATECHOL_23_DIOXYGENASE_RXN	CATECHOL-23-DIOXYGENASE-RXN	CATECHOL-23-DIOXYGENASE-RXN		R00816	catechol dioxygenase	1	M_CATECHOL + M_OXYGEN_MOLECULE --> M_HYDROXYMUCONATE_SALD + M_PROTON	catechol degradation to 2-oxopent-4-enoate II // catechol degradation I (<I>meta</I>-cleavage pathway) // catechol degradation II (<I>meta</I>-cleavage pathway) // catechol degradation to 2-oxopent-4-enoate I	blocked
R_RXN_10907	RXN-10907	RXN-10907		R02532	noradrenaline oxidase	1	M_NOREPINEPHRINE + M_OXYGEN_MOLECULE + M_WATER --> M_AMMONIUM + M_DIHYDROXYPHENYLGLYCOLALDEHYDE + M_HYDROGEN_PEROXIDE		blocked
R_NAPHTHOATE_SYN_RXN	NAPHTHOATE-SYN-RXN	NAPHTHOATE-SYN-RXN		R07263	1,4-dihydroxy-2-naphthoyl-CoA synthase	1	M_CPD_6972 + M_PROTON --> M_CPD_9925 + M_WATER		blocked
R_RXN_10817	RXN-10817	RXN-10817			phenylethylamine oxidase	1	M_OXYGEN_MOLECULE + M_PHENYLETHYLAMINE + M_WATER --> M_AMMONIUM + M_HYDROGEN_PEROXIDE + M_PHENYLACETALDEHYDE		blocked
R_PHOSPHAGLYPSYN_RXN_C171	PHOSPHAGLYPSYN-RXN_C171	PHOSPHAGLYPSYN-RXN		R01801	CDP-diacylglycerol&mdash;glycerol-3-phosphate 3-phosphatidyltransferase	1	M_CDPDIACYLGLYCEROL_C17_1 + M_GLYCEROL_3P --> M_CMP + M_L_1_PHOSPHATIDYL_GLYCEROL_P_C17_1 + M_PROTON	cardiolipin biosynthesis I // cardiolipin biosynthesis II // cardiolipin biosynthesis III // phospholipid biosynthesis I // phosphatidylglycerol biosynthesis I (plastidic) // phosphatidylglycerol biosynthesis II (non-plastidic)	functional
R_RXN_9533	RXN-9533	RXN-9533			(3<i>R</i>)-3-hydroxydodecanoyl-[acyl-carrier protein] dehydratase	1	M_R_3_hydroxydodecanoyl_ACPs <=> M_Dodec_2_enoyl_ACPs + M_WATER	palmitate biosynthesis II (bacteria and plants)	functional
R_MALATE_DEH_RXN	MALATE-DEH-RXN	MALATE-DEH-RXN		R00342	malate dehydrogenase	1	M_MAL + M_NAD <=> M_NADH + M_OXALACETIC_ACID + M_PROTON	TCA cycle VI (obligate autotrophs) // TCA cycle V (2-oxoglutarate:ferredoxin oxidoreductase) // mixed acid fermentation // glyoxylate cycle // respiration (anaerobic) // formaldehyde assimilation I (serine pathway) // aspartate degradation II // superpathway of glyoxylate bypass and TCA // TCA cycle I (prokaryotic) // gluconeogenesis I	functional
R_RXN_15127	RXN-15127	RXN-15127		R11099	2-iminopropanoate deaminase	1	M_CPD_16015 + M_WATER --> M_AMMONIUM + M_PYRUVATE	glycine betaine degradation I // L-serine degradation	functional
R_DAPASYN_RXN	DAPASYN-RXN	DAPASYN-RXN		R03231	7,8-diaminopelargonic acid synthase	1	M_8_AMINO_7_OXONONANOATE + M_S_ADENOSYLMETHIONINE <=> M_DIAMINONONANOATE + M_S_ADENOSYL_4_METHYLTHIO_2_OXOBUTANOATE	biotin biosynthesis from 8-amino-7-oxononanoate I	blocked
R_SUCCINYLDIAMINOPIMTRANS_RXN	SUCCINYLDIAMINOPIMTRANS-RXN	SUCCINYLDIAMINOPIMTRANS-RXN		R04475	<i>N</i>-succinyldiaminopimelate aminotransferase	1	M_2_KETOGLUTARATE + M_N_SUCCINYLLL_2_6_DIAMINOPIMELATE <-- M_GLT + M_N_SUCCINYL_2_AMINO_6_KETOPIMELATE	superpathway of lysine, threonine and methionine biosynthesis I // aspartate superpathway // lysine biosynthesis I	functional
R_RXN0_1134	RXN0-1134	RXN0-1134		R01699	pyruvate:[dihydrolipoyllysine-residue acetyltransferase]-lipoyllysine 2-oxidoreductase	1	M_PROTON + M_PYRUVATE + M_Pyruvate_dehydrogenase_lipoate --> M_CARBON_DIOXIDE + M_Pyruvate_dehydrogenase_acetylDHlipoyl	pyruvate decarboxylation to acetyl CoA	functional
R_13125_RXN	1.3.1.25-RXN	1.3.1.25-RXN		R00813	(1R,6S)-1,6-dihydroxycyclohexa-2,4-diene-1-carboxylate:NAD+ oxidoreductase (decarboxylating)	1	M_CPD_290 + M_NAD <=> M_CARBON_DIOXIDE + M_CATECHOL + M_NADH	benzoate degradation I (aerobic)	functional
R_RXN_9662_odd	RXN-9662_odd	RXN-9662			nan	1	M_NAD + M_Pentadecanoyl_ACPs <-- M_NADH + M_PROTON + M_Pentadec_2_enoyl_ACPs	palmitate biosynthesis II (bacteria and plants)	functional
R_HYDROXYBENZOYLFORMATE_DECARBOXYLASE_RXN	HYDROXYBENZOYLFORMATE-DECARBOXYLASE-RXN	HYDROXYBENZOYLFORMATE-DECARBOXYLASE-RXN		R02672	benzoylformate decarboxylase	1	M_CPD_142 + M_PROTON --> M_4_HYDROXYBENZALDEHYDE + M_CARBON_DIOXIDE		blocked
R_METHYLMALONYL_COA_EPIM_RXN	METHYLMALONYL-COA-EPIM-RXN	METHYLMALONYL-COA-EPIM-RXN		R02765	methylmalonyl-CoA epimerase	1	M_METHYL_MALONYL_COA <=> M_D_METHYL_MALONYL_COA	propionyl CoA degradation	functional
R_PHOSPHASERSYN_RXN_C18	PHOSPHASERSYN-RXN_C18	PHOSPHASERSYN-RXN		R01800	phosphatidylserine synthase	1	M_CDPDIACYLGLYCEROL_C18 + M_SER --> M_CMP + M_L_1_PHOSPHATIDYL_SERINE_C18 + M_PROTON	phosphatidylethanolamine biosynthesis I // phospholipid biosynthesis I	functional
R_FLUORO4_13125_RXN	FLUORO4-1.3.1.25-RXN			R08111	nan	0	M_4_fluorocyclohexadiene_ciscis_12_diol_1_carboxylate + M_NAD --> M_CARBON_DIOXIDE + M_CPD_19752 + M_NADH + M_PROTON		functional
R_CYCLOHEXANOL_DEHYDROGENASE_RXN	CYCLOHEXANOL-DEHYDROGENASE-RXN	CYCLOHEXANOL-DEHYDROGENASE-RXN		R02229	cyclohexanol dehydrogenase	1	M_CYCLOHEXANOL + M_NAD <=> M_CYCLOHEXANONE + M_NADH + M_PROTON	cyclohexanol degradation	blocked
R_METHYLISOCITRATE_LYASE_RXN	METHYLISOCITRATE-LYASE-RXN	METHYLISOCITRATE-LYASE-RXN		R00409	2-methylisocitrate lyase	1	M_CPD_618 <=> M_PYRUVATE + M_SUC	2-methylcitrate cycle I	functional
R_DADPKIN_RXN	DADPKIN-RXN	DADPKIN-RXN		R01137	dADP kinase	1	M_ATP + M_DADP <=> M_ADP + M_DATP	superpathway of purine nucleotides <i>de novo</i> biosynthesis II // superpathway of adenosine nucleotides <i>de novo</i> biosynthesis II // superpathway of purine nucleotides <i>de novo</i> biosynthesis I // superpathway of adenosine nucleotides <i>de novo</i> biosynthesis I // adenosine deoxyribonucleotides <i>de novo</i> biosynthesis II // purine deoxyribonucleosides salvage // adenosine deoxy…	functional
R_231180_RXN	2.3.1.180-RXN	2.3.1.180-RXN			nan	0	M_ACETYL_COA + M_MALONYL_ACP + M_PROTON --> M_Acetoacetyl_ACPs + M_CARBON_DIOXIDE + M_CO_A		functional
R_ACETATEKIN_RXN	ACETATEKIN-RXN	ACETATEKIN-RXN		R00315	acetate kinase	1	M_ACET + M_ATP <-- M_ACETYL_P + M_ADP	mixed acid fermentation // acetyl-CoA fermentation to butyrate II // superpathway of acetate utilization and formation // pyruvate fermentation to acetate IV // acetate formation from acetyl-CoA I	functional
R_RXN_9660_odd	RXN-9660_odd					0	M_NAD + M_Undecanoyl_ACPs <-- M_NADH + M_PROTON + M_Trans_D2_undecenoyl_ACPs		functional
R_42161_RXN_odd	4.2.1.61-RXN_odd	4.2.1.61-RXN		R04462	(3<i>R</i>)-3-hydroxypalmitoyl-[acyl-carrier protein] dehydratase	1	M_R_3_Hydroxyheptadecanoyl_ACPs <=> M_2_Heptadecenoyl_ACPs + M_WATER	palmitate biosynthesis II (bacteria and plants)	functional
R_RXN_14267	RXN-14267	RXN-14267		R04112	nan	1	M_CPD_15184 + M_WATER --> M_L_ALPHA_ALANINE + M_NACMUR		blocked
R_FADSYN_RXN	FADSYN-RXN	FADSYN-RXN		R00161	FAD synthase	1	M_ATP + M_FMN + M_PROTON <=> M_FAD + M_PPI	flavin biosynthesis I (bacteria and plants)	functional
R_RXN_11747	RXN-11747	RXN-11747		R07247	4-fluorothreonine transaldolase	0	M_CPD_12708 + M_THR <=> M_ACETALD + M_CPD_12710		blocked
R_R621_RXN_NADP	R621-RXN-(NADP)	R621-RXN		R05725	nitric oxide dioxygenase	1	M_NADPH + 2.0 M_NITRIC_OXIDE + 2.0 M_OXYGEN_MOLECULE --> M_NADP + 2.0 M_NITRATE + M_PROTON		functional
R_53314_RXN	5.3.3.14-RXN	5.3.3.14-RXN		R07639	<i>trans</i>-2-decenoyl-ACP isomerase	1	M_Trans_D2_decenoyl_ACPs <=> M_Cis_delta_3_decenoyl_ACPs	<i>cis</i>-dodecenoyl biosynthesis // superpathway of unsaturated fatty acids biosynthesis (<i>E. coli</i>)	functional
R_HOMOSERINE_O_ACETYLTRANSFERASE_RXN	HOMOSERINE-O-ACETYLTRANSFERASE-RXN	HOMOSERINE-O-ACETYLTRANSFERASE-RXN		R01776	homoserine <i>O</i>-acetyltransferase	1	M_ACETYL_COA + M_HOMO_SER <=> M_CO_A + M_CPD_667	superpathway of methionine biosynthesis (by sulfhydrylation) // homocysteine biosynthesis	functional
R_UDPREDUCT_RXN	UDPREDUCT-RXN	UDPREDUCT-RXN		R02018	UDP reductase	1	M_DUDP + M_Ox_Thioredoxin + M_WATER <-- M_Red_Thioredoxin + M_UDP	pyrimidine deoxyribonucleotides <i>de novo</i> biosynthesis I // superpathway of pyrimidine deoxyribonucleotides <i>de novo</i> biosynthesis (E. coli) // superpathway of pyrimidine deoxyribonucleotides <i>de novo</i> biosynthesis	functional
R_XANTHOSINEPHOSPHORY_RXN	XANTHOSINEPHOSPHORY-RXN	XANTHOSINEPHOSPHORY-RXN		R02297	xanthosine phosphorylase	1	M_Pi + M_XANTHOSINE --> M_RIBOSE_1P + M_XANTHINE	urate biosynthesis/inosine 5'-phosphate degradation // purine nucleotides degradation II (aerobic)	functional
R_RXN_9789	RXN-9789	RXN-9789		R07459	sulfur carrier protein ThiS adenylyltransferase	1	M_ATP + M_PROTON + M_Thi_S <=> M_Adenylated_ThiS_Proteins + M_PPI	superpathway of thiamin diphosphate biosynthesis II // thiazole biosynthesis II (Bacillus) // thiazole biosynthesis I (E. coli) // superpathway of thiamin diphosphate biosynthesis I	functional
EX_CYS_e	CYS_tx				nan	0	M_CYS -->		functional
R_R311_RXN	R311-RXN	R311-RXN		R05551	amidase	1	M_ACRYLAMIDE + M_WATER <=> M_ACRYLATE + M_AMMONIUM	acrylonitrile degradation I	blocked
R_SULFITE_DEHYDROGENASE_RXN	SULFITE-DEHYDROGENASE-RXN	SULFITE-DEHYDROGENASE-RXN		R00528	sulfite dehydrogenase	1	2.0 M_Oxidized_cytochromes + M_SO3 + M_WATER --> 2.0 M_PROTON + 2.0 M_Reduced_cytochromes + M_SULFATE	sulfite oxidation I (sulfite oxidoreductase)	functional
R_RXN0_7012_C161	RXN0-7012_C161	RXN0-7012			cardiolipin synthase	1	M_PE_C16_1 + M_PG_C16_1 --> M_CLPN_C16_1 + M_ETHANOL_AMINE	cardiolipin biosynthesis III // phospholipid biosynthesis I	functional
R_AIRS_RXN	AIRS-RXN	AIRS-RXN		R04208	phosphoribosylformylglycinamide cyclo-ligase	1	M_5_PHOSPHORIBOSYL_N_FORMYLGLYCINEAMIDINE + M_ATP --> M_5_PHOSPHORIBOSYL_5_AMINOIMIDAZOLE + M_ADP + M_PROTON + M_Pi	superpathway of purine nucleotides <i>de novo</i> biosynthesis II // superpathway of 5-aminoimidazole ribonucleotide biosynthesis // 5-aminoimidazole ribonucleotide biosynthesis I // 5-aminoimidazole ribonucleotide biosynthesis II // superpathway of purine nucleotides <i>de novo</i> biosynthesis I	functional
R_SULFOCYS_RXN	SULFOCYS-RXN	SULFOCYS-RXN		R03132	S-sulfo-L-cysteine synthase	1	M_ACETYLSERINE + M_S2O3 --> M_ACET + M_PROTON + M_SULFO_CYSTEINE		blocked
R_GDPKIN_RXN	GDPKIN-RXN	GDPKIN-RXN		R00330	GDP kinase	1	M_ATP + M_GDP --> M_ADP + M_GTP	superpathway of purine nucleotides <i>de novo</i> biosynthesis II // superpathway of guanosine nucleotides <i>de novo</i> biosynthesis II // superpathway of purine nucleotides <i>de novo</i> biosynthesis I // ppGpp biosynthesis // superpathway of guanosine nucleotides <i>de novo</i> biosynthesis I // guanosine ribonucleotides <i>de novo</i> biosynthesis	functional
R_PROTOCATECHUATE_34_DIOXYGENASE_RXN	PROTOCATECHUATE-34-DIOXYGENASE-RXN	PROTOCATECHUATE-34-DIOXYGENASE-RXN		R01631	protocatechuate 3,4-dioxygenase	1	M_3_4_DIHYDROXYBENZOATE + M_OXYGEN_MOLECULE --> M_CPD_245 + 2.0 M_PROTON	protocatechuate degradation II (ortho-cleavage pathway) // aromatic compounds degradation via &beta;-ketoadipate	functional
R_ANTHRANILOYL_COA_MONOOXYGENASE_RXN_NAD	ANTHRANILOYL-COA-MONOOXYGENASE-RXN-(NAD)	ANTHRANILOYL-COA-MONOOXYGENASE-RXN			2-aminobenzoyl-CoA monooxygenase/reductase	1	M_2_AMINOBENZOYL_COA + 2.0 M_NADH + M_OXYGEN_MOLECULE + 2.0 M_PROTON --> M_2_AMINO_5_OXOCYCLOHEX_1_ENECARBOXYL_COA + 2.0 M_NAD + M_WATER	anthranilate degradation II (aerobic)	blocked
R_GLUTAMATE_DEHYDROGENASE_NADP_RXN_NADP	GLUTAMATE-DEHYDROGENASE-NADP+-RXN-(NADP)	GLUTAMATE-DEHYDROGENASE-NADP+-RXN				1	M_GLT + M_NADP + M_WATER <=> M_2_KETOGLUTARATE + M_AMMONIUM + M_NADPH + M_PROTON	glutamate biosynthesis II // GABA shunt // glutamate degradation X	functional
R_GABATRANSAM_RXN	GABATRANSAM-RXN	GABATRANSAM-RXN		R01648	4-aminobutyrate transaminase	1	M_2_KETOGLUTARATE + M_4_AMINO_BUTYRATE <=> M_GLT + M_SUCC_S_ALD	GABA shunt // 4-aminobutyrate degradation II // 4-aminobutyrate degradation // 4-aminobutyrate degradation III	blocked
R_53310_RXN	5.3.3.10-RXN	5.3.3.10-RXN		R04379	5-carboxymethyl-2-hydroxymuconate isomerase	1	M_CPD_784 <=> M_CPD_785	4-hydroxyphenylacetate degradation	functional
R_RXN_12444	RXN-12444	RXN-12444		R05706	FMN reductase	1	M_FMNH2 + M_NADP <-- M_FMN + M_NADPH + M_PROTON	two-component alkanesulfonate monooxygenase	blocked
R_RXN_12391	RXN-12391	RXN-12391			4-&alpha;-glucanotransferase	1	M_MALTOSE + M_MALTOTRIOSE --> M_GLC + M_MALTOTETRAOSE		blocked
R_RXN0_5293_NAD	RXN0-5293-(NAD)	RXN0-5293				1	M_NAD + M_SUCC_S_ALD + M_WATER <=> M_NADH + 2.0 M_PROTON + M_SUC	4-aminobutyrate degradation III	functional
R_RXN_14271	RXN-14271	RXN-14271		R04737	nan	1	M_CPD0_2232 + M_NAD --> M_3_OXOPALMITOYL_COA + M_NADH + M_PROTON		blocked
R_RXN_13671	RXN-13671	RXN-13671			isobutanal dehydrogenase	1	M_CO_A + M_CPD_7000 + M_NAD --> M_ISOBUTYRYL_COA + M_NADH + M_PROTON		blocked
R_RXN_1106	RXN-1106	RXN-1106		R02193	cinnamoyl-CoA reductase	1	M_FERULOYL_COA + M_NADPH + M_PROTON --> M_CONIFERYL_ALDEHYDE + M_CO_A + M_NADP		blocked
EX_LYS_e	LYS_tx				nan	0	M_LYS -->		functional
R_ANTHRANSYN_RXN	ANTHRANSYN-RXN	ANTHRANSYN-RXN		R00986	anthranilate synthase	1	M_CHORISMATE + M_GLN <=> M_ANTHRANILATE + M_GLT + M_PROTON + M_PYRUVATE	superpathway of phenylalanine, tyrosine, and tryptophan biosynthesis // tryptophan biosynthesis	functional
R_FGAMSYN_RXN	FGAMSYN-RXN	FGAMSYN-RXN		R04463	phosphoribosylformylglycinamide synthetase	1	M_5_P_RIBOSYL_N_FORMYLGLYCINEAMIDE + M_ATP + M_GLN + M_WATER --> M_5_PHOSPHORIBOSYL_N_FORMYLGLYCINEAMIDINE + M_ADP + M_GLT + M_PROTON + M_Pi	superpathway of purine nucleotides <i>de novo</i> biosynthesis II // superpathway of 5-aminoimidazole ribonucleotide biosynthesis // 5-aminoimidazole ribonucleotide biosynthesis I // 5-aminoimidazole ribonucleotide biosynthesis II // superpathway of purine nucleotides <i>de novo</i> biosynthesis I	functional
R_RXN0_2141	RXN0-2141	RXN0-2141			nan	1	M_Cis_delta_3_decenoyl_ACPs + M_MALONYL_ACP + M_PROTON --> M_ACP + M_CARBON_DIOXIDE + M_b_Keto_cis_D5_dodecenoyl_ACPs	<i>cis</i>-dodecenoyl biosynthesis // superpathway of unsaturated fatty acids biosynthesis (<i>E. coli</i>)	functional
R_RXN_11761	RXN-11761	RXN-11761		R02857	fluoroacetate dehalogenase	0	M_CPD_12709 + M_WATER <=> M_GLYCOLLATE + M_PROTON + M_fluoride		blocked
R_RXN_14270	RXN-14270	RXN-14270		R04378	nan	1	M_AICAR + M_PPI --> M_CPD_3762 + M_PRPP		blocked
R_RXN0_7012_C12	RXN0-7012_C12	RXN0-7012			cardiolipin synthase	1	M_PE_C12 + M_PG_C12 --> M_CLPN_C12 + M_ETHANOL_AMINE	cardiolipin biosynthesis III // phospholipid biosynthesis I	functional
R_RXN_7682	RXN-7682	RXN-7682		R01768	hypoxanthine hydroxylase	1	M_HYPOXANTHINE + M_NAD + M_WATER <=> M_NADH + M_PROTON + M_XANTHINE	purine nucleotides degradation II (aerobic) // adenosine nucleotides degradation II	functional
R_RXN_12790	RXN-12790	RXN-12790			nan	1	M_CPD_13793 <=> M_CPD_13794	sitosterol degradation to androstenedione	blocked
R_RXN_7694	RXN-7694	RXN-7694			2-methylbutanol dehydrogenase	1	M_CPD_7033 + M_NAD --> M_METHYLBUT_CPD + M_NADH + M_PROTON		blocked
R_SUCCDIAMINOPIMDESUCC_RXN	SUCCDIAMINOPIMDESUCC-RXN	SUCCDIAMINOPIMDESUCC-RXN		R02734	succinyl-diaminopimelate desuccinylase	1	M_N_SUCCINYLLL_2_6_DIAMINOPIMELATE + M_WATER <=> M_LL_DIAMINOPIMELATE + M_SUC	superpathway of lysine, threonine and methionine biosynthesis I // aspartate superpathway // lysine biosynthesis I	functional
R_PHOSPHAGLYPSYN_RXN_C14	PHOSPHAGLYPSYN-RXN_C14	PHOSPHAGLYPSYN-RXN		R01801	CDP-diacylglycerol&mdash;glycerol-3-phosphate 3-phosphatidyltransferase	1	M_CDPDIACYLGLYCEROL_C14 + M_GLYCEROL_3P --> M_CMP + M_L_1_PHOSPHATIDYL_GLYCEROL_P_C14 + M_PROTON	cardiolipin biosynthesis I // cardiolipin biosynthesis II // cardiolipin biosynthesis III // phospholipid biosynthesis I // phosphatidylglycerol biosynthesis I (plastidic) // phosphatidylglycerol biosynthesis II (non-plastidic)	functional
R_RXN_13805	RXN-13805	RXN-13805			<i>sn</i>-1-glycerol-3-phosphate C16:0-DCA-CoA acyl transferase	1	M_CPD_14772 + M_GLYCEROL_3P --> M_CO_A + M_CPD_14828		blocked
R_RXN_14197	RXN-14197	RXN-14197		R01411	5-methylcytosine deaminase	1	M_CPD0_2018 + M_PROTON + M_WATER --> M_AMMONIUM + M_THYMINE		blocked
R_GLUCONATE_5_DEHYDROGENASE_RXN_NADP	GLUCONATE-5-DEHYDROGENASE-RXN-(NADP)	GLUCONATE-5-DEHYDROGENASE-RXN		R01740	5-keto-D-gluconate 5-reductase	1	M_GLUCONATE + M_NADP <-- M_5_DEHYDROGLUCONATE + M_NADPH + M_PROTON	L-idonate degradation // ketogluconate metabolism	blocked
R_2617_RXN	2.6.1.7-RXN	2.6.1.7-RXN		R01956	nan	0	M_2_KETOGLUTARATE + M_CPD_14736 <=> M_CPD_476 + M_GLT		functional
R_RXN_10462_C181	RXN-10462_C181	RXN-10462		R09380	acyl-acp:<i>sn</i>-glycerol-3-phosphate 1-<i>O</i>-acyltransferase	1	M_Cis_vaccenoyl_ACPs + M_GLYCEROL_3P --> M_ACP + M_ACYL_SN_GLYCEROL_3P_C18_1	phospholipid biosynthesis I // phosphatidylglycerol biosynthesis I (plastidic) // CDP-diacylglycerol biosynthesis II	functional
R_RXN_9524_odd	RXN-9524_odd	RXN-9524		R04536	3-oxooctanoyl-[acyl-carrier protein] reductase	1	M_3_Hydroxy_Septanoyl_ACPs + M_NADP <-- M_3_Oxo_Septanoyl_ACPs + M_NADPH + M_PROTON	palmitate biosynthesis II (bacteria and plants)	functional
R_UDPGLUCEPIM_RXN	UDPGLUCEPIM-RXN	UDPGLUCEPIM-RXN		R00291	UDP-glucose 4-epimerase	1	M_CPD_12575 <=> M_CPD_14553	UDP-D-galactose biosynthesis	blocked
R_CHORPYRLY_RXN	CHORPYRLY-RXN	CHORPYRLY-RXN		R01302	chorismate lyase	1	M_CHORISMATE <=> M_4_hydroxybenzoate + M_PYRUVATE	4-hydroxybenzoate biosynthesis II (bacteria and fungi)	functional
R_RXN_13179	RXN-13179	RXN-13179		R05837	4-hydroxythreonine-4-phosphate dehydrogenase	1	M_4_PHOSPHONOOXY_THREONINE + M_NAD --> M_1_AMINO_PROPAN_2_ONE_3_PHOSPHATE + M_CARBON_DIOXIDE + M_NADH		functional
R_ATPPHOSPHORIBOSYLTRANS_RXN	ATPPHOSPHORIBOSYLTRANS-RXN	ATPPHOSPHORIBOSYLTRANS-RXN		R01071	ATP phosphoribosyltransferase	1	M_PHOSPHORIBOSYL_ATP + M_PPI <-- M_ATP + M_PROTON + M_PRPP	histidine biosynthesis	functional
R_RXN_11348	RXN-11348	RXN-11348			nan	1	2.0 M_CPD_12307 --> M_CPD_12308 + M_PROTON + M_UNDECAPRENYL_DIPHOSPHATE		blocked
R_PMPOXI_RXN	PMPOXI-RXN	PMPOXI-RXN		R00277	pyridoxamine 5'-phosphate oxidase	1	M_OXYGEN_MOLECULE + M_PYRIDOXAMINE_5P + M_WATER --> M_AMMONIUM + M_HYDROGEN_PEROXIDE + M_PYRIDOXAL_PHOSPHATE	pyridoxal 5'-phosphate salvage I // superpathway of pyridoxal 5'-phosphate biosynthesis and salvage	blocked
R_RIBULOSE_BISPHOSPHATE_CARBOXYLASE_RXN	RIBULOSE-BISPHOSPHATE-CARBOXYLASE-RXN	RIBULOSE-BISPHOSPHATE-CARBOXYLASE-RXN		R00024	ribulose bisphosphate carboxylase	1	2.0 M_G3P + 2.0 M_PROTON <-- M_CARBON_DIOXIDE + M_D_RIBULOSE_15_P2 + M_WATER	Calvin-Benson-Bassham cycle // Rubisco shunt	functional
R_ALLOPHANATE_HYDROLASE_RXN	ALLOPHANATE-HYDROLASE-RXN	ALLOPHANATE-HYDROLASE-RXN		R00005	nan	1	M_CPD_578 + 3.0 M_PROTON + M_WATER <=> 2.0 M_AMMONIUM + 2.0 M_CARBON_DIOXIDE	superpathway of allantoin degradation in yeast // urea degradation I	blocked
R_RXN_10711	RXN-10711	RXN-10711			methyl indole-3-acetate methylesterase	1	M_CPD_10546 + M_WATER --> M_INDOLE_ACETATE_AUXIN + M_METOH + M_PROTON		blocked
R_UROCANATE_HYDRATASE_RXN	UROCANATE-HYDRATASE-RXN	UROCANATE-HYDRATASE-RXN		R02914	urocanase	1	M_4_IMIDAZOLONE_5_PROPIONATE <-- M_UROCANATE + M_WATER	histidine degradation I // histidine degradation II	functional
R_SEDOHEPTULOSE_BISPHOSPHATASE_RXN	SEDOHEPTULOSE-BISPHOSPHATASE-RXN	SEDOHEPTULOSE-BISPHOSPHATASE-RXN		R01845	nan	1	M_D_SEDOHEPTULOSE_1_7_P2 + M_WATER --> M_D_SEDOHEPTULOSE_7_P + M_Pi	Calvin-Benson-Bassham cycle	functional
R_RXN_15197	RXN-15197	RXN-15197			nan	1	M_CPD_16179 + M_WATER <=> M_AMMONIUM + M_HYDRPHENYLAC_CPD		blocked
R_RXN_9540_odd	RXN-9540_odd	RXN-9540			3-oxohexadecanoyl-[acp] reductase	1	M_NADP + M_R_3_Hydroxyheptadecanoyl_ACPs <-- M_3_oxo_heptadeca_ACPs + M_NADPH + M_PROTON	palmitate biosynthesis II (bacteria and plants)	functional
R_RXN0_7012_C15	RXN0-7012_C15	RXN0-7012			cardiolipin synthase	1	M_PE_C15 + M_PG_C15 --> M_CLPN_C15 + M_ETHANOL_AMINE	cardiolipin biosynthesis III // phospholipid biosynthesis I	functional
R_1_ACYLGLYCEROL_3_P_ACYLTRANSFER_RXN_C15	1-ACYLGLYCEROL-3-P-ACYLTRANSFER-RXN_C15	1-ACYLGLYCEROL-3-P-ACYLTRANSFER-RXN		R09381	acyl-[acp]:1-acyl-sn-glycerol-3-phosphate 2-<i>O</i>-acyltransferase	1	M_ACYL_SN_GLYCEROL_3P_C15 + M_Pentadecanoyl_ACPs --> M_ACP + M_L_PHOSPHATIDATE_C15	phospholipid biosynthesis I // phosphatidylglycerol biosynthesis I (plastidic) // CDP-diacylglycerol biosynthesis II	functional
R_HOMOGENTISATE_12_DIOXYGENASE_RXN	HOMOGENTISATE-12-DIOXYGENASE-RXN	HOMOGENTISATE-12-DIOXYGENASE-RXN		R02519	homogentisate oxygenase	1	M_HOMOGENTISATE + M_OXYGEN_MOLECULE --> M_4_MALEYL_ACETOACETATE + M_PROTON	tyrosine degradation I	functional
EX_TRP_e	TRP_tx				nan	0	M_TRP -->		functional
R_RXN_14986	RXN-14986	RXN-14986			3-ethylmalate dehydrogenase	1	M_CPD_1130 + M_NAD --> M_CARBON_DIOXIDE + M_CPD_3618 + M_NADH		blocked
R_RXN_10720	RXN-10720	RXN-10720		R03445	nan	0	M_CPD_476 <=> M_KYNURENATE + M_PROTON + M_WATER		functional
R_COBALAMINSYN_RXN	COBALAMINSYN-RXN	COBALAMINSYN-RXN		R05223	adenosylcobinamide-GDP:&alpha;-ribazole ribazoletransferase	1	M_ADENOSYLCOBINAMIDE_GDP + M_ALPHA_RIBAZOLE <=> M_ADENOSYLCOBALAMIN + M_GMP + M_PROTON	adenosylcobalamin biosynthesis from cobyrinate <i>a,c</i>-diamide II	blocked
R_MYRISTOYLACYLTRAN_RXN	MYRISTOYLACYLTRAN-RXN	MYRISTOYLACYLTRAN-RXN		R05075	myristoyl-acyl carrier protein-dependent acyltransferase	1	M_KDO2_LAUROYL_LIPID_IVA + M_Myristoyl_ACPs <=> M_ACP + M_KDO2_LIPID_A	(KDO)<sub>2</sub>-lipid A biosynthesis I	functional
R_HYDROXYHEPTA_DIENEDIOATE_HYDROXY_RXN	HYDROXYHEPTA-DIENEDIOATE-HYDROXY-RXN	HYDROXYHEPTA-DIENEDIOATE-HYDROXY-RXN		R04895	2-hydroxyhepta-2,4-dienedioate hydratase	1	M_CPD_787 + M_WATER <=> M_CPD_804	4-hydroxyphenylacetate degradation	functional
R_SULFITE_OXIDASE_RXN	SULFITE-OXIDASE-RXN	SULFITE-OXIDASE-RXN		R00533	sulfite oxidase	1	M_OXYGEN_MOLECULE + M_SO3 + M_WATER --> M_HYDROGEN_PEROXIDE + M_SULFATE	sulfite oxidation IV	functional
R_RXN_9508	RXN-9508	RXN-9508		R09798	nitrilotriacetate monooxygenase	1	M_CPD_10188 + M_FMNH2 + M_OXYGEN_MOLECULE + M_PROTON --> M_CPD_10189 + M_FMN + M_GLYOX + M_WATER	nitrilotriacetate degradation	blocked
R_R344_RXN	R344-RXN	R344-RXN		R05220	nan	1	M_ATP + M_CPD_694 <=> M_CPD_690 + M_P3I	adenosylcobalamin biosynthesis from cobyrinate <i>a,c</i>-diamide I // adenosylcobalamin biosynthesis from cobyrinate <i>a,c</i>-diamide II	blocked
R_TSA_REDUCT_RXN_NAD	TSA-REDUCT-RXN-(NAD)	TSA-REDUCT-RXN		R01747	tartronate semialdehyde reductase	1	M_GLYCERATE + M_NAD <-- M_NADH + M_PROTON + M_TARTRONATE_S_ALD	D-galactarate degradation I // <i>D</i>-glucarate degradation I // superpathway of D-glucarate and D-galactarate degradation	functional
R_CTPSYN_RXN	CTPSYN-RXN	CTPSYN-RXN		R00573	CTP synthetase	1	M_ATP + M_GLN + M_UTP + M_WATER --> M_ADP + M_CTP + M_GLT + 2.0 M_PROTON + M_Pi	superpathway of pyrimidine nucleobases salvage // superpathway of pyrimidine ribonucleotides <i>de novo</i> biosynthesis // UTP and CTP <i>de novo</i> biosynthesis // superpathway of pyrimidine deoxyribonucleotides <i>de novo</i> biosynthesis	functional
R_3_OXOADIPATE_COA_TRANSFERASE_RXN	3-OXOADIPATE-COA-TRANSFERASE-RXN	3-OXOADIPATE-COA-TRANSFERASE-RXN		R02990	&beta;-ketoadipate:succinyl CoA transferase	1	M_3_KETO_ADIPATE + M_SUC_COA <=> M_3_KETO_ADIPYL_COA + M_SUC	aromatic compounds degradation via &beta;-ketoadipate // superpathway of salicylate degradation // catechol degradation III (ortho-cleavage pathway) // 3-oxoadipate degradation	functional
R_RXNN_404	RXNN-404	RXNN-404		R03096	indole-3-acetamide amidase	1	M_CPD_237 + M_WATER <=> M_AMMONIUM + M_INDOLE_ACETATE_AUXIN	indole-3-acetate biosynthesis IV (bacteria) // indole-3-acetate biosynthesis III (bacteria)	blocked
R_MALEYLACETATE_REDUCTASE_RXN_NADP	MALEYLACETATE-REDUCTASE-RXN-(NADP)	MALEYLACETATE-REDUCTASE-RXN		R02989	maleylacetate reductase	1	M_3_KETO_ADIPATE + M_NADP <-- M_CPD_294 + M_NADPH + M_PROTON	2,4,6-trichlorophenol degradation // chlorosalicylate degradation	functional
R_5_FORMYL_THF_CYCLO_LIGASE_RXN	5-FORMYL-THF-CYCLO-LIGASE-RXN	5-FORMYL-THF-CYCLO-LIGASE-RXN		R02301	5-formyltetrahydrofolate cyclo-ligase	1	M_5_FORMYL_THF + M_ATP --> M_5_10_METHENYL_THF + M_ADP + M_Pi	folate transformations I // formylTHF biosynthesis	blocked
R_RXN_10657	RXN-10657	RXN-10657			nan	1	M_Cis_Delta7_tetradecenoyl_ACPs + M_NAD <-- M_NADH + M_PROTON + M_Trans_D3_cis_D7_tetradecenoyl_ACPs	superpathway of unsaturated fatty acids biosynthesis (<i>E. coli</i>) // palmitoleate biosynthesis I	functional
R_RXN0_5260	RXN0-5260	RXN0-5260		R08657	aerobic glycerol 3-phosphate dehydrogenase	1	M_GLYCEROL_3P + M_Ubiquinones --> M_DIHYDROXY_ACETONE_PHOSPHATE + M_Ubiquinols	glycerol and glycerophosphodiester degradation // glycerol degradation I // glycerophosphodiester degradation	functional
R_TREHALOSE6PSYN_RXN	TREHALOSE6PSYN-RXN	TREHALOSE6PSYN-RXN		R00836	trehalose-6-phosphate synthase	1	M_CPD_12575 + M_GLC_6_P <=> M_PROTON + M_TREHALOSE_6P + M_UDP	trehalose biosynthesis I	functional
R_ASPARAGHYD_RXN	ASPARAGHYD-RXN	ASPARAGHYD-RXN		R00485	L-asparaginase	1	M_ASN + M_WATER --> M_AMMONIUM + M_L_ASPARTATE	asparagine degradation I	functional
R_GART_RXN	GART-RXN	GART-RXN		R04325	phosphoribosylglycinamide formyltransferase 1	1	M_10_FORMYL_THF + M_5_PHOSPHO_RIBOSYL_GLYCINEAMIDE --> M_5_P_RIBOSYL_N_FORMYLGLYCINEAMIDE + M_PROTON + M_THF	tetrahydrofolate salvage from 5,10-methenyltetrahydrofolate // superpathway of 5-aminoimidazole ribonucleotide biosynthesis // 5-aminoimidazole ribonucleotide biosynthesis I // superpathway of purine nucleotides <i>de novo</i> biosynthesis I	functional
R_PHENYLALANINE_4_MONOOXYGENASE_RXN	PHENYLALANINE-4-MONOOXYGENASE-RXN	RXN66-569		R07211	phenylalanine 4-monooxygenase	0	M_OXYGEN_MOLECULE + M_PHE + M_TETRA_H_BIOPTERIN --> M_CPD_5881 + M_TYR		blocked
R_RXN_11346	RXN-11346	RXN-11346			nan	1	M_CPD_12303 + M_UDP_N_ACETYL_D_GLUCOSAMINE --> M_CPD_12304 + M_PROTON + M_UDP		blocked
R_RXN_7938	RXN-7938	RXN-7938				1	M_PROPIONYL_COA + M_WATER --> M_CO_A + M_PROPIONATE + M_PROTON		functional
R_RXN_9516_odd	RXN-9516_odd	RXN-9516		R04952	3-oxoacyl-[acyl-carrier-protein] synthase	1	M_MALONYL_ACP + M_PROTON + M_Pentanoyl_ACPs --> M_3_oxo_heptanoyl_ACPs + M_ACP + M_CARBON_DIOXIDE	palmitate biosynthesis II (bacteria and plants)	functional
R_GDPPYPHOSKIN_RXN	GDPPYPHOSKIN-RXN	GDPPYPHOSKIN-RXN			GDP pyrophosphokinase	1	M_ATP + M_GDP <=> M_AMP + M_GUANOSINE_5DP_3DP	ppGpp biosynthesis	functional
R_RXN_1101	RXN-1101	RXN-1101		R01615	coumaroyl coenzyme A reductase	1	M_NADPH + M_PROTON + M_P_COUMAROYL_COA --> M_COUMARALDEHYDE + M_CO_A + M_NADP		blocked
R_1141358_RXN	1.14.13.58-RXN	1.14.13.58-RXN		R02449	nan	1	M_BENZOYLCOA + M_NADPH + M_OXYGEN_MOLECULE + M_PROTON --> M_CPD_264 + M_NADP + M_WATER	3-phenylpropionate degradation	blocked
R_ACETOOHBUTREDUCTOISOM_RXN	ACETOOHBUTREDUCTOISOM-RXN	ACETOOHBUTREDUCTOISOM-RXN			(<i>R</i>)-2,3-dihydroxy-3-methylpentanoate:NADP<sup>+</sup> oxidoreductase (isomerizing)	1	M_1_KETO_2_METHYLVALERATE + M_NADP <-- M_2_ACETO_2_HYDROXY_BUTYRATE + M_NADPH + M_PROTON	isoleucine biosynthesis I (from threonine) // isoleucine biosynthesis I // isoleucine biosynthesis IV // superpathway of leucine, valine, and isoleucine biosynthesis	functional
R_TRYPSYN_RXN	TRYPSYN-RXN	TRYPSYN-RXN		R02722	tryptophan synthase	1	M_INDOLE_3_GLYCEROL_P + M_SER --> M_GAP + M_TRP + M_WATER		functional
R_RXN_10915	RXN-10915	RXN-10915			3-methoxy-4-hydroxyphenylglycol dehydrogenase	1	M_CPD_11497 + M_NAD <=> M_CPD_11876 + M_NADH + M_PROTON		blocked
R_MALEATE_ISOMERASE_RXN	MALEATE-ISOMERASE-RXN	MALEATE-ISOMERASE-RXN		R01087	maleate isomerase	1	M_MALEATE <=> M_FUM		functional
R_RXN_9528	RXN-9528	RXN-9528		R04534	3-oxodecanoyl-[acyl-carrier protein] reductase	1	M_Beta_hydroxydecanoyl_ACPs + M_NADP <-- M_3_oxo_decanoyl_ACPs + M_NADPH + M_PROTON	palmitate biosynthesis II (bacteria and plants)	functional
R_RXNI_2	RXNI-2	RXNI-2		R00410	acetoacetate CoA-transferase	1	M_3_KETOBUTYRATE + M_SUC_COA <=> M_ACETOACETYL_COA + M_SUC	TCA cycle III (helicobacter) // ketolysis	functional
R_HYPOXANPRIBOSYLTRAN_RXN	HYPOXANPRIBOSYLTRAN-RXN	HYPOXANPRIBOSYLTRAN-RXN		R01132	hypoxanthine phosphoribosyltransferase	1	M_IMP + M_PPI <-- M_HYPOXANTHINE + M_PRPP		functional
R_AGMATIN_RXN	AGMATIN-RXN	AGMATIN-RXN		R01157	agmatinase	1	M_AGMATHINE + M_WATER <=> M_PUTRESCINE + M_UREA	arginine degradation III (arginine decarboxylase/agmatinase pathway) // putrescine biosynthesis I	blocked
R_RXN0_984	RXN0-984	RXN0-984			nan	1	M_2_KETOGLUTARATE + M_N1_METHYLADENINE + M_OXYGEN_MOLECULE --> M_ADENINE + M_CARBON_DIOXIDE + M_FORMALDEHYDE + M_SUC		blocked
R_1131115_RXN	1.13.11.15-RXN	1.13.11.15-RXN		R03303	3,4-dihydroxyphenylacetate dioxygenase	1	M_CPD_782 + M_OXYGEN_MOLECULE --> M_CPD_783 + M_PROTON	4-hydroxyphenylacetate degradation	functional
R_6PGLUCONOLACT_RXN	6PGLUCONOLACT-RXN	6PGLUCONOLACT-RXN		R02035	6-phosphogluconolactonase	1	M_D_6_P_GLUCONO_DELTA_LACTONE + M_WATER --> M_CPD_2961 + M_PROTON	superpathway of glycolysis and Entner-Doudoroff	functional
R_PGPPHOSPHA_RXN_C12	PGPPHOSPHA-RXN_C12	PGPPHOSPHA-RXN		R02029	phosphatidylglycerophosphatase	1	M_L_1_PHOSPHATIDYL_GLYCEROL_P_C12 + M_WATER --> M_PG_C12 + M_Pi	cardiolipin biosynthesis I // cardiolipin biosynthesis II // cardiolipin biosynthesis III // phospholipid biosynthesis I // phosphatidylglycerol biosynthesis I (plastidic) // phosphatidylglycerol biosynthesis II (non-plastidic)	functional
R_RXN0_1147	RXN0-1147	RXN0-1147		R02570	dihydrolipoyltranssuccinylase	1	M_Oxo_glutarate_dehydrogenase_DH_lipoyl + M_SUC_COA <-- M_CO_A + M_Oxo_glutarate_dehydro_suc_DH_lipoyl	2-oxoglutarate decarboxylation to succinyl-CoA	functional
R_DCDPKIN_RXN	DCDPKIN-RXN	DCDPKIN-RXN		R02326	dCDP kinase	1	M_ATP + M_DCDP <=> M_ADP + M_DCTP	pyrimidine deoxyribonucleotide phosphorylation // pyrimidine deoxyribonucleotides <i>de novo</i> biosynthesis I // superpathway of pyrimidine deoxyribonucleoside salvage // superpathway of pyrimidine deoxyribonucleotides <i>de novo</i> biosynthesis (E. coli) // superpathway of pyrimidine deoxyribonucleotides <i>de novo</i> biosynthesis	functional
R_RXN_14073	RXN-14073	RXN-14073			glycerophosphoglycerol phosphodiesterase	1	M_GLYCEROPHOSPHOGLYCEROL + M_WATER --> M_GLYCEROL + M_GLYCEROL_3P + M_PROTON		blocked
R_6_CARBOXYHEXANOATE__COA_LIGASE_RXN	6-CARBOXYHEXANOATE--COA-LIGASE-RXN	6-CARBOXYHEXANOATE--COA-LIGASE-RXN		R03209	6-carboxyhexanoate-CoA ligase	1	M_ATP + M_CO_A + M_CPD_205 --> M_AMP + M_CPD_558 + M_PPI	8-amino-7-oxononanoate biosynthesis III	blocked
EX_CARBON_MONOXIDE_e	CO_tx				nan	0	M_CARBON_MONOXIDE -->		functional
R_RXN_14786	RXN-14786	RXN-14786			<i>trans</i>--2-enoyl-CoA hydratase 2	1	M_CPD_15675 + M_WATER --> M_CPD_15652		blocked
R_RXN_14160	RXN-14160	RXN-14160		R01470	L-1-glycerophophorylethanolamine phosphodiesterase	1	M_L_1_GLYCEROPHOSPHORYLETHANOL_AMINE + M_WATER --> M_ETHANOL_AMINE + M_GLYCEROL_3P + M_PROTON		blocked
R_CDPDIGLYSYN_RXN_C12	CDPDIGLYSYN-RXN_C12	CDPDIGLYSYN-RXN		R01799	CTP:phosphatidate cytidyltransferase	1	M_CTP + M_L_PHOSPHATIDATE_C12 + M_PROTON --> M_CDPDIACYLGLYCEROL_C12 + M_PPI	CDP-diacylglycerol biosynthesis I // phospholipid biosynthesis I // phosphatidylglycerol biosynthesis I (plastidic) // phosphatidylglycerol biosynthesis II (non-plastidic) // CDP-diacylglycerol biosynthesis II	functional
R_42143_RXN	4.2.1.43-RXN	4.2.1.43-RXN		R02278	2-dehydro-3-deoxy-L-arabinonate dehydratase	0	M_CPD_1134 <=> M_CPD_654 + M_WATER		blocked
R_PRTRANS_RXN	PRTRANS-RXN	PRTRANS-RXN		R01073	anthranilate phosphoribosyl transferase	1	M_N_5_PHOSPHORIBOSYL_ANTHRANILATE + M_PPI <-- M_ANTHRANILATE + M_PRPP	superpathway of phenylalanine, tyrosine, and tryptophan biosynthesis // tryptophan biosynthesis	functional
R_RXN_13329	RXN-13329	RXN-13329		R10245	nan	1	M_CPD_12279 + M_PROTON + M_WATER <=> M_AMMONIUM + M_GLYOX		functional
R_4_HYDROXYPHENYLPYRUVATE_DIOXYGENASE_RXN	4-HYDROXYPHENYLPYRUVATE-DIOXYGENASE-RXN	4-HYDROXYPHENYLPYRUVATE-DIOXYGENASE-RXN		R02521	4-hydroxyphenylpyruvate dioxygenase	1	M_OXYGEN_MOLECULE + M_P_HYDROXY_PHENYLPYRUVATE --> M_CARBON_DIOXIDE + M_HOMOGENTISATE	tyrosine degradation I	functional
R_ACETOOHBUTSYN_RXN	ACETOOHBUTSYN-RXN	ACETOOHBUTSYN-RXN		R08648	acetohydroxybutanoate synthase	1	M_2_OXOBUTANOATE + M_PROTON + M_PYRUVATE <=> M_2_ACETO_2_HYDROXY_BUTYRATE + M_CARBON_DIOXIDE	isoleucine biosynthesis I (from threonine) // isoleucine biosynthesis I // isoleucine biosynthesis IV // superpathway of leucine, valine, and isoleucine biosynthesis	functional
R_SAICARSYN_RXN	SAICARSYN-RXN	SAICARSYN-RXN		R04591	phosphoribosylaminoimidazole-succinocarboxamide synthase	1	M_ATP + M_L_ASPARTATE + M_PHOSPHORIBOSYL_CARBOXY_AMINOIMIDAZOLE --> M_ADP + M_PROTON + M_P_RIBOSYL_4_SUCCCARB_AMINOIMIDAZOLE + M_Pi	superpathway of purine nucleotides <i>de novo</i> biosynthesis II // inosine-5'-phosphate biosynthesis I // inosine-5'-phosphate biosynthesis II // superpathway of purine nucleotides <i>de novo</i> biosynthesis I	functional
R_RXN_10654	RXN-10654	RXN-10654			3-oxo-cis-&Delta;7-tetradecenoyl-[acp] synthase	1	M_Cis_Delta5_dodecenoyl_ACPs + M_MALONYL_ACP + M_PROTON --> M_3_oxo_cis_D7_tetradecenoyl_ACPs + M_ACP + M_CARBON_DIOXIDE	superpathway of unsaturated fatty acids biosynthesis (<i>E. coli</i>) // palmitoleate biosynthesis I	functional
R_GLYOXII_RXN	GLYOXII-RXN	GLYOXII-RXN		R01736	glyoxylase-II	1	M_S_LACTOYL_GLUTATHIONE + M_WATER --> M_D_LACTATE + M_GLUTATHIONE + M_PROTON	methylglyoxal degradation I	functional
R_11022_RXN	1.10.2.2-RXN	1.10.2.2-RXN			cytochrome <i>bc</i><sub>1</sub> complex	1	2.0 M_Oxidized_cytochromes + M_Ubiquinols <=> 2.0 M_PROTON_p + 2.0 M_Reduced_cytochromes + M_Ubiquinones	aerobic respiration (cytochrome c) // aerobic respiration (cytochrome c) (yeast) // ammonia oxidation IV (autotrophic ammonia oxidizers)	functional
R_RXN66_555	RXN66-555	RXN66-555		R04230	phosphopantothenate-cysteine ligase (ATP)	1	M_4_P_PANTOTHENATE + M_ATP + M_CYS --> M_AMP + M_PPI + M_PROTON + M_R_4_PHOSPHOPANTOTHENOYL_L_CYSTEINE		functional
R_7_ALPHA_HYDROXYSTEROID_DEH_RXN	7-ALPHA-HYDROXYSTEROID-DEH-RXN	7-ALPHA-HYDROXYSTEROID-DEH-RXN		R02792	7-&alpha;-hydroxysteroid dehydrogenase	1	M_CHOLATE + M_NAD <=> M_CHOLANATE2 + M_NADH + M_PROTON	glycocholate metabolism (bacteria)	blocked
R_RXN_12978	RXN-12978	RXN-12978			nan	1	M_5Z8Z11Z14Z17Z_EICOSAPENTAENOATE + M_ATP + M_CO_A --> M_AMP + M_CPD_14018 + M_PPI		functional
R_RXN_11291	RXN-11291	RXN-11291			peptidoglycan glycosyltransferase	1	2.0 M_CPD_12297 --> M_CPD_12259 + M_PROTON + M_UNDECAPRENYL_DIPHOSPHATE		blocked
R_PGLYCDEHYDROG_RXN	PGLYCDEHYDROG-RXN	PGLYCDEHYDROG-RXN		R01513	D-3-phosphoglycerate dehydrogenase	1	M_G3P + M_NAD <=> M_3_P_HYDROXYPYRUVATE + M_NADH + M_PROTON	superpathway of sulfate assimilation and cysteine biosynthesis // serine biosynthesis // superpathway of serine and glycine biosynthesis I	functional
R_CDPDIGLYSYN_RXN_C15	CDPDIGLYSYN-RXN_C15	CDPDIGLYSYN-RXN		R01799	CTP:phosphatidate cytidyltransferase	1	M_CTP + M_L_PHOSPHATIDATE_C15 + M_PROTON --> M_CDPDIACYLGLYCEROL_C15 + M_PPI	CDP-diacylglycerol biosynthesis I // phospholipid biosynthesis I // phosphatidylglycerol biosynthesis I (plastidic) // phosphatidylglycerol biosynthesis II (non-plastidic) // CDP-diacylglycerol biosynthesis II	functional
R_RXN_3443	RXN-3443	RXN-3443		R10860	nan	1	M_GAP + M_NAD + M_WATER --> M_G3P + M_NADH + 2.0 M_PROTON		functional
R_RXN_9532_odd	RXN-9532_odd	RXN-9532			3-oxododecanoyl-[acyl-carrier protein] reductase	1	M_NADP + M_R_3_hydroxytridecanoyl_ACPs <-- M_3_oxo_tridecanoyl_ACPs + M_NADPH + M_PROTON	palmitate biosynthesis II (bacteria and plants)	functional
R_2_ISOPROPYLMALATESYN_RXN	2-ISOPROPYLMALATESYN-RXN	2-ISOPROPYLMALATESYN-RXN		R01213	2-isopropylmalate synthase	1	M_2_KETO_ISOVALERATE + M_ACETYL_COA + M_WATER <=> M_3_CARBOXY_3_HYDROXY_ISOCAPROATE + M_CO_A + M_PROTON	leucine biosynthesis // superpathway of leucine, valine, and isoleucine biosynthesis	functional
R_RXN_14802	RXN-14802	RXN-14802			3-hydroxyacyl-CoA dehydrogenase	1	M_CPD_15690 + M_NAD --> M_CPD_15691 + M_NADH + M_PROTON		blocked
R_THREONINE_ALDOLASE_RXN	THREONINE-ALDOLASE-RXN	THREONINE-ALDOLASE-RXN		R00751	threonine aldolase	1	M_THR --> M_ACETALD + M_GLY	threonine degradation IV // glycine biosynthesis IV	functional
R_2_OCTAPRENYLPHENOL_HYDROX_RXN_AN	2-OCTAPRENYLPHENOL-HYDROX-RXN-AN	2-OCTAPRENYLPHENOL-HYDROX-RXN		R04987	2-octaprenylphenol 6-hydroxylase	0	M_2_OCTAPRENYLPHENOL + 2.0 M_ATP + M_NAD + 3.0 M_WATER --> M_2_OCTAPRENYL_6_HYDROXYPHENOL + 2.0 M_ADP + M_NADH + 3.0 M_PROTON + 2.0 M_Pi		functional
R_KDO_8PPHOSPHAT_RXN	KDO-8PPHOSPHAT-RXN	KDO-8PPHOSPHAT-RXN		R03350	3-deoxy-D-manno-octulosonate 8-phosphate phosphatase	1	M_KDO_8P + M_WATER --> M_KDO + M_Pi	CMP-KDO biosynthesis II (from D-arabinose 5-phosphate)	functional
R_CDPDIGLYSYN_RXN_C171	CDPDIGLYSYN-RXN_C171	CDPDIGLYSYN-RXN		R01799	CTP:phosphatidate cytidyltransferase	1	M_CTP + M_L_PHOSPHATIDATE_C17_1 + M_PROTON --> M_CDPDIACYLGLYCEROL_C17_1 + M_PPI	CDP-diacylglycerol biosynthesis I // phospholipid biosynthesis I // phosphatidylglycerol biosynthesis I (plastidic) // phosphatidylglycerol biosynthesis II (non-plastidic) // CDP-diacylglycerol biosynthesis II	functional
R_CARBODEHYDRAT_RXN	CARBODEHYDRAT-RXN	CARBODEHYDRAT-RXN		R00132	nan	1	M_H2CO3 --> M_CARBON_DIOXIDE + M_WATER		blocked
R_RXN0_6369	RXN0-6369	RXN0-6369		R02165	nan	1	M_NITRATE_p + M_Ubiquinols --> M_NITRITE_p + M_Ubiquinones + M_WATER		functional
R_RXN_13252	RXN-13252	RXN-13252		R10266	UDP-<em>N</em>-acetylglucosamine 4,6-dehydratase (configuration-retaining)	1	M_UDP_N_ACETYL_D_GLUCOSAMINE <=> M_CPD_13847 + M_WATER	UDP-<i>N</i>-acetyl-&alpha;-D-fucosamine biosynthesis // UDP-<i>N</i>-acetyl-&alpha;-D-quinovosamine biosynthesis	blocked
R_RXN_14393	RXN-14393	RXN-14393			3-hydroxyacyl-CoA dehydrogenase	1	M_CPD0_1163 + M_NAD --> M_CPD_15244 + M_NADH + M_PROTON		blocked
R_CATECHOL_12_DIOXYGENASE_RXN	CATECHOL-12-DIOXYGENASE-RXN	CATECHOL-12-DIOXYGENASE-RXN		R00817	catechol-1,2-dioxygenase	1	M_CATECHOL + M_OXYGEN_MOLECULE --> M_CIS_CIS_MUCONATE + 2.0 M_PROTON	catechol degradation to &beta;-ketoadipate // aromatic compounds degradation via &beta;-ketoadipate // superpathway of salicylate degradation // catechol degradation III (ortho-cleavage pathway)	functional
R_PHOSPHASERDECARB_RXN_C17	PHOSPHASERDECARB-RXN_C17	PHOSPHASERDECARB-RXN		R02055	phosphatidylserine decarboxylase	1	M_L_1_PHOSPHATIDYL_SERINE_C17 + M_PROTON --> M_CARBON_DIOXIDE + M_PE_C17	phosphatidylethanolamine biosynthesis I // phospholipid biosynthesis I	functional
R_RXNMETA_12671	RXNMETA-12671	RXNMETA-12671		R09836	oxepin-CoA hydrolase	1	M_CPD0_2363 + M_WATER <=> M_CPDMETA_13650	phenylacetate degradation I (aerobic)	functional
R_XMPXAN_RXN	XMPXAN-RXN	XMPXAN-RXN		R02719	XMP phosphohydrolase	1	M_WATER + M_XANTHOSINE_5_PHOSPHATE --> M_Pi + M_XANTHOSINE	urate biosynthesis/inosine 5'-phosphate degradation // purine nucleotides degradation II (aerobic)	functional
R_MHPELY_RXN	MHPELY-RXN	MHPELY-RXN		R00750	4-hydroxy-2-oxovalerate aldolase	1	M_4_HYDROXY_2_KETOVALERATE <=> M_ACETALD + M_PYRUVATE	catechol degradation I (<I>meta</I>-cleavage pathway) // catechol degradation II (<I>meta</I>-cleavage pathway) // 2-oxopentenoate degradation // tryptophan degradation IX	functional
R_RXN_14074	RXN-14074	RXN-14074			AMP kinase (GTP)	1	M_ADP + M_GDP --> M_AMP + M_GTP		functional
R_PHOSPHAGLYPSYN_RXN_C16	PHOSPHAGLYPSYN-RXN_C16	PHOSPHAGLYPSYN-RXN		R01801	CDP-diacylglycerol&mdash;glycerol-3-phosphate 3-phosphatidyltransferase	1	M_CDPDIACYLGLYCEROL_C16 + M_GLYCEROL_3P --> M_CMP + M_L_1_PHOSPHATIDYL_GLYCEROL_P_C16 + M_PROTON	cardiolipin biosynthesis I // cardiolipin biosynthesis II // cardiolipin biosynthesis III // phospholipid biosynthesis I // phosphatidylglycerol biosynthesis I (plastidic) // phosphatidylglycerol biosynthesis II (non-plastidic)	functional
R_RXN_8783	RXN-8783	RXN-8783		R02933	gluconolactonase	1	M_L_GULONO_1_4_LACTONE + M_WATER <=> M_L_GULONATE + M_PROTON	L-ascorbate biosynthesis IV	blocked
R_PHOSPHASERDECARB_RXN_C14	PHOSPHASERDECARB-RXN_C14	PHOSPHASERDECARB-RXN		R02055	phosphatidylserine decarboxylase	1	M_L_1_PHOSPHATIDYL_SERINE_C14 + M_PROTON --> M_CARBON_DIOXIDE + M_PE_C14	phosphatidylethanolamine biosynthesis I // phospholipid biosynthesis I	functional
R_DTMPKI_RXN	DTMPKI-RXN	DTMPKI-RXN		R02094	dTMP kinase	1	M_ATP + M_TMP <=> M_ADP + M_TDP	pyrimidine deoxyribonucleotide phosphorylation // pyrimidine deoxyribonucleotides <i>de novo</i> biosynthesis I // pyrimidine deoxyribonucleotides <i>de novo</i> biosynthesis II // superpathway of pyrimidine deoxyribonucleoside salvage // superpathway of pyrimidine deoxyribonucleotides <i>de novo</i> biosynthesis (E. coli) // superpathway of pyrimidine deoxyribonucleotides <i>de novo</i> biosynth…	functional
R_UDP_N_ACETYLGLUCOSAMINE_4_EPIMERASE_RXN	UDP-N-ACETYLGLUCOSAMINE-4-EPIMERASE-RXN	UDP-N-ACETYLGLUCOSAMINE-4-EPIMERASE-RXN		R00418	UDP-<i>N</i>-acetylgalactosamine 4-epimerase	0	M_UDP_N_ACETYL_D_GLUCOSAMINE <=> M_UDP_N_ACETYL_D_GALACTOSAMINE		functional
R_RXN0_6512	RXN0-6512	RXN0-6512			nan	1	M_ACETYL_COA + M_CPD0_2365 <-- M_CO_A + M_CPD0_2364	phenylacetate degradation I (aerobic)	functional
R_RXN_1404	RXN-1404	RXN-1404		R03093	(indole-3-yl)acetonitrilase	1	M_INDOLEYL_CPD + 2.0 M_WATER <=> M_AMMONIUM + M_INDOLE_ACETATE_AUXIN	indole-3-acetate biosynthesis V (bacteria and fungi)	blocked
R_RXN0_305	RXN0-305	RXN0-305		R01394	hydroxypyruvate isomerase	1	M_OH_PYR <=> M_TARTRONATE_S_ALD		functional
R_R281_RXN	R281-RXN	R281-RXN			cyclohexanecarboxylate-CoA ligase	1	M_ATP + M_CO_A + M_CPD_575 + M_WATER --> M_AMP + M_CPD_577 + M_PROTON + 2.0 M_Pi	cyclohexane-1-carboxylate degradation (anaerobic)	blocked
R_RXN0_1441	RXN0-1441	RXN0-1441		R01054	ADP-ribose pyrophosphatase	1	M_ADENOSINE_DIPHOSPHATE_RIBOSE + M_WATER --> M_AMP + 2.0 M_PROTON + M_RIBOSE_5P		blocked
R_RXN_6261	RXN-6261	RXN-6261		R06529	adenosylcobinamide-phosphate synthase	1	M_ATP + M_CPD_691 + M_R_1_AMINOPROPAN_2_YL_PHOSPHATE --> M_ADENOSYLCOBINAMIDE_P + M_ADP + M_PROTON + M_Pi	adenosylcobalamin biosynthesis from cobyrinate <i>a,c</i>-diamide I // adenosylcobalamin biosynthesis from cobyrinate <i>a,c</i>-diamide II	blocked
R_GSAAMINOTRANS_RXN	GSAAMINOTRANS-RXN	GSAAMINOTRANS-RXN		R02272	glutamate-1-semialdehyde 2,1-aminomutase	1	M_GLUTAMATE_1_SEMIALDEHYDE <=> M_5_AMINO_LEVULINATE	superpathay of heme biosynthesis from glutamate // tetrapyrrole biosynthesis I (from glutamate)	functional
R_KDOTRANS_RXN	KDOTRANS-RXN	KDOTRANS-RXN		R04658	3-deoxy-D-<i>manno</i>-octulosonic acid transferase	1	M_CMP_KDO + M_LIPID_IV_A <=> M_CMP + M_KDO_LIPID_IVA + M_PROTON	KDO transfer to lipid IV<sub>A</sub> I	functional
R_RXN_9868	RXN-9868	RXN-9868		R06838	<i>trans</i>-4-carboxymethylenebut-2-en-4-olide lactonohydrolase	1	M_CPD_10608 + M_WATER --> M_CPD_294 + M_PROTON		blocked
R_DEOXYGUANOSINE_KINASE_RXN	DEOXYGUANOSINE-KINASE-RXN	DEOXYGUANOSINE-KINASE-RXN		R01967	2'-deoxyguanosine kinase	1	M_ATP + M_DEOXYGUANOSINE <=> M_ADP + M_DGMP + M_PROTON	purine deoxyribonucleosides salvage	blocked
R_RXN_13158	RXN-13158	RXN-13158		R10052	3-isopropylmalate dehydrogenase	1	M_2_D_THREO_HYDROXY_3_CARBOXY_ISOCAPROATE + M_NAD --> M_2K_4CH3_PENTANOATE + M_CARBON_DIOXIDE + M_NADH		functional
R_31223_RXN	3.1.2.23-RXN	3.1.2.23-RXN		R01301	4-hydroxybenzoyl-CoA thioesterase	1	M_CPD_201 + M_WATER --> M_4_hydroxybenzoate + M_CO_A + M_PROTON		functional
EX_GLN_e	GLN_tx				nan	0	M_GLN -->		functional
R_113119_RXN	1.13.11.9-RXN	1.13.11.9-RXN		R03204	nan	0	M_2_5_DIHYDROXYPYRIDINE + M_OXYGEN_MOLECULE --> M_CPD_12278 + M_PROTON		functional
R_PSERTRANSAMPYR_RXN	PSERTRANSAMPYR-RXN	PSERTRANSAMPYR-RXN		R05085	phosphohydroxythreonine aminotransferase	1	M_3OH_4P_OH_ALPHA_KETOBUTYRATE + M_GLT <=> M_2_KETOGLUTARATE + M_4_PHOSPHONOOXY_THREONINE	pyridoxal 5'-phosphate biosynthesis I // superpathway of pyridoxal 5'-phosphate biosynthesis and salvage	functional
R_RXN_10819	RXN-10819	RXN-10819		R02539	phenylacetyl-CoA ligase	1	M_ATP + M_CO_A + M_PHENYLACETATE --> M_AMP + M_CPD_207 + M_PPI	phenylacetate degradation I (aerobic)	functional
R_RXN_9518_odd	RXN-9518_odd	RXN-9518			3-oxotehexanoyl-[acyl-carrier protein] reductase	1	M_NADP + M_R_3_hydroxyheptanoyl_ACPs <-- M_3_oxo_heptanoyl_ACPs + M_NADPH + M_PROTON	palmitate biosynthesis II (bacteria and plants)	functional
R_NICOTINATEPRIBOSYLTRANS_RXN	NICOTINATEPRIBOSYLTRANS-RXN	NICOTINATEPRIBOSYLTRANS-RXN		R01724	nicotinate phosphoribosyltransferase	1	M_ATP + M_NIACINE + M_PRPP + M_WATER --> M_ADP + M_NICOTINATE_NUCLEOTIDE + M_PPI + M_Pi	NAD salvage pathway I	functional
R_H2NEOPTERINALDOL_RXN	H2NEOPTERINALDOL-RXN	H2NEOPTERINALDOL-RXN		R03504	dihydroneopterin aldolase	1	M_DIHYDRO_NEO_PTERIN <=> M_AMINO_OH_HYDROXYMETHYL_DIHYDROPTERIDINE + M_GLYCOLALDEHYDE	6-hydroxymethyl-dihydropterin diphosphate biosynthesis I // superpathway of tetrahydrofolate biosynthesis	functional
R_RXN_646	RXN-646	RXN-646		R03540	nan	0	M_MALEAMATE + M_WATER <=> M_AMMONIUM + M_MALEATE		functional
R_CARBPSYN_RXN	CARBPSYN-RXN	CARBPSYN-RXN		R00575	nan	1	2.0 M_ATP + M_GLN + M_HCO3 + M_WATER --> 2.0 M_ADP + M_CARBAMOYL_P + M_GLT + 2.0 M_PROTON + M_Pi	arginine biosynthesis II (acetyl cycle) // arginine biosynthesis IV (archaebacteria) // superpathway of pyrimidine ribonucleotides <i>de novo</i> biosynthesis // arginine biosynthesis I (via L-ornithine) // superpathway of pyrimidine deoxyribonucleotides <i>de novo</i> biosynthesis // UMP biosynthesis	functional
R_GLUTATHIONE_PEROXIDASE_RXN	GLUTATHIONE-PEROXIDASE-RXN	GLUTATHIONE-PEROXIDASE-RXN		R00274	glutathione peroxidase	1	2.0 M_GLUTATHIONE + M_HYDROGEN_PEROXIDE --> M_OXIDIZED_GLUTATHIONE + 2.0 M_WATER	glutathione redox reactions I	blocked
R_RXN_12893	RXN-12893	RXN-12893		R07315	cyanate hydratase	1	M_CPD_69 + M_HCO3 + 3.0 M_PROTON --> M_AMMONIUM + 2.0 M_CARBON_DIOXIDE		functional
R_SPONTPRO_RXN	SPONTPRO-RXN	SPONTPRO-RXN		R03314	nan	1	M_L_DELTA1_PYRROLINE_5_CARBOXYLATE + M_PROTON + M_WATER <=> M_L_GLUTAMATE_GAMMA_SEMIALDEHYDE	proline biosynthesis I // proline degradation	functional
R_PHOSGLYPHOS_RXN	PHOSGLYPHOS-RXN	PHOSGLYPHOS-RXN		R01512	phosphoglycerate kinase	1	M_ATP + M_G3P <=> M_ADP + M_DPG	Calvin-Benson-Bassham cycle // sucrose biosynthesis I (from photosynthesis) // homolactic fermentation // glycolysis I (from glucose-6P) // glycolysis III (from glucose) // superpathway of glycolysis and Entner-Doudoroff // gluconeogenesis I	functional
R_RXN_9510	RXN-9510	RXN-9510		R05705	FMN reductase	1	M_FMNH2 + M_NAD <-- M_FMN + M_NADH + M_PROTON		blocked
R_5_OXOPROLINASE_ATP_HYDROLYSING_RXN	5-OXOPROLINASE-ATP-HYDROLYSING-RXN	5-OXOPROLINASE-ATP-HYDROLYSING-RXN		R00251	5-oxoprolinase	1	M_5_OXOPROLINE + M_ATP + 2.0 M_WATER <=> M_ADP + M_GLT + M_PROTON + M_Pi	&gamma;-glutamyl cycle	blocked
R_RXN_14791	RXN-14791	RXN-14791			<i>trans</i>--2-enoyl-CoA hydratase 2	1	M_CPD_15661 + M_WATER --> M_CPD_15662		blocked
R_PANTOTHENATE_KIN_RXN	PANTOTHENATE-KIN-RXN	PANTOTHENATE-KIN-RXN		R03018	pantothenate kinase	1	M_ATP + M_PANTOTHENATE <=> M_4_P_PANTOTHENATE + M_ADP + M_PROTON	phosphopantothenate biosynthesis I // pantothenate and coenzyme A biosynthesis I // pantothenate and coenzyme A biosynthesis II	functional
R_RXN_9912	RXN-9912	RXN-9912			4-chlorosalicylate 1-hydroxylase	1	M_CPD_10576 + M_NADH + M_OXYGEN_MOLECULE + 2.0 M_PROTON --> M_CARBON_DIOXIDE + M_CPD_9152 + M_NAD + M_WATER	chlorosalicylate degradation	blocked
R_RXN_14093	RXN-14093	RXN-14093		R01666	2'-deoxycytidine kinase	1	M_ATP + M_DEOXYCYTIDINE --> M_ADP + M_DCMP + M_PROTON		blocked
R_35180_RXN	3.5.1.80-RXN	3.5.1.80-RXN		R05168	<em>N</em>-acetylglucosamine-6-phosphate deacetylase	1	M_N_ACETYL_D_GALACTOSAMINE_6_PHOSPHATE + M_WATER --> M_ACET + M_D_GALACTOSAMINE_6_PHOSPHATE		blocked
R_RXN_10462_C171	RXN-10462_C171	RXN-10462		R09380	acyl-acp:<i>sn</i>-glycerol-3-phosphate 1-<i>O</i>-acyltransferase	1	M_GLYCEROL_3P + M_Heptadecoleoyl_ACPs --> M_ACP + M_ACYL_SN_GLYCEROL_3P_C17_1	phospholipid biosynthesis I // phosphatidylglycerol biosynthesis I (plastidic) // CDP-diacylglycerol biosynthesis II	functional
R_SHIKIMATE_KINASE_RXN	SHIKIMATE-KINASE-RXN	SHIKIMATE-KINASE-RXN		R02412	shikimate kinase	1	M_ATP + M_SHIKIMATE <=> M_ADP + M_PROTON + M_SHIKIMATE_5P	chorismate biosynthesis I // superpathway of phenylalanine, tyrosine, and tryptophan biosynthesis // chorismate biosynthesis from 3-dehydroquinate	functional
R_RXN0_745	RXN0-745	RXN0-745			ATP reductase	1	M_CARBON_DIOXIDE + M_DATP + M_WATER <-- M_ATP + M_FORMATE + M_PROTON	superpathway of purine nucleotides <i>de novo</i> biosynthesis II // superpathway of adenosine nucleotides <i>de novo</i> biosynthesis II // adenosine deoxyribonucleotides <i>de novo</i> biosynthesis II	functional
R_RXN_11065	RXN-11065	RXN-11065			peptidoglycan DD transpeptidase	1	2.0 M_CPD_12259 --> M_CPD_12230 + M_D_ALANINE		blocked
R_CITSYN_RXN	CITSYN-RXN	CITSYN-RXN		R00351	citrate synthase	1	M_ACETYL_COA + M_OXALACETIC_ACID + M_WATER --> M_CIT + M_CO_A + M_PROTON	TCA cycle VI (obligate autotrophs) // TCA cycle V (2-oxoglutarate:ferredoxin oxidoreductase) // mixed acid fermentation // glyoxylate cycle // respiration (anaerobic) // TCA cycle III (helicobacter) // superpathway of glyoxylate bypass and TCA // TCA cycle I (prokaryotic)	functional
R_RXN_11246	RXN-11246	RXN-11246			3-(4-hydroxyphenyl)-3-oxo-propanoyl-CoA thiolase	1	M_ACETYL_COA + M_CPD_201 --> M_CO_A + M_CPD_10600		blocked
R_RXN_10462_C16	RXN-10462_C16	RXN-10462		R09380	acyl-acp:<i>sn</i>-glycerol-3-phosphate 1-<i>O</i>-acyltransferase	1	M_GLYCEROL_3P + M_Palmitoyl_ACPs --> M_ACP + M_ACYL_SN_GLYCEROL_3P_C16	phospholipid biosynthesis I // phosphatidylglycerol biosynthesis I (plastidic) // CDP-diacylglycerol biosynthesis II	functional
R_RXN_9657	RXN-9657	RXN-9657			nan	1	M_Butanoyl_ACPs + M_NAD <-- M_Crotonyl_ACPs + M_NADH + M_PROTON	palmitate biosynthesis II (bacteria and plants)	functional
R_RXN_8505	RXN-8505	RXN-8505			4-hydroxyphenylacetate 3-monooxygenase	1	M_4_HYDROXYPHENYLACETATE + M_FADH2 + M_OXYGEN_MOLECULE --> M_CPD_782 + M_FAD + M_WATER	aromatic biogenic amine degradation (bacteria) // 4-hydroxyphenylacetate degradation	functional
R_ACETYLORNDEACET_RXN	ACETYLORNDEACET-RXN	ACETYLORNDEACET-RXN		R00669	acetylornithine deacetylase	1	M_N_ALPHA_ACETYLORNITHINE + M_WATER --> M_ACET + M_L_ORNITHINE	arginine biosynthesis I (via L-ornithine) // ornithine biosynthesis	functional
R_RXN_15124	RXN-15124	RXN-15124		R11100	nan	1	M_2_AMINOACRYLATE --> M_CPD_16015	glycine betaine degradation I // L-serine degradation	functional
R_34164_RXN	3.4.16.4-RXN	3.4.16.4-RXN			D,D-carboxypeptidase	1	M_LIPIDII + M_WATER --> 2.0 M_D_ALANINE + M_PEPTIDOGLYCAN		functional
R_URACIL_PRIBOSYLTRANS_RXN	URACIL-PRIBOSYLTRANS-RXN	URACIL-PRIBOSYLTRANS-RXN		R00966	uracil phosphoribosyltransferase	1	M_PPI + M_UMP <-- M_PRPP + M_URACIL	pyrimidine nucleobases salvage II // pyrimidine nucleobases salvage I // superpathway of pyrimidine nucleobases salvage	functional
R_GLYCERATE_DEHYDROGENASE_RXN	GLYCERATE-DEHYDROGENASE-RXN	GLYCERATE-DEHYDROGENASE-RXN		R01388	hydroxypyruvate reductase	1	M_GLYCERATE + M_NAD <-- M_NADH + M_OH_PYR + M_PROTON		functional
R_RXN_8999	RXN-8999	RXN-8999		R07269	<i>ditrans,polycis</i>-undecaprenyl-diphosphate synthase [(2<i>E</i>,6<i>E</i>)-farnesyl-diphosphate specific]	1	8.0 M_DELTA3_ISOPENTENYL_PP + M_FARNESYL_PP <=> 8.0 M_PPI + M_UNDECAPRENYL_DIPHOSPHATE	di-<i>trans</i>,poly-<i>cis</i>-undecaprenyl phosphate biosynthesis	functional
R_SPERMACTRAN_RXN	SPERMACTRAN-RXN	SPERMACTRAN-RXN			spermidine <i>N</i><sup>1</sup>-acetyltransferase	1	M_ACETYL_COA + M_SPERMIDINE --> M_CO_A + M_CPD_568 + M_PROTON		blocked
R_MUCONATE_CYCLOISOMERASE_RXN	MUCONATE-CYCLOISOMERASE-RXN	MUCONATE-CYCLOISOMERASE-RXN		R03959	(+)-muconolactone cycloisomerase	1	M_CPD_741 <-- M_CIS_CIS_MUCONATE + M_PROTON	catechol degradation to &beta;-ketoadipate // aromatic compounds degradation via &beta;-ketoadipate // superpathway of salicylate degradation // catechol degradation III (ortho-cleavage pathway)	functional
R_RXN_12702	RXN-12702	RXN-12702		R10770	(25S)-3-oxocholest-4-en-26-oate--CoA ligase	1	M_ATP + M_CO_A + M_CPD_13689 --> M_AMP + M_CPD_13691 + M_PPI		blocked
R_CHMS_DEHYDROGENASE_RXN	CHMS-DEHYDROGENASE-RXN	CHMS-DEHYDROGENASE-RXN		R04418	2-hydroxy-5-carboxymethylmuconate semialdehyde dehydrogenase	1	M_CPD_783 + M_NAD + M_WATER --> M_CPD_784 + M_NADH + 2.0 M_PROTON	4-hydroxyphenylacetate degradation	functional
R_RXN_14728	RXN-14728	RXN-14728		R00321	acetamide amidase	1	M_ACETAMIDE + M_WATER --> M_ACET + M_AMMONIUM		blocked
R_RXN_9514	RXN-9514	RXN-9514		R04533	acetoacetyl-[acp] reductase	1	M_Beta_3_hydroxybutyryl_ACPs + M_NADP <-- M_Acetoacetyl_ACPs + M_NADPH + M_PROTON	palmitate biosynthesis II (bacteria and plants)	functional
R_RXN_13871	RXN-13871	RXN-13871			3-acetylamino-4-hydroxybenzaldehyde synthase	1	M_ACETYL_COA + M_CPD_7367 --> M_CO_A + M_CPD_14876 + M_PROTON		blocked
R_RXN_14116	RXN-14116	RXN-14116		R00245	L-glutamate &gamma;-semialdehyde dehydrogenase	1	M_L_GLUTAMATE_GAMMA_SEMIALDEHYDE + M_NAD + M_WATER --> M_GLT + M_NADH + 2.0 M_PROTON	proline degradation	functional
R_CDPDIGLYSYN_RXN_C16	CDPDIGLYSYN-RXN_C16	CDPDIGLYSYN-RXN		R01799	CTP:phosphatidate cytidyltransferase	1	M_CTP + M_L_PHOSPHATIDATE_C16 + M_PROTON --> M_CDPDIACYLGLYCEROL_C16 + M_PPI	CDP-diacylglycerol biosynthesis I // phospholipid biosynthesis I // phosphatidylglycerol biosynthesis I (plastidic) // phosphatidylglycerol biosynthesis II (non-plastidic) // CDP-diacylglycerol biosynthesis II	functional
R_GENTISATE_12_DIOXYGENASE_RXN	GENTISATE-12-DIOXYGENASE-RXN	GENTISATE-12-DIOXYGENASE-RXN		R02656	gentisate 1,2-dioxygenase	1	M_CPD_633 + M_OXYGEN_MOLECULE --> M_CPD_1070 + M_PROTON	3-phenylpropionate degradation // gentisate degradation I	functional
R_RXN_10701	RXN-10701	RXN-10701			3-oxoacyl CoA thiolase	1	M_ACETYL_COA + M_CPD_11529 --> M_CO_A + M_CPD_11528		blocked
R_R122_RXN	R122-RXN	R122-RXN		R05559	hydroxyatrazine ethylaminohydrolase	1	M_HYDROXYATRAZINE + M_PROTON + M_WATER <=> M_ETHANAMINE + M_N_ISOPROPYLAMMELIDE	atrazine degradation I (aerobic)	blocked
R_METHYLMALONYL_COA_DECARBOXYLASE_RXN	METHYLMALONYL-COA-DECARBOXYLASE-RXN	METHYLMALONYL-COA-DECARBOXYLASE-RXN		R00923	(<i>S</i>)-methylmalonyl-coA decarboxylase	1	M_D_METHYL_MALONYL_COA + M_PROTON --> M_CARBON_DIOXIDE + M_PROPIONYL_COA		functional
R_RXN_10083	RXN-10083	RXN-10083		R09226	nan	1	M_CPD_10825 + M_WATER --> M_CPD_10826 + M_PROTON		blocked
R_RXN_2	RXN-2	RXN-2		R05274	vanillate <i>O</i>-demethylase	1	M_THF + M_VANILLATE <=> M_3_4_DIHYDROXYBENZOATE + M_5_METHYL_THF	vanillin and vanillate degradation I	blocked
R_RXN_8665	RXN-8665	RXN-8665		R00678	tryptophan 2,3-dioxygenase	1	M_OXYGEN_MOLECULE + M_TRP --> M_N_FORMYLKYNURENINE	NAD biosynthesis II (from tryptophan) // tryptophan degradation I (via anthranilate) // tryptophan degradation to 2-amino-3-carboxymuconate semialdehyde // tryptophan degradation IX	functional
R_RXN_11396	RXN-11396	RXN-11396		R09832	8-oxo-dGTP diphosphatase	1	M_CPD0_1905 + M_WATER --> M_CPD_12365 + M_PPI + M_PROTON	oxidized GTP and dGTP detoxification	blocked
R_RXN0_299	RXN0-299	RXN0-299		R05320	&alpha;-ketoglutarate-dependent taurine dioxygenase	1	M_2_KETOGLUTARATE + M_OXYGEN_MOLECULE + M_TAURINE --> M_CARBON_DIOXIDE + M_CPD_1772 + M_PROTON + M_SO3 + M_SUC	taurine degradation IV	blocked
R_ADDALT_RXN	ADDALT-RXN	ADDALT-RXN		R02556	deoxyadenosine deaminase	1	M_DEOXYADENOSINE + M_PROTON + M_WATER <=> M_AMMONIUM + M_DEOXYINOSINE	purine deoxyribonucleosides degradation	blocked
R_N_CARBAMOYLSARCOSINE_AMIDASE_RXN	N-CARBAMOYLSARCOSINE-AMIDASE-RXN	N-CARBAMOYLSARCOSINE-AMIDASE-RXN		R01563	<i>N</i>-carbamoylsarcosine amidohydrolase	1	M_CARBAMOYL_SARCOSINE + 2.0 M_PROTON + M_WATER --> M_AMMONIUM + M_CARBON_DIOXIDE + M_SARCOSINE	creatinine degradation II	blocked
R_4_HYDROXYBENZOATE_3_MONOOXYGENASE_RXN	4-HYDROXYBENZOATE-3-MONOOXYGENASE-RXN	4-HYDROXYBENZOATE-3-MONOOXYGENASE-RXN		R01298	4-hydroxybenzoate 3-monooxygenase	1	M_4_hydroxybenzoate + M_NADPH + M_OXYGEN_MOLECULE + M_PROTON --> M_3_4_DIHYDROXYBENZOATE + M_NADP + M_WATER		functional
R_RXN_13614	RXN-13614	RXN-13614			decanoate--CoA ligase	1	M_ATP + M_CO_A + M_CPD_3617 --> M_AMP + M_CPD_10267 + M_PPI		blocked
R_ACONITATEHYDR_RXN	ACONITATEHYDR-RXN	ACONITATEHYDR-RXN		R01900	D-threo-isocitrate hydro-lyase (cis-aconitate-forming)	1	M_CIS_ACONITATE + M_WATER <=> M_THREO_DS_ISO_CITRATE	TCA cycle VI (obligate autotrophs) // TCA cycle V (2-oxoglutarate:ferredoxin oxidoreductase) // mixed acid fermentation // glyoxylate cycle // respiration (anaerobic) // TCA cycle III (helicobacter) // superpathway of glyoxylate bypass and TCA // TCA cycle I (prokaryotic)	functional
R_ALLANTOATE_DEIMINASE_RXN	ALLANTOATE-DEIMINASE-RXN	ALLANTOATE-DEIMINASE-RXN		R02423	allantoate amidohydrolase	1	M_ALLANTOATE + 2.0 M_PROTON + M_WATER <=> M_AMMONIUM + M_CARBON_DIOXIDE + M_CPD0_2298	allantoin degradation to ureidoglycolate II (ammonia producing) // allantoin degradation to glyoxylate III // superpathway of allantoin degradation in plants	blocked
R_RXN0_723	RXN0-723	RXN0-723			CTP reductase	1	M_CARBON_DIOXIDE + M_DCTP + M_WATER <-- M_CTP + M_FORMATE + M_PROTON	pyrimidine deoxyribonucleotides <i>de novo</i> biosynthesis II // superpathway of pyrimidine deoxyribonucleotides <i>de novo</i> biosynthesis (E. coli)	functional
R_RXN_9533_odd	RXN-9533_odd	RXN-9533			(3<i>R</i>)-3-hydroxydodecanoyl-[acyl-carrier protein] dehydratase	1	M_R_3_hydroxytridecanoyl_ACPs <=> M_Tridec_2_enoyl_ACPs + M_WATER	palmitate biosynthesis II (bacteria and plants)	functional
R_FUMARYLACETOACETASE_RXN	FUMARYLACETOACETASE-RXN	FUMARYLACETOACETASE-RXN		R01364	fumarylacetoacetate hydrolase	1	M_4_FUMARYL_ACETOACETATE + M_WATER <=> M_3_KETOBUTYRATE + M_FUM + M_PROTON	tyrosine degradation I	functional
R_FLUORO4_31145_RXN	FLUORO4-3.1.1.45-RXN			R08121	nan	0	M_4_Fluoromuconolactone + M_WATER --> M_CPD_294 + 2.0 M_PROTON + M_fluoride		functional
R_RXN_5841	RXN-5841	RXN-5841		R02323	&beta;-nicotinamide D-ribonucleotide phosphohydrolase	1	M_NICOTINAMIDE_NUCLEOTIDE + M_WATER --> M_NICOTINAMIDE_RIBOSE + M_Pi		blocked
R_PRPPSYN_RXN	PRPPSYN-RXN	PRPPSYN-RXN		R01049	ribose-phosphate diphosphokinase	1	M_ATP + M_RIBOSE_5P <=> M_AMP + M_PROTON + M_PRPP	PRPP biosynthesis I	functional
R_BRANCHED_CHAINAMINOTRANSFERILEU_RXN	BRANCHED-CHAINAMINOTRANSFERILEU-RXN	BRANCHED-CHAINAMINOTRANSFERILEU-RXN		R02199	isoleucine transaminase	1	M_2_KETOGLUTARATE + M_ILE <=> M_2_KETO_3_METHYL_VALERATE + M_GLT	isoleucine biosynthesis I (from threonine) // isoleucine degradation I // isoleucine biosynthesis I // isoleucine biosynthesis IV // superpathway of leucine, valine, and isoleucine biosynthesis	functional
R_RXN0_5114	RXN0-5114	RXN0-5114		R00582	phosphoserine phosphatase	1	M_3_P_SERINE + M_WATER <=> M_Pi + M_SER	superpathway of sulfate assimilation and cysteine biosynthesis // serine biosynthesis // superpathway of serine and glycine biosynthesis I	functional
R_RXN_10075	RXN-10075	RXN-10075		R05153	6-chlorohydroxyquinol-1,2-dioxygenase	1	M_6_CHQ + M_OXYGEN_MOLECULE <=> M_2_CHLOROMALEYLACETATE + 2.0 M_PROTON	2,4,6-trichlorophenol degradation	functional
R_PHENYLPYRUVATE_TAUTOMERASE_RXN	PHENYLPYRUVATE-TAUTOMERASE-RXN	PHENYLPYRUVATE-TAUTOMERASE-RXN		R01378	phenylpyruvate tautomerase	1	M_PHENYL_PYRUVATE <=> M_ENOL_PHENYLPYRUVATE		blocked
R_RXN_10660_odd	RXN-10660_odd	RXN-10660				1	M_3_hydroxy_cis_D9_heptaecenoyl_ACPs <=> M_Trans_D3_cis_D9_heptadecenoyl_ACPs + M_WATER	superpathway of unsaturated fatty acids biosynthesis (<i>E. coli</i>) // palmitoleate biosynthesis I	functional
R_RXN_14263	RXN-14263	RXN-14263		R03980	nan	1	M_ESTRONE_SULFATE + M_WATER --> M_ESTRONE + M_PROTON + M_SULFATE		blocked
R_111274_RXN	1.1.1.274-RXN	1.1.1.274-RXN		R05823	2,5-didehydrogluconate reductase	1	M_CPD_377 + M_NADP <-- M_25_DIDEHYDRO_D_GLUCONATE + M_NADPH + M_PROTON	ketogluconate metabolism	blocked
R_RXN_10703	RXN-10703	RXN-10703			nan	1	M_CPD_11527 + M_NAD --> M_CPD_11528 + M_NADH + M_PROTON		blocked
R_RXN_9634	RXN-9634	RXN-9634			(3R)-3-hydroxyoctadecanoyl-[acyl-carrier protein] dehydratase	1	M_R_3_hydroxystearoyl_ACPs <=> M_Octadec_2_enoyl_ACPs + M_WATER	stearate biosynthesis II (bacteria and plants)	functional
R_PHOSPHASERSYN_RXN_C161	PHOSPHASERSYN-RXN_C161	PHOSPHASERSYN-RXN		R01800	phosphatidylserine synthase	1	M_CDPDIACYLGLYCEROL_C16_1 + M_SER --> M_CMP + M_L_1_PHOSPHATIDYL_SERINE_C16_1 + M_PROTON	phosphatidylethanolamine biosynthesis I // phospholipid biosynthesis I	functional
R_RXN_15348	RXN-15348	RXN-15348			nan	1	M_HS + M_OXIDIZED_GLUTATHIONE <=> M_CPD_11281 + M_GLUTATHIONE		blocked
R_RXN_1461	RXN-1461	R_RXN_1461			nan	0	M_SUCROSE + M_WATER --> M_BETA_D_FRUCTOSE + M_GLC		blocked
R_RXN0_1382	RXN0-1382	RXN0-1382		R07290	formyl-CoA transferase	1	M_FORMYL_COA + M_OXALATE <=> M_FORMATE + M_OXALYL_COA	oxalate degradation II	blocked
R_RXN_10658_odd	RXN-10658_odd	RXN-10658				1	M_Cis_Delta7_pentadecenoyl_ACPs + M_MALONYL_ACP + M_PROTON --> M_3_oxo_cis_D9_heptadecenoyl_ACPs + M_ACP + M_CARBON_DIOXIDE	superpathway of unsaturated fatty acids biosynthesis (<i>E. coli</i>) // palmitoleate biosynthesis I	functional
R_PYRROLINECARBREDUCT_RXN_NADP	PYRROLINECARBREDUCT-RXN-(NADP)	PYRROLINECARBREDUCT-RXN		R01251	pyrroline-5-carboxylate reductase	1	M_NADP + M_PRO <-- M_L_DELTA1_PYRROLINE_5_CARBOXYLATE + M_NADPH + 2.0 M_PROTON	proline biosynthesis I	functional
R_PHOSPHASERDECARB_RXN_C12	PHOSPHASERDECARB-RXN_C12	PHOSPHASERDECARB-RXN		R02055	phosphatidylserine decarboxylase	1	M_L_1_PHOSPHATIDYL_SERINE_C12 + M_PROTON --> M_CARBON_DIOXIDE + M_PE_C12	phosphatidylethanolamine biosynthesis I // phospholipid biosynthesis I	functional
R_OHMETHYLBILANESYN_RXN	OHMETHYLBILANESYN-RXN	OHMETHYLBILANESYN-RXN		R00084	hydroxymethylbilane synthase	1	4.0 M_PORPHOBILINOGEN + M_WATER <=> 4.0 M_AMMONIUM + M_HYDROXYMETHYLBILANE	superpathay of heme biosynthesis from glutamate // tetrapyrrole biosynthesis II (from glycine) // tetrapyrrole biosynthesis I (from glutamate) // superpathway of heme biosynthesis from glycine	functional
R_CDPREDUCT_RXN	CDPREDUCT-RXN	CDPREDUCT-RXN		R02024	CDP reductase	1	M_DCDP + M_Ox_Thioredoxin + M_WATER <-- M_CDP + M_Red_Thioredoxin	pyrimidine deoxyribonucleotides <i>de novo</i> biosynthesis I // superpathway of pyrimidine deoxyribonucleotides <i>de novo</i> biosynthesis (E. coli) // superpathway of pyrimidine deoxyribonucleotides <i>de novo</i> biosynthesis	functional
R_PROPIONYL_COA_CARBOXY_RXN	PROPIONYL-COA-CARBOXY-RXN	PROPIONYL-COA-CARBOXY-RXN		R01859	nan	1	M_ATP + M_HCO3 + M_PROPIONYL_COA --> M_ADP + M_D_METHYL_MALONYL_COA + M_PROTON + M_Pi	propionyl CoA degradation	functional
R_ERYTHRON4PDEHYDROG_RXN	ERYTHRON4PDEHYDROG-RXN	ERYTHRON4PDEHYDROG-RXN		R04210	erythronate-4-phosphate dehydrogenase	1	M_ERYTHRONATE_4P + M_NAD <=> M_3OH_4P_OH_ALPHA_KETOBUTYRATE + M_NADH + M_PROTON	pyridoxal 5'-phosphate biosynthesis I // superpathway of pyridoxal 5'-phosphate biosynthesis and salvage	functional
R_PROPIONATE_COA_TRANSFERASE_RXN	PROPIONATE-COA-TRANSFERASE-RXN	PROPIONATE-COA-TRANSFERASE-RXN		R00928	propanoate-CoA transferase	1	M_ACETYL_COA + M_PROPIONATE --> M_ACET + M_PROPIONYL_COA		functional
R_3_HYDROXYBENZOATE_6_MONOOXYGENASE_RXN	3-HYDROXYBENZOATE-6-MONOOXYGENASE-RXN	3-HYDROXYBENZOATE-6-MONOOXYGENASE-RXN		R02589	nan	0	M_3_HYDROXYBENZOATE + M_NADH + M_OXYGEN_MOLECULE + M_PROTON --> M_CPD_633 + M_NAD + M_WATER		functional
R_RXN0_724	RXN0-724	RXN0-724			UTP reductase	1	M_CARBON_DIOXIDE + M_DUTP + M_WATER <-- M_FORMATE + M_PROTON + M_UTP	pyrimidine deoxyribonucleotides <i>de novo</i> biosynthesis II // superpathway of pyrimidine deoxyribonucleotides <i>de novo</i> biosynthesis (E. coli)	functional
R_RXN_14228	RXN-14228	RXN-14228		R03530	nan	1	M_ATP + M_CPD0_2231 --> M_ADP + M_DITP		blocked
R_RXN_14773	RXN-14773	RXN-14773			3-hydroxyacyl-CoA dehydrogenase	1	M_CPD_15653 + M_NAD --> M_CPD_15667 + M_NADH + M_PROTON		blocked
R_RXN_10462_C161	RXN-10462_C161	RXN-10462		R09380	acyl-acp:<i>sn</i>-glycerol-3-phosphate 1-<i>O</i>-acyltransferase	1	M_GLYCEROL_3P + M_Palmitoleoyl_ACPs --> M_ACP + M_ACYL_SN_GLYCEROL_3P_C16_1	phospholipid biosynthesis I // phosphatidylglycerol biosynthesis I (plastidic) // CDP-diacylglycerol biosynthesis II	functional
R_RXN_7657	RXN-7657	RXN-7657			isobutanol dehydrogenase	1	M_ISOBUTANOL + M_NAD <=> M_CPD_7000 + M_NADH + M_PROTON	valine degradation II	blocked
R_2_OCTAPRENYLPHENOL_HYDROX_RXN	2-OCTAPRENYLPHENOL-HYDROX-RXN	2-OCTAPRENYLPHENOL-HYDROX-RXN		R04987	2-octaprenylphenol 6-hydroxylase	0	M_2_OCTAPRENYLPHENOL + M_NADPH + M_OXYGEN_MOLECULE + M_PROTON --> M_2_OCTAPRENYL_6_HYDROXYPHENOL + M_NADP + M_WATER		functional
R_RXN_9661_odd	RXN-9661_odd					0	M_NAD + M_Tridecanoyl_ACPs <-- M_NADH + M_PROTON + M_Tridec_2_enoyl_ACPs		functional
R_HEMN_RXN	HEMN-RXN	HEMN-RXN		R06895	coproporphyrinogen III dehydrogenase	1	M_COPROPORPHYRINOGEN_III + 2.0 M_S_ADENOSYLMETHIONINE --> 2.0 M_CARBON_DIOXIDE + 2.0 M_CH33ADO + 2.0 M_MET + M_PROTOPORPHYRINOGEN	superpathway of heme biosynthesis from uroporphyrinogen-III // heme biosynthesis from uroporphyrinogen-III II (anaerobic)	functional
R_NICONUCADENYLYLTRAN_RXN	NICONUCADENYLYLTRAN-RXN	NICONUCADENYLYLTRAN-RXN		R03005	nicotinate-mononucleotide adenylyltransferase	1	M_ATP + M_NICOTINATE_NUCLEOTIDE + M_PROTON --> M_DEAMIDO_NAD + M_PPI	NAD salvage pathway I // NAD biosynthesis II (from tryptophan) // aspartate superpathway // NAD biosynthesis from 2-amino-3-carboxymuconate semialdehyde // NAD biosynthesis I (from aspartate)	functional
R_15120_RXN	1.5.1.20-RXN	1.5.1.20-RXN		R07168	nan	1	M_5_METHYL_THF + M_NAD <-- M_METHYLENE_THF + M_NADH + M_PROTON	folate transformations I // formylTHF biosynthesis	functional
R_RXN0_5359	RXN0-5359	RXN0-5359		R08057	diguanylate cyclase	1	2.0 M_GTP --> M_C_DI_GMP + 2.0 M_PPI		blocked
R_R222_RXN	R222-RXN	R222-RXN			1-octanal dehydrogenase	1	M_CPD_371 + M_NAD + M_WATER --> M_CPD_195 + M_NADH + 2.0 M_PROTON		blocked
R_CARDIOLIPSYN_RXN_C18	CARDIOLIPSYN-RXN_C18	CARDIOLIPSYN-RXN		R07390	cardiolipin synthase	1	2.0 M_PG_C18 --> M_CLPN_C18 + M_GLYCEROL	cardiolipin biosynthesis I // phospholipid biosynthesis I	functional
R_PEPCARBOX_RXN	PEPCARBOX-RXN	PEPCARBOX-RXN		R00345	phosphoenolpyruvate carboxylase	1	M_OXALACETIC_ACID + M_Pi <-- M_HCO3 + M_PHOSPHO_ENOL_PYRUVATE	TCA cycle VI (obligate autotrophs) // mixed acid fermentation // CO<sub>2</sub> fixation into oxaloacetate (anapleurotic) // respiration (anaerobic) // formaldehyde assimilation I (serine pathway) // gluconeogenesis II (<i>Methanobacterium thermoautotrophicum</i>)	functional
R_3718_RXN	3.7.1.8-RXN	3.7.1.8-RXN		R02606	2-hydroxy-6-oxo-6-phenyl-2,4-hexadienoate hydrolase	1	M_CPD_14298 + M_WATER --> M_BENZOATE + M_OXOPENTENOATE + M_PROTON		functional
EX_PRO_e	PRO_tx				nan	0	M_PRO -->		functional
R_RXN66_480	RXN66-480	RXN66-480			nan	1	M_ATP + M_CO_A + M_CPD_14927 --> M_AMP + M_CPD_14928 + M_PPI		blocked
R_PHOSPHASERSYN_RXN_C15	PHOSPHASERSYN-RXN_C15	PHOSPHASERSYN-RXN		R01800	phosphatidylserine synthase	1	M_CDPDIACYLGLYCEROL_C15 + M_SER --> M_CMP + M_L_1_PHOSPHATIDYL_SERINE_C15 + M_PROTON	phosphatidylethanolamine biosynthesis I // phospholipid biosynthesis I	functional
R_GLYC3PDEHYDROGBIOSYN_RXN_NADP	GLYC3PDEHYDROGBIOSYN-RXN-(NADP)	GLYC3PDEHYDROGBIOSYN-RXN		R00844	glycerol-3-phosphate dehydrogenase	1	M_GLYCEROL_3P + M_NADP <-- M_DIHYDROXY_ACETONE_PHOSPHATE + M_NADPH + M_PROTON	CDP-diacylglycerol biosynthesis I // phospholipid biosynthesis I // phosphatidylglycerol biosynthesis I (plastidic) // phosphatidylglycerol biosynthesis II (non-plastidic) // CDP-diacylglycerol biosynthesis II	functional
R_ACETYL_COA_CARBOXYLTRANSFER_RXN	ACETYL-COA-CARBOXYLTRANSFER-RXN	ACETYL-COA-CARBOXYLTRANSFER-RXN		R00742	acetyl-CoA carboxylase	1	M_ACETYL_COA + M_ATP + M_HCO3 --> M_ADP + M_MALONYL_COA + M_PROTON + M_Pi		functional
R_RXN_12078_NAD	RXN-12078-(NAD)	RXN-12078		R01095	galactose reductase	1	M_GALACTITOL + M_NAD <=> M_GALACTOSE + M_NADH + M_PROTON		blocked
R_RXN_37	RXN-37	RXN-37		R05050	4-acetamidobutanal dehydrogenase	1	M_CPD_30 + M_NAD + M_WATER --> M_CPD_35 + M_NADH + 2.0 M_PROTON		blocked
R_PEPSYNTH_RXN	PEPSYNTH-RXN	PEPSYNTH-RXN		R00199	phosphoenolpyruvate synthetase	1	M_ATP + M_PYRUVATE + M_WATER --> M_AMP + M_PHOSPHO_ENOL_PYRUVATE + 2.0 M_PROTON + M_Pi	glycolysis I (from glucose-6P) // superpathway of glycolysis and Entner-Doudoroff // gluconeogenesis I	functional
R_DMBPPRIBOSYLTRANS_RXN	DMBPPRIBOSYLTRANS-RXN	DMBPPRIBOSYLTRANS-RXN		R04148	nicotinate D-ribonucleotide:5,6-dimethylbenzimidazole phospho-D-ribosyltransferase	1	M_DIMETHYLBENZIMIDAZOLE + M_NICOTINATE_NUCLEOTIDE <=> M_ALPHA_RIBAZOLE_5_P + M_NIACINE + M_PROTON	adenosylcobalamin biosynthesis from cobyrinate <i>a,c</i>-diamide I // adenosylcobalamin biosynthesis from cobyrinate <i>a,c</i>-diamide II	blocked
R_CARDIOLIPSYN_RXN_C171	CARDIOLIPSYN-RXN_C171	CARDIOLIPSYN-RXN		R07390	cardiolipin synthase	1	2.0 M_PG_C17_1 --> M_CLPN_C17_1 + M_GLYCEROL	cardiolipin biosynthesis I // phospholipid biosynthesis I	functional
R_RXN0_4621	RXN0-4621	RXN0-4621		R09640	anhydro-<i>N</i>-acetylmuramic acid kinase	1	M_ATP + M_CPD0_882 + M_WATER <=> M_ADP + M_CPD0_881 + M_PROTON	anhydromuropeptides recycling	blocked
R_RXNQT_4191	RXNQT-4191	RXNQT-4191		R02135	thiamine phosphate phosphatase	1	M_THIAMINE_P + M_WATER --> M_Pi + M_THIAMINE	thiamin diphosphate biosynthesis III (Staphylococcus) // thiamin diphosphate biosynthesis IV (eukaryotes)	functional
R_NICOTINATE_DEHYDROGENASE_RXN	NICOTINATE-DEHYDROGENASE-RXN	NICOTINATE-DEHYDROGENASE-RXN			nan	0	M_NIACINE + 2.0 M_Oxidized_cytochromes + M_WATER --> M_6_HYDROXY_NICOTINATE + 2.0 M_PROTON + 2.0 M_Reduced_cytochromes		functional
R_GUANYL_KIN_RXN	GUANYL-KIN-RXN	GUANYL-KIN-RXN		R00332	guanylate kinase	1	M_ATP + M_GMP <=> M_ADP + M_GDP	superpathway of purine nucleotides <i>de novo</i> biosynthesis II // superpathway of guanosine nucleotides <i>de novo</i> biosynthesis II // superpathway of purine nucleotides <i>de novo</i> biosynthesis I // superpathway of guanosine nucleotides <i>de novo</i> biosynthesis I // guanosine ribonucleotides <i>de novo</i> biosynthesis	functional
R_ACETYLSEROTONIN_O_METHYLTRANSFERASE_RXN	ACETYLSEROTONIN-O-METHYLTRANSFERASE-RXN	ACETYLSEROTONIN-O-METHYLTRANSFERASE-RXN		R03130	hydroxyindole O-methyltransferase	1	M_N_ACETYL_SEROTONIN + M_S_ADENOSYLMETHIONINE --> M_ADENOSYL_HOMO_CYS + M_N_ACETYL_5_METHOXY_TRYPTAMINE + M_PROTON		blocked
R_1131116_RXN	1.13.11.16-RXN	1.13.11.16-RXN		R04376	2,3-dihydroxyphenylpropionate 1,2-dioxygenase	1	M_2_3_DIHYDROXYPHENYL_PROPIONATE + M_OXYGEN_MOLECULE --> M_CPD_157 + M_PROTON		blocked
R_FORMYLTHFDEFORMYL_RXN	FORMYLTHFDEFORMYL-RXN	FORMYLTHFDEFORMYL-RXN		R00944	formyltetrahydrofolate deformylase	1	M_10_FORMYL_THF + M_WATER --> M_FORMATE + M_PROTON + M_THF	folate transformations I // formylTHF biosynthesis	functional
R_METHYLMALONYL_COA_MUT_RXN	METHYLMALONYL-COA-MUT-RXN	METHYLMALONYL-COA-MUT-RXN		R00833	methylmalonyl-CoA mutase	1	M_METHYL_MALONYL_COA <=> M_SUC_COA	propionyl CoA degradation // conversion of succinate to propionate	functional
R_RXN_10781	RXN-10781	RXN-10781			5-hydroxyindole acetaldehyde reductase	1	M_CPD_11671 + M_NAD --> M_5_HYDROXYINDOLE_ACETALDEHYDE + M_NADH + M_PROTON		blocked
R_RXN_9536	RXN-9536	RXN-9536		R04566	3-oxotetradecanoyl-[acp] reductase	1	M_NADP + M_R_3_hydroxymyristoyl_ACPs <-- M_3_oxo_myristoyl_ACPs + M_NADPH + M_PROTON	palmitate biosynthesis II (bacteria and plants)	functional
R_TRIPHOSPHATASE_RXN	TRIPHOSPHATASE-RXN	TRIPHOSPHATASE-RXN		R00138	inorganic triphosphatase	0	M_P3I + M_WATER --> M_PPI + M_Pi		functional
R_241129_RXN	2.4.1.129-RXN	2.4.1.129-RXN		R06178	peptidoglycan glycosyltransferase	1	2.0 M_C6 --> M_LIPIDII + M_UNDECAPRENYL_DIPHOSPHATE	peptidoglycan biosynthesis III (mycobacteria)	functional
R_THI_P_KIN_RXN	THI-P-KIN-RXN	THI-P-KIN-RXN		R00617	thiamine monophosphate kinase	1	M_ATP + M_THIAMINE_P <=> M_ADP + M_THIAMINE_PYROPHOSPHATE	thiamin diphosphate biosynthesis I (E. coli) // superpathway of thiamin diphosphate biosynthesis II // thiamin salvage II // thiamin diphosphate biosynthesis II (Bacillus) // superpathway of thiamin diphosphate biosynthesis I	functional
R_H2PTEROATESYNTH_RXN	H2PTEROATESYNTH-RXN	H2PTEROATESYNTH-RXN		R03067	dihydropteroate synthase	1	M_DIHYDROPTERIN_CH2OH_PP + M_P_AMINO_BENZOATE <=> M_7_8_DIHYDROPTEROATE + M_PPI	tetrahydrofolate biosynthesis // superpathway of tetrahydrofolate biosynthesis	functional
R_METHYLENETHFDEHYDROG_NADP_RXN	METHYLENETHFDEHYDROG-NADP-RXN	METHYLENETHFDEHYDROG-NADP-RXN		R01220	methylenetetrahydrofolate dehydrogenase	1	M_METHYLENE_THF + M_NADP <=> M_5_10_METHENYL_THF + M_NADPH	folate transformations I // reductive acetyl coenzyme A pathway // formylTHF biosynthesis // gluconeogenesis II (<i>Methanobacterium thermoautotrophicum</i>)	functional
R_RXN0_3601	RXN0-3601	RXN0-3601		R10644	&gamma;-butyrobetainyl-CoA:carnitine CoA transferase	1	M_CARNITINE + M_GAMMA_BUTYROBETAINYL_COA <=> M_GAMMA_BUTYROBETAINE + M_L_CARNITINYL_COA	L-carnitine degradation I	blocked
R_RXN_12561	RXN-12561	RXN-12561			3-oxopantanoyl-CoA thiolase	1	M_ACETYL_COA + M_PROPIONYL_COA <-- M_CO_A + M_CPD_13534		blocked
R_RXN_12720	RXN-12720	RXN-12720		R04929	selenate adenylyltransferase	1	M_ATP + 2.0 M_PROTON + M_SELENATE <=> M_CPD_13713 + M_PPI	selenate reduction	blocked
R_RXN0_2042	RXN0-2042	RXN0-2042			nan	1	M_CPD_207 + M_NADPH + M_OXYGEN_MOLECULE + M_PROTON --> M_CPD0_2362 + M_NADP + M_WATER	phenylacetate degradation I (aerobic)	functional
R_RXN_10698	RXN-10698	RXN-10698			nan	1	M_CPD_11519 + M_NAD --> M_CPD_11520 + M_NADH + M_PROTON		blocked
R_3HP_COA_transferase	3HP-COA-transferase				nan	0	M_3_HYDROXY_PROPIONATE + M_ACETYL_COA <=> M_3_HYDROXY_PROPIONYL_COA + M_ACET		blocked
R_RXN_9661	RXN-9661	RXN-9661			nan	1	M_Dodecanoyl_ACPs + M_NAD <-- M_Dodec_2_enoyl_ACPs + M_NADH + M_PROTON	palmitate biosynthesis II (bacteria and plants)	functional
R_RXN_14014	RXN-14014	RXN-14014		R04198	nan	1	M_DELTA1_PIPERIDEINE_2_6_DICARBOXYLATE + M_NADP + M_WATER <-- M_CPD_14443 + M_NADPH + M_PROTON	superpathway of lysine, threonine and methionine biosynthesis I // aspartate superpathway // lysine biosynthesis I	functional
R_RXN_14264	RXN-14264	RXN-14264			nan	1	M_FAD + M_ISOVALERYL_COA --> M_3_METHYL_CROTONYL_COA + M_FADH2		blocked
EX_SER_e	SER_tx				nan	0	M_SER -->		functional
R_RIBOFLAVINKIN_RXN	RIBOFLAVINKIN-RXN	RIBOFLAVINKIN-RXN		R00549	riboflavin kinase	1	M_ATP + M_RIBOFLAVIN <=> M_ADP + M_FMN	flavin biosynthesis I (bacteria and plants)	functional
R_RXN_10659	RXN-10659	RXN-10659			3-oxo-<i>cis</i>-&Delta;<sup>9</sup>-hexadecenoyl-[acp] reductase	1	M_3_hydroxy_cis_D9_hexaecenoyl_ACPs + M_NADP <-- M_3_oxo_cis_D9_hexadecenoyl_ACPs + M_NADPH + M_PROTON	superpathway of unsaturated fatty acids biosynthesis (<i>E. coli</i>) // palmitoleate biosynthesis I	functional
R_RXN0_384	RXN0-384	RXN0-384			dATP diphosphatase	1	M_DATP + M_WATER --> M_DAMP + M_PPI + M_PROTON		blocked
R_ANTHRANILOYL_COA_MONOOXYGENASE_RXN_NADP	ANTHRANILOYL-COA-MONOOXYGENASE-RXN-(NADP)	ANTHRANILOYL-COA-MONOOXYGENASE-RXN			2-aminobenzoyl-CoA monooxygenase/reductase	1	M_2_AMINOBENZOYL_COA + 2.0 M_NADPH + M_OXYGEN_MOLECULE + 2.0 M_PROTON --> M_2_AMINO_5_OXOCYCLOHEX_1_ENECARBOXYL_COA + 2.0 M_NADP + M_WATER	anthranilate degradation II (aerobic)	blocked
R_NAD_SYNTH_NH3_RXN	NAD-SYNTH-NH3-RXN	NAD-SYNTH-NH3-RXN		R00189	NAD<sup>+</sup> synthetase, NH<sub>3</sub>-dependent	1	M_AMMONIUM + M_ATP + M_DEAMIDO_NAD --> M_AMP + M_NAD + M_PPI + M_PROTON	aspartate superpathway // NAD biosynthesis I (from aspartate)	functional
R_DTDPKIN_RXN	DTDPKIN-RXN	DTDPKIN-RXN		R02093	dTDP kinase	1	M_ATP + M_TDP <=> M_ADP + M_TTP	pyrimidine deoxyribonucleotide phosphorylation // pyrimidine deoxyribonucleotides <i>de novo</i> biosynthesis I // pyrimidine deoxyribonucleotides <i>de novo</i> biosynthesis II // superpathway of pyrimidine deoxyribonucleoside salvage // superpathway of pyrimidine deoxyribonucleotides <i>de novo</i> biosynthesis (E. coli) // superpathway of pyrimidine deoxyribonucleotides <i>de novo</i> biosynth…	functional
R_RXN_709	RXN-709	RXN-709		R07427	&Delta;<sup>5</sup>-&Delta;<sup>4</sup>-isomerase	1	M_CPD_707 <=> M_CPD_708		blocked
R_RXN_10659_odd	RXN-10659_odd	RXN-10659			3-oxo-<i>cis</i>-&Delta;<sup>9</sup>-hexadecenoyl-[acp] reductase	1	M_3_hydroxy_cis_D9_heptaecenoyl_ACPs + M_NADP <-- M_3_oxo_cis_D9_heptadecenoyl_ACPs + M_NADPH + M_PROTON	superpathway of unsaturated fatty acids biosynthesis (<i>E. coli</i>) // palmitoleate biosynthesis I	functional
R_CARPCOA_ENOYLCOA_HYDRATASE_RXN	CARPCOA-ENOYLCOA-HYDRATASE-RXN	CARPCOA-ENOYLCOA-HYDRATASE-RXN			nan	0	M_CARPCOA + M_WATER --> M_3_HYDROXYADIPYL_COA		functional
R_RXN_10	RXN-10	RXN-10			canavaninosuccinate synthetase	1	M_ATP + M_L_ASPARTATE + M_O_UREIDOHOMOSERINE --> M_AMP + M_CANAVANINOSUCCINATE + M_PPI + M_PROTON		blocked
R_RXN_9539	RXN-9539	RXN-9539		R04968	&beta;-ketopalmityl-[acp] synthase	1	M_MALONYL_ACP + M_Myristoyl_ACPs + M_PROTON --> M_3_oxo_palmitoyl_ACPs + M_ACP + M_CARBON_DIOXIDE	palmitate biosynthesis II (bacteria and plants)	functional
R_RXN66_351	RXN66-351	RXN66-351			17-hydroxyprogesterone isomerase	1	M_CPD66_27 <=> M_17_ALPHA_HYDROXYPROGESTERONE		blocked
R_QUINOPRIBOTRANS_RXN	QUINOPRIBOTRANS-RXN	QUINOPRIBOTRANS-RXN		R03348	quinolinate phosphoribosyltransferase (decarboxylating)	1	M_CARBON_DIOXIDE + M_NICOTINATE_NUCLEOTIDE + M_PPI <-- 2.0 M_PROTON + M_PRPP + M_QUINOLINATE	NAD biosynthesis II (from tryptophan) // aspartate superpathway // NAD biosynthesis from 2-amino-3-carboxymuconate semialdehyde // NAD biosynthesis I (from aspartate)	functional
R_RXN_5721	RXN-5721	RXN-5721		R04293	nan	1	M_2_AMINO_3_3_OXOPROP_2_ENYL_BUT_2_ENEDI <=> M_PROTON + M_QUINOLINATE + M_WATER	NAD biosynthesis II (from tryptophan) // NAD biosynthesis from 2-amino-3-carboxymuconate semialdehyde	blocked
R_GLUTAMATESYN_RXN	GLUTAMATESYN-RXN	GLUTAMATESYN-RXN		R00114	L-glutamate:NADP+ oxidoreductase (transaminating)	1	2.0 M_GLT + M_NADP <-- M_2_KETOGLUTARATE + M_GLN + M_NADPH + M_PROTON	ammonia assimilation cycle III // glutamine degradation II // glutamate biosynthesis I	functional
R_PREPHENATEDEHYDROG_RXN	PREPHENATEDEHYDROG-RXN	PREPHENATEDEHYDROG-RXN		R01728	prephenate dehydrogenase	1	M_NAD + M_PREPHENATE <=> M_CARBON_DIOXIDE + M_NADH + M_P_HYDROXY_PHENYLPYRUVATE	tyrosine biosynthesis I // superpathway of phenylalanine, tyrosine, and tryptophan biosynthesis	functional
R_RXN_15035	RXN-15035	RXN-15035			lyso-phosphatidylethanolaminelipase	1	M_CPD_8355 + M_WATER --> M_L_1_GLYCEROPHOSPHORYLETHANOL_AMINE + M_OLEATE_CPD + M_PROTON		blocked
R_ISPH2_RXN_NAD	ISPH2-RXN-(NAD)	ISPH2-RXN		R05884	isopentenyl-diphosphate:NAD(P)+ oxidoreductase	1	M_DELTA3_ISOPENTENYL_PP + M_NAD + M_WATER <-- M_HYDROXY_METHYL_BUTENYL_DIP + M_NADH + M_PROTON	methylerythritol phosphate pathway	functional
R_ISOLEUCINE_DEHYDROGENASE_RXN	ISOLEUCINE-DEHYDROGENASE-RXN	ISOLEUCINE-DEHYDROGENASE-RXN			nan	0	M_ILE + M_NAD + M_WATER <=> M_2_KETO_3_METHYL_VALERATE + M_AMMONIUM + M_NADH + M_PROTON		functional
R_ASPARTATE_SEMIALDEHYDE_DEHYDROGENASE_RXN	ASPARTATE-SEMIALDEHYDE-DEHYDROGENASE-RXN	ASPARTATE-SEMIALDEHYDE-DEHYDROGENASE-RXN		R02291	aspartate-semialdehyde dehydrogenase	1	M_L_ASPARTATE_SEMIALDEHYDE + M_NADP + M_Pi <-- M_L_BETA_ASPARTYL_P + M_NADPH + M_PROTON	superpathway of lysine, threonine and methionine biosynthesis I // homoserine biosynthesis // aspartate superpathway // threonine biosynthesis // lysine biosynthesis I // isoleucine biosynthesis I // superpathway of methionine biosynthesis (by sulfhydrylation) // superpathway of methionine biosynthesis (transsulfuration) // homoserine and methionine biosynthesis	functional
R_N_ACETYLGLUTPREDUCT_RXN	N-ACETYLGLUTPREDUCT-RXN	N-ACETYLGLUTPREDUCT-RXN		R03443	N-acetylglutamylphosphate reductase	1	M_CPD_469 + M_NADP + M_Pi <-- M_NADPH + M_N_ACETYL_GLUTAMYL_P + M_PROTON	arginine biosynthesis II (acetyl cycle) // arginine biosynthesis I (via L-ornithine) // ornithine biosynthesis	functional
R_RXN_902	RXN-902	RXN-902		R05599	2-carboxymethyl-3-hydroxyphenylpropanoyl-CoA dehydratase	1	M_E_PHENYLITACONYL_COA + M_WATER --> M_CARBOXYMETHYL_HYDROXYPHENYLPROPCOA		blocked
R_RXN_7716	RXN-7716	RXN-7716			dihydrolipoate dehydrogenase	1	M_NAD + M_Oxo_glutarate_dehydrogenase_DH_lipoyl <=> M_NADH + M_Oxo_glutarate_dehydrogenase_lipoyl + M_PROTON	2-oxoglutarate decarboxylation to succinyl-CoA	functional
R_RXNMETA_12672	RXNMETA-12672	RXNMETA-12672		R09820	3-oxo-5,6-dehydrosuberyl-CoA semialdehyde dehydrogenase	1	M_CPDMETA_13650 + M_NADP + M_WATER <=> M_CPD0_2364 + M_NADPH + 2.0 M_PROTON	phenylacetate degradation I (aerobic)	functional
R_UROGENIIISYN_RXN	UROGENIIISYN-RXN	UROGENIIISYN-RXN		R03165	uroporphyrinogen-III synthase	1	M_HYDROXYMETHYLBILANE <=> M_UROPORPHYRINOGEN_III + M_WATER	superpathay of heme biosynthesis from glutamate // tetrapyrrole biosynthesis II (from glycine) // tetrapyrrole biosynthesis I (from glutamate) // superpathway of heme biosynthesis from glycine	functional
R_119925_RXN	1.1.99.25-RXN	1.1.99.25-RXN		R01873	quinate dehydrogenase	1	M_QUINATE + M_pyrroloquinoline_quinone --> M_DEHYDROQUINATE + M_Reduced_pyrroloquinoline_quinone	quinate degradation I	blocked
R_111209_RXN_NADP	1.1.1.209-RXN-(NADP)	1.1.1.209-RXN			androsterone 3&alpha;-dehydrogenase	1	M_ANDROSTERONE + M_NADP --> M_CPD_342 + M_NADPH + M_PROTON	superpathway of testosterone and androsterone degradation // testosterone and androsterone degradation to androstendione	blocked
R_ASPCARBTRANS_RXN	ASPCARBTRANS-RXN	ASPCARBTRANS-RXN		R01397	aspartate carbamoyltransferase	1	M_CARBAMOYL_P + M_L_ASPARTATE <=> M_CARBAMYUL_L_ASPARTATE + M_PROTON + M_Pi	superpathway of pyrimidine ribonucleotides <i>de novo</i> biosynthesis // superpathway of pyrimidine deoxyribonucleotides <i>de novo</i> biosynthesis // UMP biosynthesis	functional
R_RXN_13198	RXN-13198	RXN-13198		R02377	propanol dehydrogenase	1	M_NAD + M_PROPANOL --> M_CPD_665 + M_NADH + M_PROTON		blocked
R_RXN_12073	RXN-12073	RXN-12073		R06788	2,3-dihydroxycinnamate dioxygenase	1	M_CPD_10796 + M_OXYGEN_MOLECULE --> M_CPD0_2184 + M_PROTON	cinnamate and 3-hydroxycinnamate degradation to 2-oxopent-4-enoate	blocked
R_SPERMIDINESYN_RXN	SPERMIDINESYN-RXN	SPERMIDINESYN-RXN		R01920	spermidine synthase	1	M_PUTRESCINE + M_S_ADENOSYLMETHIONINAMINE <=> M_5_METHYLTHIOADENOSINE + M_PROTON + M_SPERMIDINE	spermidine biosynthesis I	blocked
R_RXN_13290	RXN-13290	RXN-13290			nan	1	M_ATP + M_CO_A + M_CPD_14268 --> M_AMP + M_CPD_14269 + M_PPI		blocked
R_QUINOLINATE_SYNTHA_RXN	QUINOLINATE-SYNTHA-RXN	QUINOLINATE-SYNTHA-RXN		R04292	quinolinate synthase	1	M_DIHYDROXY_ACETONE_PHOSPHATE + M_IMINOASPARTATE <=> M_Pi + M_QUINOLINATE + 2.0 M_WATER	aspartate superpathway // NAD biosynthesis I (from aspartate)	functional
R_RXN_12481	RXN-12481	RXN-12481		R00726	phosphoenolpyruvate carboxykinase (ITP)	1	M_ITP + M_OXALACETIC_ACID --> M_CARBON_DIOXIDE + M_IDP + M_PHOSPHO_ENOL_PYRUVATE		functional
R_ADPREDUCT_RXN	ADPREDUCT-RXN	ADPREDUCT-RXN		R02017	ADP reductase	1	M_DADP + M_Ox_Thioredoxin + M_WATER <-- M_ADP + M_Red_Thioredoxin	superpathway of purine nucleotides <i>de novo</i> biosynthesis II // superpathway of adenosine nucleotides <i>de novo</i> biosynthesis II // superpathway of purine nucleotides <i>de novo</i> biosynthesis I // superpathway of adenosine nucleotides <i>de novo</i> biosynthesis I // adenosine deoxyribonucleotides <i>de novo</i> biosynthesis II // adenosine deoxyribonucleotides <i>de novo</i> biosynth…	functional
R_34178_RXN	3.4.17.8-RXN	3.4.17.8-RXN		R08850	muramoylpentapeptide carboxypeptidase	1	M_C1 + M_WATER --> M_D_ALANINE + M_UDP_MURNAC_TETRAPEPTIDE		blocked
R_ATPM	ATP maintenance requirement			atp non-growth associated maintenance	nan	0	M_ATP + M_WATER --> M_ADP + M_PROTON + M_Pi		functional
R_PHOSPHASERSYN_RXN_C171	PHOSPHASERSYN-RXN_C171	PHOSPHASERSYN-RXN		R01800	phosphatidylserine synthase	1	M_CDPDIACYLGLYCEROL_C17_1 + M_SER --> M_CMP + M_L_1_PHOSPHATIDYL_SERINE_C17_1 + M_PROTON	phosphatidylethanolamine biosynthesis I // phospholipid biosynthesis I	functional
R_2PGADEHYDRAT_RXN	2PGADEHYDRAT-RXN	2PGADEHYDRAT-RXN		R00658	enolase	1	M_2_PG <=> M_PHOSPHO_ENOL_PYRUVATE + M_WATER	respiration (anaerobic) // formaldehyde assimilation I (serine pathway) // homolactic fermentation // glycolysis I (from glucose-6P) // glycolysis III (from glucose) // gluconeogenesis II (<i>Methanobacterium thermoautotrophicum</i>) // Rubisco shunt // superpathway of glycolysis and Entner-Doudoroff // gluconeogenesis I	functional
R_ORNITHINE_CYCLODEAMINASE_RXN	ORNITHINE-CYCLODEAMINASE-RXN	ORNITHINE-CYCLODEAMINASE-RXN		R00671	ornithine cyclodeaminase	1	M_L_ORNITHINE --> M_AMMONIUM + M_PRO	ornithine degradation I (proline biosynthesis)	functional
R_GALACTARDEHYDRA_RXN	GALACTARDEHYDRA-RXN	GALACTARDEHYDRA-RXN		R05608	galactarate dehydratase	1	M_D_GALACTARATE <=> M_5_KETO_4_DEOXY_D_GLUCARATE + M_WATER	D-galactarate degradation II // D-galactarate degradation I // superpathway of D-glucarate and D-galactarate degradation	blocked
R_UDP_GLUCURONATE_DECARBOXYLASE_RXN	UDP-GLUCURONATE-DECARBOXYLASE-RXN	UDP-GLUCURONATE-DECARBOXYLASE-RXN		R01384	UDP-xylose synthase	1	M_PROTON + M_UDP_GLUCURONATE <=> M_CARBON_DIOXIDE + M_UDP_D_XYLOSE	UDP-D-xylose biosynthesis	blocked
R_DGDPKIN_RXN	DGDPKIN-RXN	DGDPKIN-RXN		R01857	dGDP kinase	1	M_ATP + M_DGDP --> M_ADP + M_DGTP	superpathway of purine nucleotides <i>de novo</i> biosynthesis II // superpathway of guanosine nucleotides <i>de novo</i> biosynthesis II // superpathway of purine nucleotides <i>de novo</i> biosynthesis I // superpathway of guanosine nucleotides <i>de novo</i> biosynthesis I // guanosine deoxyribonucleotides <i>de novo</i> biosynthesis II // purine deoxyribonucleosides salvage // guanosine deoxy…	functional
R_RXN_10462_C18	RXN-10462_C18	RXN-10462		R09380	acyl-acp:<i>sn</i>-glycerol-3-phosphate 1-<i>O</i>-acyltransferase	1	M_GLYCEROL_3P + M_Stearoyl_ACPs --> M_ACP + M_ACYL_SN_GLYCEROL_3P_C18	phospholipid biosynthesis I // phosphatidylglycerol biosynthesis I (plastidic) // CDP-diacylglycerol biosynthesis II	functional
R_RXN0_4301	RXN0-4301	RXN0-4301		R05645	D-sedoheptulose 7-phosphate isomerase	1	M_D_SEDOHEPTULOSE_7_P <=> M_D_ALPHABETA_D_HEPTOSE_7_PHOSPHATE		blocked
R_RXN66_3	RXN66-3	RXN66-3		R00710	acetaldehyde dehydrogenase	1	M_ACETALD + M_NAD + M_WATER --> M_ACET + M_NADH + 2.0 M_PROTON	ethanol degradation IV // ethanol degradation II	functional
R_GLYCERALDEHYDE_DEHYDRO_RXN	GLYCERALDEHYDE-DEHYDRO-RXN	GLYCERALDEHYDE-DEHYDRO-RXN		R01752	D-glyceraldehyde dehydrogenase	1	M_GLYCERALD + M_NAD + M_WATER --> M_GLYCERATE + M_NADH + 2.0 M_PROTON		blocked
R_PRAISOM_RXN	PRAISOM-RXN	PRAISOM-RXN		R03509	phosphoribosylanthranilate isomerase	1	M_N_5_PHOSPHORIBOSYL_ANTHRANILATE <=> M_CARBOXYPHENYLAMINO_DEOXYRIBULOSE_P	superpathway of phenylalanine, tyrosine, and tryptophan biosynthesis // tryptophan biosynthesis	functional
R_AIRCARBOXY_RXN	AIRCARBOXY-RXN	AIRCARBOXY-RXN		R04209	phosphoribosylaminoimidazole carboxylase	1	M_PHOSPHORIBOSYL_CARBOXY_AMINOIMIDAZOLE + 2.0 M_PROTON <-- M_5_PHOSPHORIBOSYL_5_AMINOIMIDAZOLE + M_CARBON_DIOXIDE	inosine-5'-phosphate biosynthesis II // superpathway of purine nucleotides <i>de novo</i> biosynthesis I	functional
R_RXN_13171	RXN-13171	RXN-13171			2-hydroxy-6-oxo-6-(2,3-dihydroxyphenyl)-hexa-2,4-dienoate hydrolase	1	M_CPD_14165 + M_WATER <=> M_2_3_DIHYDROXYBENZOATE + M_OXOPENTENOATE + M_PROTON	2,2'-dihydroxybiphenyl degradation	blocked
R_RXN_9229	RXN-9229	RXN-9229			nan	1	M_Demethylated_Ubiquinols + M_S_ADENOSYLMETHIONINE --> M_ADENOSYL_HOMO_CYS + M_PROTON + M_Ubiquinols		functional
R_27760_RXN	2.7.7.60-RXN	2.7.7.60-RXN		R05633	2-<i>C</i>-methyl-D-erythritol 4-phosphate cytidylyltransferase	1	M_2_C_METHYL_D_ERYTHRITOL_4_PHOSPHATE + M_CTP + M_PROTON <=> M_4_CYTIDINE_5_DIPHOSPHO_2_C + M_PPI	methylerythritol phosphate pathway	functional
R_26137_RXN	2.6.1.37-RXN	2.6.1.37-RXN		R04152	2-aminoethylphosphonate aminotransferase	1	M_CPD_1106 + M_PYRUVATE <=> M_CPD_551 + M_L_ALPHA_ALANINE	2-aminoethylphosphonate degradation I	blocked
R_RXN_14278	RXN-14278	RXN-14278		R04751	nan	1	M_FAD + M_HEXANOYL_COA --> M_CPD0_2121 + M_FADH2		blocked
R_RXN0_6941	RXN0-6941	RXN0-6941			ferric-chelate reductase	1	2.0 M_CPD0_2483 + 2.0 M_FE2 + M_NADP <-- 2.0 M_CPD0_2482 + M_NADPH + 11.0 M_PROTON		blocked
R_AKBLIG_RXN	AKBLIG-RXN	AKBLIG-RXN		R00370	2-amino-3-ketobutyrate CoA ligase	1	M_ACETYL_COA + M_GLY <-- M_AMINO_OXOBUT + M_CO_A	threonine degradation II	functional
R_D_LACTATE_DEHYDROGENASE_CYTOCHROME_RXN	D-LACTATE-DEHYDROGENASE-CYTOCHROME-RXN	D-LACTATE-DEHYDROGENASE-CYTOCHROME-RXN		R00197	D-lactate ferricytochrome c oxidoreductase	1	M_D_LACTATE + 2.0 M_Oxidized_cytochromes --> 2.0 M_PROTON + M_PYRUVATE + 2.0 M_Reduced_cytochromes		functional
R_RXN_9557	RXN-9557	RXN-9557			nan	1	M_R_3_hydroxy_cis_vaccenoyl_ACPs <=> M_WATER + M_cis_vaccen_2_enoyl_ACPs	superpathway of unsaturated fatty acids biosynthesis (<i>E. coli</i>) // <i>cis</i>-vaccenate biosynthesis	functional
R_RXN_15378	RXN-15378	RXN-15378			nan	1	M_CPD_9612 + M_SUC <=> M_CPD_15301 + M_FUM		blocked
R_RXN_12750	RXN-12750	RXN-12750			nan	1	M_CPD_13757 + M_NAD <=> M_CPD_13758 + M_NADH + M_PROTON	superpathway of testosterone and androsterone degradation // androstenedione degradation	blocked
R_INORGPYROPHOSPHAT_RXN	INORGPYROPHOSPHAT-RXN	INORGPYROPHOSPHAT-RXN		R00004	inorganic pyrophosphatase	1	M_PPI + M_WATER <=> M_PROTON + 2.0 M_Pi		functional
R_DLACTDEHYDROGNAD_RXN	DLACTDEHYDROGNAD-RXN	DLACTDEHYDROGNAD-RXN		R00704	D-lactate dehydrogenase	1	M_D_LACTATE + M_NAD <=> M_NADH + M_PROTON + M_PYRUVATE	mixed acid fermentation // alanine degradation II (to D-lactate)	functional
R_ACETALD_DEHYDROG_RXN	ACETALD-DEHYDROG-RXN	ACETALD-DEHYDROG-RXN		R00228	acetaldehyde dehydrogenase	1	M_ACETALD + M_CO_A + M_NAD <=> M_ACETYL_COA + M_NADH + M_PROTON	mixed acid fermentation // threonine degradation IV // catechol degradation I (<I>meta</I>-cleavage pathway) // catechol degradation II (<I>meta</I>-cleavage pathway) // 2-oxopentenoate degradation // 2-aminoethylphosphonate degradation I // tryptophan degradation IX // ethanol degradation I	functional
R_NACGLCTRANS_RXN	NACGLCTRANS-RXN	NACGLCTRANS-RXN		R05032	N-acetylglucosaminyl transferase	1	M_C5 + M_UDP_N_ACETYL_D_GLUCOSAMINE <=> M_C6 + M_PROTON + M_UDP	peptidoglycan biosynthesis I (<I>meso</I>-diaminopimelate containing)	functional
R_DEHYDOGLUCONOKINASE_RXN	DEHYDOGLUCONOKINASE-RXN	DEHYDOGLUCONOKINASE-RXN		R02658	2-ketogluconokinase	1	M_ATP + M_CPD_377 <=> M_ADP + M_CPD_339 + M_PROTON	glucose degradation (oxidative)	blocked
R_RXN_9788	RXN-9788	RXN-9788			carboxy-adenylated-[ThiS sulfur-carrier-protein] sulfurtransferase	1	M_Adenylated_ThiS_Proteins + M_Sulfurylated_ThiI <=> M_AMP + M_Sulfur_Carrier_Proteins_ThiI + M_Thiocarboxyadenylated_ThiS_Proteins	thiazole biosynthesis I (E. coli) // superpathway of thiamin diphosphate biosynthesis I	functional
R_UDPNACETYLGLUCOSAMENOLPYRTRANS_RXN	UDPNACETYLGLUCOSAMENOLPYRTRANS-RXN	UDPNACETYLGLUCOSAMENOLPYRTRANS-RXN		R00660	UDP-<i>N</i>-acetylglucosamine 1-carboxyvinyltransferase	1	M_PHOSPHO_ENOL_PYRUVATE + M_UDP_N_ACETYL_D_GLUCOSAMINE <=> M_Pi + M_UDP_ACETYL_CARBOXYVINYL_GLUCOSAMINE	peptidoglycan biosynthesis III (mycobacteria) // UDP-<i>N</i>-acetylmuramoyl-pentapeptide biosynthesis I (<i>meso</i>-DAP-containing) // peptidoglycan biosynthesis I (<I>meso</I>-diaminopimelate containing)	functional
R_DCTP_DEAM_RXN	DCTP-DEAM-RXN	DCTP-DEAM-RXN		R02325	dCTP deaminase	1	M_DCTP + M_PROTON + M_WATER --> M_AMMONIUM + M_DUTP	pyrimidine deoxyribonucleotides <i>de novo</i> biosynthesis II // superpathway of pyrimidine deoxyribonucleotides <i>de novo</i> biosynthesis (E. coli)	functional
R_RXN1G_1437	RXN1G-1437	RXN1G-1437			6-O-trans-methoxy-mycolyl-trehalose-6-phosphate phosphohydrolase	1	M_CPD1G_772 + M_WATER --> M_CPD1G_1346 + M_Pi		blocked
R_43117_RXN	4.3.1.17-RXN	4.3.1.17-RXN		R00220	L-serine deaminase	1	M_SER --> M_AMMONIUM + M_PYRUVATE		functional
R_DALADALALIG_RXN	DALADALALIG-RXN	DALADALALIG-RXN		R01150	D-alanine&mdash;D-alanine ligase	1	M_ATP + 2.0 M_D_ALANINE --> M_ADP + M_D_ALA_D_ALA + M_PROTON + M_Pi	peptidoglycan biosynthesis III (mycobacteria) // UDP-<i>N</i>-acetylmuramoyl-pentapeptide biosynthesis I (<i>meso</i>-DAP-containing) // peptidoglycan biosynthesis I (<I>meso</I>-diaminopimelate containing)	functional
R_RXN_8992	RXN-8992	RXN-8992		R05611	nan	0	5.0 M_DELTA3_ISOPENTENYL_PP + M_FARNESYL_PP <=> M_OCTAPRENYL_DIPHOSPHATE + 5.0 M_PPI		functional
R_CARDIOLIPSYN_RXN_C14	CARDIOLIPSYN-RXN_C14	CARDIOLIPSYN-RXN		R07390	cardiolipin synthase	1	2.0 M_PG_C14 --> M_CLPN_C14 + M_GLYCEROL	cardiolipin biosynthesis I // phospholipid biosynthesis I	functional
R_ASPDECARBOX_RXN	ASPDECARBOX-RXN	ASPDECARBOX-RXN		R00489	aspartate 1-decarboxylase	1	M_L_ASPARTATE + M_PROTON <=> M_B_ALANINE + M_CARBON_DIOXIDE	&beta;-alanine biosynthesis III // pantothenate and coenzyme A biosynthesis I	functional
R_FHLMULTI_RXN	FHLMULTI-RXN	FHLMULTI-RXN			formate hydrogenlyase complex	1	M_FORMATE + M_PROTON --> M_CARBON_DIOXIDE + M_HYDROGEN_MOLECULE	mixed acid fermentation // respiration (anaerobic)	functional
R_KYNURENINASE_RXN	KYNURENINASE-RXN	KYNURENINASE-RXN		R00987	kynureninase	1	M_CPD_14736 + M_WATER <=> M_ANTHRANILATE + M_L_ALPHA_ALANINE + M_PROTON	tryptophan degradation I (via anthranilate)	functional
R_RXN0_6948	RXN0-6948	RXN0-6948			L-amino acid N-acyltransferase	1	M_ACETYL_COA + M_MET --> M_CO_A + M_CPD0_2015 + M_PROTON		blocked
R_UREIDOGLYCOLATE_LYASE_RXN	UREIDOGLYCOLATE-LYASE-RXN	UREIDOGLYCOLATE-LYASE-RXN		R00776	ureidoglycolate lyase	1	M_CPD_1091 <=> M_GLYOX + M_UREA	superpathway of allantoin degradation in yeast // allantoin degradation to glyoxylate I // allantoin degradation to glyoxylate III // superpathway of allantoin degradation in plants	blocked
R_ASPAMINOTRANS_RXN	ASPAMINOTRANS-RXN	ASPAMINOTRANS-RXN		R00355	aspartate transaminase	1	M_2_KETOGLUTARATE + M_L_ASPARTATE <=> M_GLT + M_OXALACETIC_ACID	TCA cycle VI (obligate autotrophs) // aspartate biosynthesis // superpathway of lysine, threonine and methionine biosynthesis I // aspartate degradation I // aspartate degradation II // aspartate superpathway // threonine biosynthesis // isoleucine biosynthesis I // superpathway of methionine biosynthesis (by sulfhydrylation) // superpathway of methionine biosynthesis (transsulfuration)	functional
R_OXALODECARB_RXN	OXALODECARB-RXN	OXALODECARB-RXN		R00217	oxaloacetate decarboxylase	0	M_OXALACETIC_ACID + M_PROTON --> M_CARBON_DIOXIDE + M_PYRUVATE		functional
R_LUMAZINESYN_RXN	LUMAZINESYN-RXN	LUMAZINESYN-RXN		R04457	nan	1	M_AMINO_RIBOSYLAMINO_1H_3H_PYR_DIONE + M_DIHYDROXY_BUTANONE_P <=> M_DIMETHYL_D_RIBITYL_LUMAZINE + M_PROTON + M_Pi + 2.0 M_WATER	flavin biosynthesis I (bacteria and plants)	functional
R_L_LACTATE_DEHYDROGENASE_CYTOCHROME_RXN	L-LACTATE-DEHYDROGENASE-CYTOCHROME-RXN	L-LACTATE-DEHYDROGENASE-CYTOCHROME-RXN		R00196	L-lactate dehydrogenase	1	M_L_LACTATE + 2.0 M_Oxidized_cytochromes --> 2.0 M_PROTON + M_PYRUVATE + 2.0 M_Reduced_cytochromes		functional
R_RXN_11245	RXN-11245	RXN-11245			nan	1	M_CPD_12199 + M_NAD --> M_CPD_10600 + M_NADH + M_PROTON		blocked
R_RXN_10089	RXN-10089	RXN-10089		R04065	nan	1	M_IMIDAZOLE_ACETALDEHYDE + M_NAD + M_WATER --> M_4_IMIDAZOLEACETATE + M_NADH + 2.0 M_PROTON		blocked
R_KDPGALDOL_RXN	KDPGALDOL-RXN	KDPGALDOL-RXN		R05605	2-keto-3-deoxygluconate 6-phosphate aldolase	1	M_2_KETO_3_DEOXY_6_P_GLUCONATE <=> M_GAP + M_PYRUVATE	Entner-Doudoroff pathway I // D-glucosaminate degradation // superpathway of glycolysis and Entner-Doudoroff	functional
R_RXN_9385	RXN-9385	RXN-9385			coenzyme F<sub>390</sub>-A synthetase	1	M_ATP + M_OX_COENZYME_F420 + M_PROTON --> M_CPD_10017 + M_PPI		blocked
R_GLUTARYL_COA_DEHYDROGENASE_RXN	GLUTARYL-COA-DEHYDROGENASE-RXN	GLUTARYL-COA-DEHYDROGENASE-RXN		R02488	glutaryl-CoA dehydrogenase	1	M_FAD + M_GLUTARYL_COA + M_PROTON --> M_CARBON_DIOXIDE + M_CROTONYL_COA + M_FADH2		blocked
R_RXN0_2142	RXN0-2142	RXN0-2142			3-oxo-<i>cis</i>-&Delta;<sup>5</sup>-dodecenoyl-[acp] reductase	1	M_NADP + M_b_Hydroxy_cis_D5_dodecenoyl_ACPs <-- M_NADPH + M_PROTON + M_b_Keto_cis_D5_dodecenoyl_ACPs	<i>cis</i>-dodecenoyl biosynthesis // superpathway of unsaturated fatty acids biosynthesis (<i>E. coli</i>)	functional
EX_BETA_D_FRUCTOSE_e					nan	0	M_BETA_D_FRUCTOSE_e <--		functional
R_549914_RXN	5.4.99.14-RXN	5.4.99.14-RXN		R04510	4-methylmuconolactone methylisomerase	1	M_CPD_10823 <=> M_CPD_10824		blocked
R_42312_RXN	4.2.3.12-RXN	4.2.3.12-RXN		R04286	6-pyruvoyltetrahydropterin synthase	1	M_DIHYDRONEOPTERIN_P3 --> M_6_PYRUVOYL_5678_TETRAHYDROPTERIN + M_P3I + M_PROTON		blocked
R_LINOLENOYL_RXN	LINOLENOYL-RXN	LINOLENOYL-RXN			&alpha;-linolenate&mdash;CoA ligase	1	M_ATP + M_CO_A + M_LINOLENIC_ACID --> M_AMP + M_LINOLENOYL_COA + M_PPI		blocked
R_RXN_7693	RXN-7693	RXN-7693		R05685	3-methylbutanol dehydrogenase	1	M_CPD_7032 + M_NAD <=> M_CPD_7031 + M_NADH + M_PROTON		blocked
R_RXN66_354	RXN66-354	RXN66-354			preg-5-en-3,20-dione isomerase	1	M_CPD66_28 <=> M_PROGESTERONE		blocked
R_RXNARA_8002	RXNARA-8002	RXNARA-8002		R07270	nan	1	M_CPD_464 <=> M_CPD_12321 + M_PPI		blocked
R_PGLUCISOM_RXN	PGLUCISOM-RXN	PGLUCISOM-RXN		R00771	glucose-6-phosphate isomerase	1	M_GLC_6_P <=> M_FRUCTOSE_6P	sucrose biosynthesis I (from photosynthesis) // homolactic fermentation // glycolysis I (from glucose-6P) // <i>O</i>-antigen building blocks biosynthesis (<i>E. coli</i>) // UDP-<i>N</i>-acetyl-D-glucosamine biosynthesis I // glycolysis III (from glucose) // gluconeogenesis II (<i>Methanobacterium thermoautotrophicum</i>) // GDP-mannose biosynthesis // superpathway of glycolysis and Entner-Doudo…	functional
R_42159_RXN	4.2.1.59-RXN	4.2.1.59-RXN		R04537	(3<i>R</i>)-3-hydroxyoctanoyl-[acyl-carrier protein] dehydratase	1	M_3_Hydroxy_octanoyl_ACPs <=> M_2_Octenoyl_ACPs + M_WATER	palmitate biosynthesis II (bacteria and plants)	functional
R_OHBENZCOARED_RXN	OHBENZCOARED-RXN	OHBENZCOARED-RXN		R05316	4-hydroxybenzoyl-CoA reductase	1	M_BENZOYLCOA + 2.0 M_Oxidized_ferredoxins + M_WATER --> M_CPD_201 + 2.0 M_PROTON + 2.0 M_Reduced_ferredoxins		functional
R_RXN_12694	RXN-12694	RXN-12694			steroid &Delta;-isomerase	1	M_CPD_13684 <=> M_CPD_323		blocked
R_DEOXYADENOSINE_KINASE_RXN	DEOXYADENOSINE-KINASE-RXN	DEOXYADENOSINE-KINASE-RXN		R02089	2'-deoxyadenosine kinase	1	M_ATP + M_DEOXYADENOSINE <=> M_ADP + M_DAMP + M_PROTON	purine deoxyribonucleosides salvage	blocked
R_RXN_10704	RXN-10704	RXN-10704			nan	1	M_CPD_11523 --> M_CPD_11522 + M_WATER		blocked
R_RXN_5821	RXN-5821	RXN-5821		R02382	tyramine oxidase	1	M_OXYGEN_MOLECULE + M_TYRAMINE + M_WATER --> M_AMMONIUM + M_HYDROGEN_PEROXIDE + M_HYDRPHENYLAC_CPD	aromatic biogenic amine degradation (bacteria)	blocked
R_ASNSYNB_RXN	ASNSYNB-RXN	ASNSYNB-RXN		R00578	L-aspartate:L-glutamine amido-ligase (AMP-forming)	0	M_ATP + M_GLN + M_L_ASPARTATE + M_WATER --> M_AMP + M_ASN + M_GLT + M_PPI + M_PROTON		functional
R_PYRUVATE_CARBOXYLASE_RXN	PYRUVATE-CARBOXYLASE-RXN	PYRUVATE-CARBOXYLASE-RXN		R00344	pyruvate carboxylase	1	M_ATP + M_HCO3 + M_PYRUVATE --> M_ADP + M_OXALACETIC_ACID + M_PROTON + M_Pi	gluconeogenesis II (<i>Methanobacterium thermoautotrophicum</i>)	functional
R_AMINOBENZCOALIG_RXN	AMINOBENZCOALIG-RXN	AMINOBENZCOALIG-RXN		R00982	anthranilate-CoA ligase	1	M_ANTHRANILATE + M_ATP + M_CO_A --> M_2_AMINOBENZOYL_COA + M_AMP + M_PPI	anthranilate degradation III (anaerobic) // anthranilate degradation II (aerobic)	blocked
EX_HIS_e	HIS_tx				nan	0	M_HIS -->		functional
R_PANTOATE_BETA_ALANINE_LIG_RXN	PANTOATE-BETA-ALANINE-LIG-RXN	PANTOATE-BETA-ALANINE-LIG-RXN		R02473	pantothenate synthetase	1	M_ATP + M_B_ALANINE + M_L_PANTOATE --> M_AMP + M_PANTOTHENATE + M_PPI + M_PROTON	phosphopantothenate biosynthesis I // pantothenate and coenzyme A biosynthesis I // pantothenate and coenzyme A biosynthesis II	functional
R_RXN_9658_odd	RXN-9658_odd	RXN-9658			nan	1	M_Heptanoyl_ACPs + M_NAD <-- M_Hept_2_enoyl_ACPs + M_NADH + M_PROTON	palmitate biosynthesis II (bacteria and plants)	functional
R_PDXJ_RXN	PDXJ-RXN	PDXJ-RXN		R05838	pyridoxine 5'-phosphate synthase	1	M_1_AMINO_PROPAN_2_ONE_3_PHOSPHATE + M_DEOXYXYLULOSE_5P <=> M_PROTON + M_PYRIDOXINE_5P + M_Pi + 2.0 M_WATER	pyridoxal 5'-phosphate biosynthesis I // superpathway of pyridoxal 5'-phosphate biosynthesis and salvage	functional
R_RXN_14014_NAD	RXN-14014-NAD	RXN-14014		R04199	4-hydroxy-tetrahydrodipicolinate reductase	1	M_DELTA1_PIPERIDEINE_2_6_DICARBOXYLATE + M_NAD + M_WATER <-- M_CPD_14443 + M_NADH + M_PROTON	superpathway of lysine, threonine and methionine biosynthesis I // aspartate superpathway // lysine biosynthesis I	functional
R_CATAL_RXN	CATAL-RXN	CATAL-RXN		R00009	catalase	1	2.0 M_HYDROGEN_PEROXIDE --> M_OXYGEN_MOLECULE + 2.0 M_WATER	superoxide radicals degradation	functional
R_HYDROXYBUTYRATE_DIMER_HYDROLASE_RXN	HYDROXYBUTYRATE-DIMER-HYDROLASE-RXN	HYDROXYBUTYRATE-DIMER-HYDROLASE-RXN		R00048	nan	1	M_CPD_1116 + M_WATER --> 2.0 M_CPD_335 + M_PROTON		blocked
R_DXPREDISOM_RXN	DXPREDISOM-RXN	DXPREDISOM-RXN		R05688	1-deoxy-D-xylulose 5-phosphate reductoisomerase	1	M_2_C_METHYL_D_ERYTHRITOL_4_PHOSPHATE + M_NADP <-- M_DEOXYXYLULOSE_5P + M_NADPH + M_PROTON	methylerythritol phosphate pathway	functional
R_GTP_CYCLOHYDRO_I_RXN	GTP-CYCLOHYDRO-I-RXN	GTP-CYCLOHYDRO-I-RXN		R00424	GTP cyclohydrolase I	1	M_GTP + M_WATER <=> M_DIHYDRONEOPTERIN_P3 + M_FORMATE + M_PROTON	6-hydroxymethyl-dihydropterin diphosphate biosynthesis I // superpathway of tetrahydrofolate biosynthesis	functional
R_ALTRODEHYDRAT_RXN	ALTRODEHYDRAT-RXN	ALTRODEHYDRAT-RXN		R01540	D-altronate dehydratase	1	M_D_ALTRONATE <=> M_2_DEHYDRO_3_DEOXY_D_GLUCONATE + M_WATER	D-galacturonate degradation I	blocked
R_PSERTRANSAM_RXN	PSERTRANSAM-RXN	PSERTRANSAM-RXN		R04173	3-phosphoserine aminotransferase	1	M_2_KETOGLUTARATE + M_3_P_SERINE <-- M_3_P_HYDROXYPYRUVATE + M_GLT	superpathway of sulfate assimilation and cysteine biosynthesis // serine biosynthesis // superpathway of serine and glycine biosynthesis I	functional
R_RXN_2962_NAD	RXN-2962-(NAD)	RXN-2962		R07140	<i>S</i>-(hydroxymethyl)glutathione dehydrogenase	1	M_NAD + M_S_HYDROXYMETHYLGLUTATHIONE <=> M_CPD_548 + M_NADH + M_PROTON	formaldehyde oxidation II (glutathione-dependent)	blocked
R_RXN0_5225	RXN0-5225	RXN0-5225			1,6-anhydro-<i>N</i>-acetylmuramoyl-L-alanine amidase	1	M_CPD0_1080 + M_WATER <=> M_CPD0_1081 + M_CPD0_1082	anhydromuropeptides recycling	blocked
R_ACYL_COA_DEHYDROGENASE_RXN	ACYL-COA-DEHYDROGENASE-RXN				nan	0	M_ADIPATE_COA + M_FAD --> M_CARPCOA + M_FADH2		functional
R_PYRIMSYN3_RXN	PYRIMSYN3-RXN	PYRIMSYN3-RXN		R04509	phosphomethylpyrimidine kinase	1	M_AMINO_HYDROXYMETHYL_METHYL_PYR_P + M_ATP <=> M_ADP + M_AMINO_HYDROXYMETHYL_METHYLPYRIMIDINE_PP	superpathway of thiamin diphosphate biosynthesis II // thiamin salvage II // 4-amino-2-methyl-5-diphosphomethylpyrimidine biosynthesis // hydroxymethylpyrimidine salvage // superpathway of thiamin diphosphate biosynthesis I	functional
R_CYTO_OXIDASE_aa3_cbb3	CYTO_OXIDASE_aa3_cbb3				nan	0	0.5 M_OXYGEN_MOLECULE + 4.0 M_PROTON + 2.0 M_Reduced_cytochromes --> 2.0 M_Oxidized_cytochromes + 2.0 M_PROTON_p + M_WATER		functional
R_RXN_7790	RXN-7790	RXN-7790			2-oxobutanoate dehydrogenase	0	M_2_OXOBUTANOATE + M_CO_A + M_NAD --> M_CARBON_DIOXIDE + M_NADH + M_PROPIONYL_COA		functional
EX_UREA_e	UREA_tx				nan	0	M_UREA -->		functional
EX_GLT_e	GLT_tx				nan	0	M_GLT -->		functional
R_ACETYL_COA_ACETYLTRANSFER_RXN	ACETYL-COA-ACETYLTRANSFER-RXN	ACETYL-COA-ACETYLTRANSFER-RXN		R00238	acetyl-CoA acetyltransferase	1	2.0 M_ACETYL_COA <=> M_ACETOACETYL_COA + M_CO_A	pyruvate fermentation to butanoate // glutaryl-CoA degradation // acetyl-CoA fermentation to butyrate II // polyhydroxybutyrate biosynthesis // ketolysis	functional
R_ARGSUCCINLYA_RXN	ARGSUCCINLYA-RXN	ARGSUCCINLYA-RXN		R01086	argininosuccinate lyase	1	M_L_ARGININO_SUCCINATE <=> M_ARG + M_FUM	arginine biosynthesis II (acetyl cycle) // arginine biosynthesis IV (archaebacteria) // arginine biosynthesis I (via L-ornithine)	functional
R_RXN1_42	RXN1-42	RXN1-42			poly-3-hydroxybutyrate synthase	1	M_CPD_650 --> M_CO_A + M_Poly_Hydroxybutyrate	polyhydroxybutyrate biosynthesis	functional
R_THYM_PHOSPH_RXN	THYM-PHOSPH-RXN	THYM-PHOSPH-RXN		R01570	thymidine phosphorylase	1	M_Pi + M_THYMIDINE <=> M_DEOXY_D_RIBOSE_1_PHOSPHATE + M_THYMINE	pyrimidine deoxyribonucleosides degradation	functional
R_RXN_11318	RXN-11318	RXN-11318		R09126		0	M_CPD_12278 + M_WATER <=> M_FORMATE + M_MALEAMATE + M_PROTON		functional
R_RXN0_882	RXN0-882	RXN0-882		R08689	4-hydroxy-3-methylbut-2-en-1-yl diphosphate synthase	1	M_HYDROXY_METHYL_BUTENYL_DIP + 2.0 M_Oxidized_ferredoxins + M_WATER <-- M_2C_METH_D_ERYTHRITOL_CYCLODIPHOSPHATE + M_PROTON + 2.0 M_Reduced_ferredoxins	methylerythritol phosphate pathway	functional
R_RXN66_484	RXN66-484	RXN66-484			pristanoyl-CoA ligase	1	M_ATP + M_CO_A + M_PRISTANATE --> M_AMP + M_CPD_14675 + M_PPI		blocked
R_4_HYDROXYBENZOATE_DECARBOXYLASE_RXN	4-HYDROXYBENZOATE-DECARBOXYLASE-RXN	4-HYDROXYBENZOATE-DECARBOXYLASE-RXN		R01238	nan	1	M_4_hydroxybenzoate + M_PROTON --> M_CARBON_DIOXIDE + M_PHENOL		functional
R_RXN_8748	RXN-8748	RXN-8748			nan	1	M_CPD_8978 + M_WATER --> M_ETOH + M_Pi		blocked
R_PGPPHOSPHA_RXN_C16	PGPPHOSPHA-RXN_C16	PGPPHOSPHA-RXN		R02029	phosphatidylglycerophosphatase	1	M_L_1_PHOSPHATIDYL_GLYCEROL_P_C16 + M_WATER --> M_PG_C16 + M_Pi	cardiolipin biosynthesis I // cardiolipin biosynthesis II // cardiolipin biosynthesis III // phospholipid biosynthesis I // phosphatidylglycerol biosynthesis I (plastidic) // phosphatidylglycerol biosynthesis II (non-plastidic)	functional
R_2793_RXN	2.7.9.3-RXN	2.7.9.3-RXN		R03595	selenide, water dikinase	1	M_ATP + M_SE_2 + M_WATER <=> M_AMP + M_Pi + M_SEPO3	selenocysteine biosynthesis I (bacteria)	blocked
EX_HYPOXANTHINE_e	HYPOXANTHINE_tx				nan	0	M_HYPOXANTHINE -->		functional
R_UDP_NACMUR_ALA_LIG_RXN	UDP-NACMUR-ALA-LIG-RXN	UDP-NACMUR-ALA-LIG-RXN		R03193	UDP-<i>N</i>-acetylmuramate&mdash;L-alanine ligase	1	M_ATP + M_L_ALPHA_ALANINE + M_UDP_N_ACETYLMURAMATE --> M_ADP + M_CPD0_1456 + M_PROTON + M_Pi	peptidoglycan biosynthesis III (mycobacteria) // UDP-<i>N</i>-acetylmuramoyl-pentapeptide biosynthesis I (<i>meso</i>-DAP-containing) // peptidoglycan biosynthesis I (<I>meso</I>-diaminopimelate containing)	functional
R_ACETYLGLUTKIN_RXN	ACETYLGLUTKIN-RXN	ACETYLGLUTKIN-RXN		R02649	acetylglutamate kinase	1	M_ACETYL_GLU + M_ATP <=> M_ADP + M_N_ACETYL_GLUTAMYL_P	arginine biosynthesis II (acetyl cycle) // arginine biosynthesis I (via L-ornithine) // ornithine biosynthesis	functional
R_PHOSPHAGLYPSYN_RXN_C15	PHOSPHAGLYPSYN-RXN_C15	PHOSPHAGLYPSYN-RXN		R01801	CDP-diacylglycerol&mdash;glycerol-3-phosphate 3-phosphatidyltransferase	1	M_CDPDIACYLGLYCEROL_C15 + M_GLYCEROL_3P --> M_CMP + M_L_1_PHOSPHATIDYL_GLYCEROL_P_C15 + M_PROTON	cardiolipin biosynthesis I // cardiolipin biosynthesis II // cardiolipin biosynthesis III // phospholipid biosynthesis I // phosphatidylglycerol biosynthesis I (plastidic) // phosphatidylglycerol biosynthesis II (non-plastidic)	functional
R_RXN_14129	RXN-14129	RXN-14129			5-fluorocytosine deaminase	1	M_CPD_15121 + M_PROTON + M_WATER --> M_AMMONIUM + M_CPD0_1327		blocked
R_NAD_KIN_RXN	NAD-KIN-RXN	NAD-KIN-RXN		R00104	NAD kinase	1	M_ATP + M_NAD <=> M_ADP + M_NADP + M_PROTON	NAD phosphorylation and dephosphorylation II	functional
R_CDPDIGLYSYN_RXN_C181	CDPDIGLYSYN-RXN_C181	CDPDIGLYSYN-RXN		R01799	CTP:phosphatidate cytidyltransferase	1	M_CTP + M_L_PHOSPHATIDATE_C18_1 + M_PROTON --> M_CDPDIACYLGLYCEROL_C18_1 + M_PPI	CDP-diacylglycerol biosynthesis I // phospholipid biosynthesis I // phosphatidylglycerol biosynthesis I (plastidic) // phosphatidylglycerol biosynthesis II (non-plastidic) // CDP-diacylglycerol biosynthesis II	functional
R_4_HYDROXY_2_KETOPIMELATE_LYSIS_RXN	4-HYDROXY-2-KETOPIMELATE-LYSIS-RXN	4-HYDROXY-2-KETOPIMELATE-LYSIS-RXN		R01645	4-hydroxy-2-ketopimelate aldolase	1	M_CPD_804 <=> M_PYRUVATE + M_SUCC_S_ALD	4-hydroxyphenylacetate degradation	functional
R_ATPSynth	ATPSynth				nan	0	M_ADP + 4.0 M_PROTON_p + M_Pi <=> M_ATP + 3.0 M_PROTON + M_WATER		functional
R_TIGLYLCOA_HYDROXY_RXN	TIGLYLCOA-HYDROXY-RXN	TIGLYLCOA-HYDROXY-RXN		R04204	tiglyl-CoA hydrase	1	M_2_METHYL_3_HYDROXY_BUTYRYL_COA <-- M_CPD_1083 + M_WATER	isoleucine degradation I	blocked
R_BRANCHED_CHAINAMINOTRANSFERLEU_RXN	BRANCHED-CHAINAMINOTRANSFERLEU-RXN	BRANCHED-CHAINAMINOTRANSFERLEU-RXN		R01090	leucine transaminase	1	M_2_KETOGLUTARATE + M_LEU <=> M_2K_4CH3_PENTANOATE + M_GLT	leucine biosynthesis // superpathway of leucine, valine, and isoleucine biosynthesis	functional
R_RXN_13677	RXN-13677	RXN-13677			nan	1	M_CPD_14705 + M_WATER --> M_CPD_14706 + M_GLY		blocked
EX_L_ASPARTATE_e	L-ASPARTATE_tx				nan	0	M_L_ASPARTATE -->		functional
R_RXN_14189	RXN-14189	RXN-14189		R00602	nan	1	M_HYDROGEN_PEROXIDE + M_METOH --> M_FORMALDEHYDE + 2.0 M_WATER		blocked
R_PYRROLINECARBREDUCT_RXN_NAD	PYRROLINECARBREDUCT-RXN-(NAD)	PYRROLINECARBREDUCT-RXN		R01251	pyrroline-5-carboxylate reductase	1	M_NAD + M_PRO <-- M_L_DELTA1_PYRROLINE_5_CARBOXYLATE + M_NADH + 2.0 M_PROTON	proline biosynthesis I	functional
R_1_ACYLGLYCEROL_3_P_ACYLTRANSFER_RXN_C18	1-ACYLGLYCEROL-3-P-ACYLTRANSFER-RXN_C18	1-ACYLGLYCEROL-3-P-ACYLTRANSFER-RXN		R09381	acyl-[acp]:1-acyl-sn-glycerol-3-phosphate 2-<i>O</i>-acyltransferase	1	M_ACYL_SN_GLYCEROL_3P_C18 + M_Stearoyl_ACPs --> M_ACP + M_L_PHOSPHATIDATE_C18	phospholipid biosynthesis I // phosphatidylglycerol biosynthesis I (plastidic) // CDP-diacylglycerol biosynthesis II	functional
R_RXN_9524	RXN-9524	RXN-9524		R04536	3-oxooctanoyl-[acyl-carrier protein] reductase	1	M_3_Hydroxy_octanoyl_ACPs + M_NADP <-- M_3_Oxo_octanoyl_ACPs + M_NADPH + M_PROTON	palmitate biosynthesis II (bacteria and plants)	functional
R_RXN_14276	RXN-14276	RXN-14276			nan	1	M_CPD0_2108 + M_WATER --> M_CPD0_2224		blocked
R_RXN_10912	RXN-10912	RXN-10912		R04882	3,4-dihydroxyphenylglycolaldehyde dehydrogenase	1	M_DIHYDROXYPHENYLGLYCOLALDEHYDE + M_NAD + M_WATER --> M_CPD_11879 + M_NADH + 2.0 M_PROTON		blocked
R_RXN_12490	RXN-12490	RXN-12490		R04743	(<i>S</i>)-3-hydroxydecanoyl-CoA dehydrogenase	1	M_CPD0_2244 + M_NAD --> M_CPD0_2123 + M_NADH + M_PROTON		blocked
R_1_ACYLGLYCEROL_3_P_ACYLTRANSFER_RXN_C16	1-ACYLGLYCEROL-3-P-ACYLTRANSFER-RXN-C16	1-ACYLGLYCEROL-3-P-ACYLTRANSFER-RXN		R09381	acyl-[acp]:1-acyl-sn-glycerol-3-phosphate 2-<i>O</i>-acyltransferase	1	M_ACYL_SN_GLYCEROL_3P_C16 + M_Palmitoyl_ACPs --> M_ACP + M_L_PHOSPHATIDATE_C16	phospholipid biosynthesis I // phosphatidylglycerol biosynthesis I (plastidic) // CDP-diacylglycerol biosynthesis II	functional
R_CATECHOL_2_3_DIOXYGENASE_RXN	CATECHOL-2-3-DIOXYGENASE-RXN	CATECHOL-2-3-DIOXYGENASE-RXN		R04089	3-methylcatechol 2,3-dioxygenase	1	M_CPD_111 + M_OXYGEN_MOLECULE --> M_2H6OH2_4DIENOATE + M_PROTON		blocked
R_RXN_10462_C12	RXN-10462_C12	RXN-10462		R09380	acyl-acp:<i>sn</i>-glycerol-3-phosphate 1-<i>O</i>-acyltransferase	1	M_Dodecanoyl_ACPs + M_GLYCEROL_3P --> M_ACP + M_ACYL_SN_GLYCEROL_3P_C12	phospholipid biosynthesis I // phosphatidylglycerol biosynthesis I (plastidic) // CDP-diacylglycerol biosynthesis II	functional
R_1_ACYLGLYCEROL_3_P_ACYLTRANSFER_RXN_C181	1-ACYLGLYCEROL-3-P-ACYLTRANSFER-RXN_C181	1-ACYLGLYCEROL-3-P-ACYLTRANSFER-RXN		R09381	acyl-[acp]:1-acyl-sn-glycerol-3-phosphate 2-<i>O</i>-acyltransferase	1	M_ACYL_SN_GLYCEROL_3P_C18_1 + M_Cis_vaccenoyl_ACPs --> M_ACP + M_L_PHOSPHATIDATE_C18_1	phospholipid biosynthesis I // phosphatidylglycerol biosynthesis I (plastidic) // CDP-diacylglycerol biosynthesis II	functional
R_RXN_18362	RXN-18362	RXN-18362			nan	0	M_CPD_19731 --> M_CL_ + M_CPD_294 + M_PROTON		functional
R_RXN_9531	RXN-9531	RXN-9531		R04963	&beta;-ketododecanoyl-[acp] synthase	1	M_Decanoyl_ACPs + M_MALONYL_ACP + M_PROTON --> M_3_oxo_dodecanoyl_ACPs + M_ACP + M_CARBON_DIOXIDE	palmitate biosynthesis II (bacteria and plants)	functional
R_SUCCCOASYN_RXN	SUCCCOASYN-RXN	SUCCCOASYN-RXN		R00405	succinyl-CoA synthetase	1	M_ATP + M_CO_A + M_SUC <=> M_ADP + M_Pi + M_SUC_COA	TCA cycle VI (obligate autotrophs) // TCA cycle V (2-oxoglutarate:ferredoxin oxidoreductase) // superpathway of glyoxylate bypass and TCA // TCA cycle I (prokaryotic)	functional
R_PHOSPHASERDECARB_RXN_C181	PHOSPHASERDECARB-RXN_C181	PHOSPHASERDECARB-RXN		R02055	phosphatidylserine decarboxylase	1	M_L_1_PHOSPHATIDYL_SERINE_C18_1 + M_PROTON --> M_CARBON_DIOXIDE + M_PE_C18_1	phosphatidylethanolamine biosynthesis I // phospholipid biosynthesis I	functional
R_RXN_11832	RXN-11832	RXN-11832		R00512	CMP kinase	1	M_ATP + M_CMP <=> M_ADP + M_CDP	CMP phosphorylation	functional
R_RXN_8447	RXN-8447			R07406	nan	0	M_2_AMINO_3_OXO_4_PHOSPHONOOXYBUTYRATE + M_PROTON --> M_1_AMINO_PROPAN_2_ONE_3_PHOSPHATE + M_CARBON_DIOXIDE		functional
R_AMINO_CARBOXYMUCONATE_SEMIALDEHYDE_RXN	AMINO-CARBOXYMUCONATE-SEMIALDEHYDE-RXN	AMINO-CARBOXYMUCONATE-SEMIALDEHYDE-RXN		R04323	2-amino-3-carboxymuconate-6-semialdehyde decarboxylase	1	M_2_AMINO_3_3_OXOPROP_2_ENYL_BUT_2_ENEDI + M_PROTON <=> M_2_AMINOMUCONATE_SEMIALDEHYDE + M_CARBON_DIOXIDE	2-nitrobenzoate degradation I // tryptophan degradation IX // 2-amino-3-carboxymuconate semialdehyde degradation to 2-oxopentenoate	blocked
R_ISPH2_RXN_NADP	ISPH2-RXN-(NADP)	ISPH2-RXN		R05884	isopentenyl-diphosphate:NAD(P)+ oxidoreductase	1	M_DELTA3_ISOPENTENYL_PP + M_NADP + M_WATER <-- M_HYDROXY_METHYL_BUTENYL_DIP + M_NADPH + M_PROTON	methylerythritol phosphate pathway	functional
R_4_CARBOXYMUCONOLACTONE_DECARBOXYLASE_RXN	4-CARBOXYMUCONOLACTONE-DECARBOXYLASE-RXN	4-CARBOXYMUCONOLACTONE-DECARBOXYLASE-RXN		R03470	4-carboxymuconolactone decarboxylase	1	M_CPD_7737 + M_PROTON <=> M_3_OXOADIPATE_ENOL_LACTONE + M_CARBON_DIOXIDE	protocatechuate degradation II (ortho-cleavage pathway) // aromatic compounds degradation via &beta;-ketoadipate	functional
R_41177_RXN	4.1.1.77-RXN	4.1.1.77-RXN		R02602	2-oxo-3-hexenedioate decarboxylase	1	M_CPD_8742 + M_PROTON --> M_CARBON_DIOXIDE + M_OXOPENTENOATE	catechol degradation to 2-oxopent-4-enoate II // catechol degradation II (<I>meta</I>-cleavage pathway) // 2-nitrobenzoate degradation I // tryptophan degradation IX // 2-amino-3-carboxymuconate semialdehyde degradation to 2-oxopentenoate	blocked
R_RXN_13162_NAD	RXN-13162-(NAD)	RXN-13162		R06223	squalene synthase	1	2.0 M_FARNESYL_PP + M_NADH + M_PROTON --> M_NAD + 2.0 M_PPI + M_SQUALENE	epoxysqualene biosynthesis // plant sterol biosynthesis	blocked
R_RXN66_545	RXN66-545	RXN66-545			hydroxyproline dehydrogenase	1	M_4_HYDROXY_L_PROLINE + M_FAD <=> M_FADH2 + M_PROTON + M_PYRROLINE_HYDROXY_CARBOXYLATE		blocked
R_MALIC_NADP_RXN	MALIC-NADP-RXN	MALIC-NADP-RXN		R00216	malate dehydrogenase	1	M_MAL + M_NADP --> M_CARBON_DIOXIDE + M_NADPH + M_PYRUVATE	gluconeogenesis I	functional
R_11151_RXN_NADP	1.1.1.51-RXN-(NADP)	1.1.1.51-RXN			testosterone 17&beta; dehydrogenase	1	M_NADP + M_TESTOSTERONE --> M_ANDROST4ENE + M_NADPH + M_PROTON	superpathway of testosterone and androsterone degradation // testosterone and androsterone degradation to androstendione	blocked
R_THI_P_SYN_RXN	THI-P-SYN-RXN	THI-P-SYN-RXN		R03223	thiamine phosphate synthase	1	M_AMINO_HYDROXYMETHYL_METHYLPYRIMIDINE_PP + M_PROTON + M_THZ_P --> M_PPI + M_THIAMINE_P	thiamin diphosphate biosynthesis IV (eukaryotes) // thiamin salvage II // 4-methyl-5(&beta;-hydroxyethyl)thiazole salvage (yeast)	blocked
R_111262_RXN	1.1.1.262-RXN	RXN-13179		R05837	4-hydroxythreonine-4-phosphate dehydrogenase	1	M_4_PHOSPHONOOXY_THREONINE + M_NAD <=> M_2_AMINO_3_OXO_4_PHOSPHONOOXYBUTYRATE + M_NADH + M_PROTON		functional
R_RXN0_2141_odd	RXN0-2141_odd	RXN0-2141			&beta;-keto-<i>cis</i>-&Delta;<sup>5</sup>-dodecenoyl-[acp] synthase	1	M_Cis_delta_3_undecenoyl_ACPs + M_MALONYL_ACP + M_PROTON --> M_ACP + M_CARBON_DIOXIDE + M_b_Keto_cis_D5_tridecenoyl_ACPs	<i>cis</i>-dodecenoyl biosynthesis // superpathway of unsaturated fatty acids biosynthesis (<i>E. coli</i>)	functional
R_NITRITE_REDUCTASE_CYTOCHROME_RXN	NITRITE-REDUCTASE-CYTOCHROME-RXN	NITRITE-REDUCTASE-CYTOCHROME-RXN		R00783	nitrite reductase (NO-forming)	1	M_NITRITE_p + 2.0 M_PROTON_p + 2.0 M_Reduced_cytochromes --> M_NITRIC_OXIDE_p + 2.0 M_Oxidized_cytochromes + M_WATER	nitrifier denitrification // intra-aerobic nitrite reduction // nitrate reduction VII (denitrification) // nitrate reduction I (denitrification)	functional
R_RXN_14803	RXN-14803	RXN-14803			3-ketoacyl-CoA thiolase	1	M_CO_A + M_CPD_15691 --> M_ACETYL_COA + M_CPD_15692		blocked
EX_THYMINE_e	THYMINE_tx				nan	0	M_THYMINE -->		functional
R_RXN_10910	RXN-10910	RXN-10910		R04893	normetanephrine oxidase	1	M_CPD_11875 + M_OXYGEN_MOLECULE + M_WATER --> M_AMMONIUM + M_CPD_11876 + M_HYDROGEN_PEROXIDE		blocked
R_N_ACETYLTRANSFER_RXN	N-ACETYLTRANSFER-RXN	N-ACETYLTRANSFER-RXN		R00259	N-acetylglutamate synthase	1	M_ACETYL_COA + M_GLT <=> M_ACETYL_GLU + M_CO_A + M_PROTON	arginine biosynthesis II (acetyl cycle) // arginine biosynthesis I (via L-ornithine) // ornithine biosynthesis	functional
R_DURIDKI_RXN	DURIDKI-RXN	DURIDKI-RXN		R02099	deoxyuridine kinase	1	M_ATP + M_DEOXYURIDINE <=> M_ADP + M_DUMP + M_PROTON	pyrimidine deoxyribonucleosides salvage // superpathway of pyrimidine deoxyribonucleoside salvage	blocked
R_RXN0_6973	RXN0-6973	RXN0-6973			nan	1	M_CPD_3744 + M_FMNH2 + M_OXYGEN_MOLECULE --> M_BUTANAL + M_FMN + M_PROTON + M_SO3 + M_WATER		blocked
R_RIBAZOLEPHOSPHAT_RXN	RIBAZOLEPHOSPHAT-RXN	RXN-16788		R04594	&alpha;-ribazole-5'-P phosphatase	0	M_ALPHA_RIBAZOLE_5_P + M_WATER --> M_ALPHA_RIBAZOLE + M_Pi		blocked
R_GSPSYN_RXN	GSPSYN-RXN	GSPSYN-RXN		R01917	glutathionylspermidine synthetase	1	M_ATP + M_GLUTATHIONE + M_SPERMIDINE --> M_ADP + M_GLUTATHIONYLSPERMIDINE + M_PROTON + M_Pi	glutathionylspermidine biosynthesis	blocked
R_RXN_9518	RXN-9518	RXN-9518			3-oxotehexanoyl-[acyl-carrier protein] reductase	1	M_NADP + M_R_3_hydroxyhexanoyl_ACPs <-- M_3_oxo_hexanoyl_ACPs + M_NADPH + M_PROTON	palmitate biosynthesis II (bacteria and plants)	functional
R_THIAMIN_PYROPHOSPHOKINASE_RXN	THIAMIN-PYROPHOSPHOKINASE-RXN	THIAMIN-PYROPHOSPHOKINASE-RXN		R00619	thiamine pyrophosphokinase	1	M_ATP + M_THIAMINE <=> M_AMP + M_PROTON + M_THIAMINE_PYROPHOSPHATE	thiamin diphosphate biosynthesis III (Staphylococcus) // thiamin diphosphate biosynthesis IV (eukaryotes) // thiamin salvage III	functional
R_RXN0_7012_C171	RXN0-7012_C171	RXN0-7012			cardiolipin synthase	1	M_PE_C17_1 + M_PG_C17_1 --> M_CLPN_C17_1 + M_ETHANOL_AMINE	cardiolipin biosynthesis III // phospholipid biosynthesis I	functional
R_UDPKIN_RXN	UDPKIN-RXN	UDPKIN-RXN		R00156	UDP kinase	1	M_ATP + M_UDP <=> M_ADP + M_UTP	superpathway of pyrimidine nucleobases salvage // superpathway of pyrimidine ribonucleotides <i>de novo</i> biosynthesis // UTP and CTP <i>de novo</i> biosynthesis // superpathway of pyrimidine deoxyribonucleotides <i>de novo</i> biosynthesis	functional
R_RXN_10697	RXN-10697	RXN-10697			nan	1	M_CPD_11519 --> M_CPD_11518 + M_WATER		blocked
R_RXN1G_4355	RXN1G-4355	RXN1G-4355			cerotoyl-CoA carboxylase	1	M_ATP + M_CPD1G_277 + M_HCO3 --> M_ADP + M_CPD1G_332 + M_PROTON + M_Pi		blocked
R_2_OCTAPRENYL_METHOXY_BENZOQ_METH_RXN	2-OCTAPRENYL-METHOXY-BENZOQ-METH-RXN	2-OCTAPRENYL-METHOXY-BENZOQ-METH-RXN			nan	0	M_OCTAPRENYL_METHOXY_BENZOQUINONE + M_S_ADENOSYLMETHIONINE --> M_ADENOSYL_HOMO_CYS + M_OCTAPRENYL_METHYL_METHOXY_BENZQ + M_PROTON		functional
R_FORMIMINOGLUTAMATE_DEIMINASE_RXN	FORMIMINOGLUTAMATE-DEIMINASE-RXN	FORMIMINOGLUTAMATE-DEIMINASE-RXN		R02286	formiminoglutamate deiminase	1	M_N_FORMIMINO_L_GLUTAMATE + M_WATER <=> M_AMMONIUM + M_CPD_600	histidine degradation II	functional
R_1_ACYLGLYCEROL_3_P_ACYLTRANSFER_RXN_C17	1-ACYLGLYCEROL-3-P-ACYLTRANSFER-RXN_C17	1-ACYLGLYCEROL-3-P-ACYLTRANSFER-RXN		R09381	acyl-[acp]:1-acyl-sn-glycerol-3-phosphate 2-<i>O</i>-acyltransferase	1	M_ACYL_SN_GLYCEROL_3P_C17 + M_Heptadecanoyl_ACPs --> M_ACP + M_L_PHOSPHATIDATE_C17	phospholipid biosynthesis I // phosphatidylglycerol biosynthesis I (plastidic) // CDP-diacylglycerol biosynthesis II	functional
R_METHYLACYLYLCOA_HYDROXY_RXN	METHYLACYLYLCOA-HYDROXY-RXN	METHYLACYLYLCOA-HYDROXY-RXN		R04224	3-hydroxy-isobutyryl-CoA hydro-lyase	1	M_CPD_12173 <-- M_METHACRYLYL_COA + M_WATER	valine degradation I	blocked
R_INOPHOSPHOR_RXN	INOPHOSPHOR-RXN	INOPHOSPHOR-RXN		R01863	inosine phosphorylase	1	M_INOSINE + M_Pi <=> M_HYPOXANTHINE + M_RIBOSE_1P	purine nucleotides degradation II (aerobic) // adenosine nucleotides degradation II	functional
R_RXN_14227	RXN-14227	RXN-14227		R03346	nan	1	M_NICOTINATE_NUCLEOTIDE + M_WATER --> M_CPD_8259 + M_Pi		blocked
R_TYROSINE_AMINOTRANSFERASE_RXN	TYROSINE-AMINOTRANSFERASE-RXN	TYROSINE-AMINOTRANSFERASE-RXN		R00734	tyrosine aminotransferase	1	M_2_KETOGLUTARATE + M_TYR <=> M_GLT + M_P_HYDROXY_PHENYLPYRUVATE	tyrosine degradation I // tyrosine biosynthesis I // superpathway of phenylalanine, tyrosine, and tryptophan biosynthesis // 4-hydroxyphenylpyruvate biosynthesis	functional
R_4OHBENZOATE_OCTAPRENYLTRANSFER_RXN	4OHBENZOATE-OCTAPRENYLTRANSFER-RXN	4OHBENZOATE-OCTAPRENYLTRANSFER-RXN		R05615	4-hydroxybenzoate octaprenyltransferase	1	M_4_hydroxybenzoate + M_OCTAPRENYL_DIPHOSPHATE --> M_3_OCTAPRENYL_4_HYDROXYBENZOATE + M_PPI		functional
R_SEDOBISALDOL_RXN	SEDOBISALDOL-RXN	SEDOBISALDOL-RXN		R01829	nan	1	M_DIHYDROXY_ACETONE_PHOSPHATE + M_ERYTHROSE_4P <=> M_D_SEDOHEPTULOSE_1_7_P2	Calvin-Benson-Bassham cycle	functional
R_FLUORO4_113111_RXN	FLUORO4-1.13.11.1-RXN			R08115	nan	0	M_CPD_19752 + M_OXYGEN_MOLECULE --> M_3_fluoro_ciscis_muconate		functional
R_ACETYL_COA_HYDROLASE_RXN	ACETYL-COA-HYDROLASE-RXN	ACETYL-COA-HYDROLASE-RXN		R00227	acetyl-CoA deacylase	1	M_ACETYL_COA + M_WATER --> M_ACET + M_CO_A + M_PROTON		functional
R_RXN0_302	RXN0-302	RXN0-302		R05637	2-<i>C</i>-methyl-D-erythritol 2,4-cyclodiphosphate synthase	1	M_2_PHOSPHO_4_CYTIDINE_5_DIPHOSPHO_2_C_MET <=> M_2C_METH_D_ERYTHRITOL_CYCLODIPHOSPHATE + M_CMP	methylerythritol phosphate pathway	functional
R_RXN_14787	RXN-14787	RXN-14787			3-hydroxyacyl-CoA dehydrogenase	1	M_CPD_15652 + M_NAD --> M_CPD_15676 + M_NADH + M_PROTON		blocked
EX_GLYCEROL_e	GLYCEROL_tx				nan	0	M_GLYCEROL -->		functional
R_PGPPHOSPHA_RXN_C14	PGPPHOSPHA-RXN_C14	PGPPHOSPHA-RXN		R02029	phosphatidylglycerophosphatase	1	M_L_1_PHOSPHATIDYL_GLYCEROL_P_C14 + M_WATER --> M_PG_C14 + M_Pi	cardiolipin biosynthesis I // cardiolipin biosynthesis II // cardiolipin biosynthesis III // phospholipid biosynthesis I // phosphatidylglycerol biosynthesis I (plastidic) // phosphatidylglycerol biosynthesis II (non-plastidic)	functional
R_BENZALDEHYDE_DEHYDROGENASE_NAD_RXN	BENZALDEHYDE-DEHYDROGENASE-NAD+-RXN	BENZALDEHYDE-DEHYDROGENASE-NAD+-RXN		R01419	benzaldehyde dehydrogenase	1	M_BENZALDEHYDE + M_NAD + M_WATER --> M_BENZOATE + M_NADH + 2.0 M_PROTON		functional
EX_BUTYRIC_ACID_e	BUTYRATE_tx				nan	0	M_BUTYRIC_ACID -->		functional
R_L_LACTATE_DEHYDROGENASE_RXN	L-LACTATE-DEHYDROGENASE-RXN	L-LACTATE-DEHYDROGENASE-RXN		R00703	L-lactate dehydrogenase	1	M_L_LACTATE + M_NAD <=> M_NADH + M_PROTON + M_PYRUVATE	homolactic fermentation // pyruvate fermentation to lactate	functional
R_RXN0_6377_NADP	RXN0-6377-(NADP)	RXN0-6377			nitrite reductase	1	M_AMMONIUM + 3.0 M_NADP + 2.0 M_WATER <-- 3.0 M_NADPH + M_NITRITE + 5.0 M_PROTON	nitrate reduction V (assimilatory) // alkylnitronates degradation	functional
R_UDPNACETYLMURAMATEDEHYDROG_RXN	UDPNACETYLMURAMATEDEHYDROG-RXN	UDPNACETYLMURAMATEDEHYDROG-RXN		R03192	UDP-<i>N</i>-acetylenolpyruvoylglucosamine reductase	1	M_NADP + M_UDP_N_ACETYLMURAMATE <-- M_NADPH + M_PROTON + M_UDP_ACETYL_CARBOXYVINYL_GLUCOSAMINE	peptidoglycan biosynthesis III (mycobacteria) // UDP-<i>N</i>-acetylmuramoyl-pentapeptide biosynthesis I (<i>meso</i>-DAP-containing) // peptidoglycan biosynthesis I (<I>meso</I>-diaminopimelate containing)	functional
R_RXN_15261	RXN-15261	RXN-15261			7,8-dihydropterin deaminase	1	M_CPD0_1718 + M_PROTON + M_WATER --> M_AMMONIUM + M_CPD_16458		blocked
R_PROTOHEMEFERROCHELAT_RXN	PROTOHEMEFERROCHELAT-RXN	PROTOHEMEFERROCHELAT-RXN		R00310	ferrochelatase	1	M_FE2 + M_PROTOPORPHYRIN_IX <=> M_PROTOHEME + 2.0 M_PROTON	superpathay of heme biosynthesis from glutamate // superpathway of heme biosynthesis from uroporphyrinogen-III // heme biosynthesis from uroporphyrinogen-III II (anaerobic) // heme biosynthesis from uroporphyrinogen-III I (aerobic) // superpathway of heme biosynthesis from glycine	functional
R_RXN0_2145	RXN0-2145	RXN0-2145			nan	1	M_Cis_Delta5_dodecenoyl_ACPs + M_NAD <-- M_NADH + M_PROTON + M_Trans_D3_cis_D5_dodecenoyl_ACPs	<i>cis</i>-dodecenoyl biosynthesis // superpathway of unsaturated fatty acids biosynthesis (<i>E. coli</i>)	functional
R_RXN0_884_NAD	RXN0-884-(NAD)	RXN0-884		R08210	dimethylallyl-diphosphate:NAD(P)+ oxidoreductase	1	M_CPD_4211 + M_NAD + M_WATER <-- M_HYDROXY_METHYL_BUTENYL_DIP + M_NADH + M_PROTON	methylerythritol phosphate pathway	functional
R_RXN0_4361	RXN0-4361	RXN0-4361		R05647	D-<i>glycero</i>-&beta;-D-<i>manno</i>-heptose-1,7-bisphosphate 7-phosphatase	1	M_D_BETA_D_HEPTOSE_17_DIPHOSPHATE + M_WATER --> M_D_BETA_D_HEPTOSE_1_P + M_Pi		blocked
R_HISTIDINE_AMMONIA_LYASE_RXN	HISTIDINE-AMMONIA-LYASE-RXN	HISTIDINE-AMMONIA-LYASE-RXN		R01168	histidase	1	M_HIS <=> M_AMMONIUM + M_UROCANATE	histidine degradation I // histidine degradation II	functional
R_PHOSPHAGLYPSYN_RXN_C161	PHOSPHAGLYPSYN-RXN_C161	PHOSPHAGLYPSYN-RXN		R01801	CDP-diacylglycerol&mdash;glycerol-3-phosphate 3-phosphatidyltransferase	1	M_CDPDIACYLGLYCEROL_C16_1 + M_GLYCEROL_3P --> M_CMP + M_L_1_PHOSPHATIDYL_GLYCEROL_P_C16_1 + M_PROTON	cardiolipin biosynthesis I // cardiolipin biosynthesis II // cardiolipin biosynthesis III // phospholipid biosynthesis I // phosphatidylglycerol biosynthesis I (plastidic) // phosphatidylglycerol biosynthesis II (non-plastidic)	functional
R_RXN_14177	RXN-14177	RXN-14177		R04990	nan	1	M_CPD_15152 + M_S_ADENOSYLMETHIONINE --> M_ADENOSYL_HOMO_CYS + M_CPD_15153 + M_PROTON		blocked
R_MALEYLACETOACETATE_ISOMERASE_RXN	MALEYLACETOACETATE-ISOMERASE-RXN	MALEYLACETOACETATE-ISOMERASE-RXN		R03181	maleylacetoacetate isomerase	1	M_4_MALEYL_ACETOACETATE <=> M_4_FUMARYL_ACETOACETATE	tyrosine degradation I	functional
R_7KAPSYN_RXN	7KAPSYN-RXN	7KAPSYN-RXN		R03210	8-amino-7-oxononanoate synthase	1	M_CPD_558 + M_L_ALPHA_ALANINE + M_PROTON <=> M_8_AMINO_7_OXONONANOATE + M_CARBON_DIOXIDE + M_CO_A	8-amino-7-oxononanoate biosynthesis III	blocked
R_CYSTEINE_AMINOTRANSFERASE_RXN	CYSTEINE-AMINOTRANSFERASE-RXN	CYSTEINE-AMINOTRANSFERASE-RXN		R00895	cysteine transaminase	1	M_2_KETOGLUTARATE + M_CYS <=> M_3_MERCAPTO_PYRUVATE + M_GLT	hydrogen sulfide biosynthesis I	blocked
R_P_PANTOCYSDECARB_RXN	P-PANTOCYSDECARB-RXN	P-PANTOCYSDECARB-RXN		R03269	4'-phosphopantothenoylcysteine decarboxylase	1	M_PROTON + M_R_4_PHOSPHOPANTOTHENOYL_L_CYSTEINE <=> M_CARBON_DIOXIDE + M_PANTETHEINE_P	coenzyme A biosynthesis // pantothenate and coenzyme A biosynthesis I // pantothenate and coenzyme A biosynthesis II	functional
R_TETHYDPICSUCC_RXN	TETHYDPICSUCC-RXN	TETHYDPICSUCC-RXN		R04365	tetrahydrodipicolinate succinylase	1	M_DELTA1_PIPERIDEINE_2_6_DICARBOXYLATE + M_SUC_COA + M_WATER <=> M_CO_A + M_N_SUCCINYL_2_AMINO_6_KETOPIMELATE	superpathway of lysine, threonine and methionine biosynthesis I // aspartate superpathway // lysine biosynthesis I	functional
R_RXN_1	RXN-1	RXN-1		R04025	<i>N</i>-acetylputrescine oxidase	1	M_CPD_569 + M_OXYGEN_MOLECULE + M_WATER --> M_AMMONIUM + M_CPD_30 + M_HYDROGEN_PEROXIDE		blocked
R_RXN_14792	RXN-14792	RXN-14792			3-hydroxyacyl-CoA dehydrogenase	1	M_CPD_15662 + M_NAD --> M_CPD_15678 + M_NADH + M_PROTON		blocked
R_RXN_12907	RXN-12907	RXN-12907			nan	1	M_CARBON_MONOXIDE + M_WATER --> M_CARBON_DIOXIDE + M_HYDROGEN_MOLECULE		functional
R_RXN_14275	RXN-14275	RXN-14275		R04745	nan	1	M_CPD0_2224 + M_NAD --> M_CPD0_2106 + M_NADH + M_PROTON		blocked
R_RXN_14025	RXN-14025	RXN-14025		R00963	UMP phosphatase	1	M_UMP + M_WATER <=> M_Pi + M_URIDINE		blocked
R_RXN_6021	RXN-6021	RXN-6021		R08557	choline dehydrogenase	1	M_CHOLINE + M_NAD <=> M_BETAINE_ALDEHYDE + M_NADH + M_PROTON	glycine betaine biosynthesis II (Gram-positive bacteria)	blocked
EX_L_ALPHA_ALANINE_e	L-ALPHA-ALANINE_tx				nan	0	M_L_ALPHA_ALANINE -->		functional
R_RXN_12611	RXN-12611	RXN-12611		R11312	thiamine phosphate synthase	1	M_AMINO_HYDROXYMETHYL_METHYLPYRIMIDINE_PP + M_CPD_13575 + 2.0 M_PROTON <=> M_CARBON_DIOXIDE + M_PPI + M_THIAMINE_P	thiamin diphosphate biosynthesis I (E. coli) // superpathway of thiamin diphosphate biosynthesis I	functional
R_GPH_RXN	GPH-RXN	GPH-RXN		R01334	phosphoglycolate phosphatase	1	M_CPD_67 + M_WATER --> M_GLYCOLLATE + M_Pi		blocked
R_ALCOHOL_DEHYDROG_RXN	ALCOHOL-DEHYDROG-RXN	ALCOHOL-DEHYDROG-RXN		R00754	ethanol dehydrogenase	1	M_ETOH + M_NAD <=> M_ACETALD + M_NADH + M_PROTON	mixed acid fermentation // acetoin degradation // ethanol degradation II // ethanol degradation I	functional
R_RXN_12002	RXN-12002	RXN-12002		R00158	UMP kinase	1	M_ATP + M_UMP <=> M_ADP + M_UDP	superpathway of pyrimidine nucleobases salvage // superpathway of pyrimidine ribonucleotides <i>de novo</i> biosynthesis // UTP and CTP <i>de novo</i> biosynthesis // superpathway of pyrimidine deoxyribonucleotides <i>de novo</i> biosynthesis	functional
R_GLUCONATE_5_DEHYDROGENASE_RXN_NAD	GLUCONATE-5-DEHYDROGENASE-RXN-(NAD)	GLUCONATE-5-DEHYDROGENASE-RXN		R01740	5-keto-D-gluconate 5-reductase	1	M_GLUCONATE + M_NAD <-- M_5_DEHYDROGLUCONATE + M_NADH + M_PROTON	L-idonate degradation // ketogluconate metabolism	blocked
R_RXN0_884_NADP	RXN0-884-(NADP)	RXN0-884		R08210	dimethylallyl-diphosphate:NAD(P)+ oxidoreductase	1	M_CPD_4211 + M_NADP + M_WATER <-- M_HYDROXY_METHYL_BUTENYL_DIP + M_NADPH + M_PROTON	methylerythritol phosphate pathway	functional
R_RXN_15125	RXN-15125	RXN-15125		R00590	nan	1	M_SER --> M_2_AMINOACRYLATE + M_WATER	glycine betaine degradation I // L-serine degradation	functional
R_RXN_9157	RXN-9157	RXN-9157			hypoglycin A gamma-glutamyl transpeptidase	1	M_CPD_9699 + M_GLUTATHIONE --> M_CPD_9700 + M_CYS_GLY		blocked
R_LAUROYLACYLTRAN_RXN	LAUROYLACYLTRAN-RXN	LAUROYLACYLTRAN-RXN		R05146	lauroyl acyltransferase	1	M_Dodecanoyl_ACPs + M_KDO2_LIPID_IVA <=> M_ACP + M_KDO2_LAUROYL_LIPID_IVA	(KDO)<sub>2</sub>-lipid A biosynthesis I	functional
R_BIPHENYL_23_DIOL_12_DIOXYGENASE_RXN	BIPHENYL-23-DIOL-12-DIOXYGENASE-RXN	BIPHENYL-23-DIOL-12-DIOXYGENASE-RXN		R03462	biphenyl-2,3-diol 1,2-dioxygenase	1	M_BIPHENYL_23_DIOL + M_OXYGEN_MOLECULE --> M_CPD_613 + M_PROTON		functional
R_ACETYLORNTRANSAM_RXN	ACETYLORNTRANSAM-RXN	ACETYLORNTRANSAM-RXN		R02283	<i>N</i>-acetylornithine aminotransferase	1	M_2_KETOGLUTARATE + M_N_ALPHA_ACETYLORNITHINE <-- M_CPD_469 + M_GLT	arginine biosynthesis II (acetyl cycle) // arginine biosynthesis I (via L-ornithine) // ornithine biosynthesis	functional
R_NICOTINAMID_RXN	NICOTINAMID-RXN	NICOTINAMID-RXN		R01268	nicotinamidase	1	M_NIACINAMIDE + M_WATER <=> M_AMMONIUM + M_NIACINE	NAD salvage pathway I	functional
R_PGPPHOSPHA_RXN_C18	PGPPHOSPHA-RXN_C18	PGPPHOSPHA-RXN		R02029	phosphatidylglycerophosphatase	1	M_L_1_PHOSPHATIDYL_GLYCEROL_P_C18 + M_WATER --> M_PG_C18 + M_Pi	cardiolipin biosynthesis I // cardiolipin biosynthesis II // cardiolipin biosynthesis III // phospholipid biosynthesis I // phosphatidylglycerol biosynthesis I (plastidic) // phosphatidylglycerol biosynthesis II (non-plastidic)	functional
EX_D_LACTATE_e	D-LACTATE_tx				nan	0	M_D_LACTATE -->		functional
R_HISTPRATPHYD_RXN	HISTPRATPHYD-RXN	HISTPRATPHYD-RXN		R04035	phosphoribosyl-ATP pyrophosphatase	1	M_PHOSPHORIBOSYL_ATP + M_WATER <=> M_PHOSPHORIBOSYL_AMP + M_PPI + 2.0 M_PROTON	histidine biosynthesis	functional
R_RXN_12705	RXN-12705	RXN-12705			nan	1	M_CPD_13694 + M_NAD --> M_CPD_13695 + M_NADH + M_PROTON		blocked
R_ACONITATEDEHYDR_RXN	ACONITATEDEHYDR-RXN	ACONITATEDEHYDR-RXN		R01325	citrate hydro-lyase (cis-aconitate-forming)	1	M_CIT <=> M_CIS_ACONITATE + M_WATER	TCA cycle VI (obligate autotrophs) // TCA cycle V (2-oxoglutarate:ferredoxin oxidoreductase) // mixed acid fermentation // glyoxylate cycle // respiration (anaerobic) // TCA cycle III (helicobacter) // superpathway of glyoxylate bypass and TCA // TCA cycle I (prokaryotic)	functional
R_DAHPSYN_RXN	DAHPSYN-RXN	DAHPSYN-RXN		R01826	3-deoxy-7-phosphoheptulonate synthase	1	M_ERYTHROSE_4P + M_PHOSPHO_ENOL_PYRUVATE + M_WATER <=> M_3_DEOXY_D_ARABINO_HEPTULOSONATE_7_P + M_Pi	chorismate biosynthesis I // superpathway of phenylalanine, tyrosine, and tryptophan biosynthesis // 3-dehydroquinate biosynthesis I	functional
R_RXN_10700	RXN-10700	RXN-10700			3-oxoacyl CoA thiolase	1	M_ACETYL_COA + M_CPD_11525 --> M_CO_A + M_CPD_11524		blocked
R_UDPMANNACADEHYDROG_RXN	UDPMANNACADEHYDROG-RXN	UDPMANNACADEHYDROG-RXN		R03317	UDP-<i>N</i>-acetyl-D-mannosamine dehydrogenase	1	2.0 M_NAD + M_UDP_MANNAC + M_WATER <=> 2.0 M_NADH + 3.0 M_PROTON + M_UDP_MANNACA	UDP-<i>N</i>-acetyl-&alpha;-D-mannosaminouronate biosynthesis	blocked
R_UDP_NACMURALGLDAPLIG_RXN	UDP-NACMURALGLDAPLIG-RXN	UDP-NACMURALGLDAPLIG-RXN		R02788	UDP-<i>N</i>-acetylmuramoyl-L-alanyl-D-glutamate&mdash;2,6-diaminopimelate ligase	1	M_ATP + M_MESO_DIAMINOPIMELATE + M_UDP_AA_GLUTAMATE --> M_ADP + M_PROTON + M_Pi + M_UDP_AAGM_DIAMINOHEPTANEDIOATE	peptidoglycan biosynthesis III (mycobacteria) // UDP-<i>N</i>-acetylmuramoyl-pentapeptide biosynthesis I (<i>meso</i>-DAP-containing) // peptidoglycan biosynthesis I (<I>meso</I>-diaminopimelate containing)	functional
R_RXN_11067	RXN-11067	RXN-11067			5-methoxytryptamine oxidase	1	M_CPD_12018 + M_OXYGEN_MOLECULE + M_WATER --> M_AMMONIUM + M_CPD_12019 + M_HYDROGEN_PEROXIDE		blocked
R_RXN_10661_odd	RXN-10661_odd	RXN-10661			palmitoleoyl-[acp]:NAD+ oxidoreductase	1	M_Heptadecoleoyl_ACPs + M_NAD <-- M_NADH + M_PROTON + M_Trans_D3_cis_D9_heptadecenoyl_ACPs	superpathway of unsaturated fatty acids biosynthesis (<i>E. coli</i>) // palmitoleate biosynthesis I	functional
R_NADPH_DEHYDROGENASE_FLAVIN_RXN	NADPH-DEHYDROGENASE-FLAVIN-RXN	NADPH-DEHYDROGENASE-FLAVIN-RXN		R05707	flavin reductase	1	M_CPD_316 + M_NADP --> M_NADPH + 2.0 M_PROTON + M_RIBOFLAVIN		blocked
R_NITRIC_OXIDE_REDUCTASE_RXN	NITRIC-OXIDE-REDUCTASE-RXN	NITRIC-OXIDE-REDUCTASE-RXN		R00294	nan	1	2.0 M_NITRIC_OXIDE_p + 2.0 M_PROTON_p + 2.0 M_Reduced_cytochromes --> M_NITROUS_OXIDE_p + 2.0 M_Oxidized_cytochromes + M_WATER	nitrifier denitrification // nitrate reduction I (denitrification)	functional
R_2_hydroxybutyrate_NAD_oxidoreductase_RXN	2-hydroxybutyrate-NAD-oxidoreductase-RXN			R01000	nan	0	M_2_HYDROXYBUTANOIC_ACID + M_NAD <=> M_2_OXOBUTANOATE + M_NADH + M_PROTON		functional
R_231180_RXN_odd	2.3.1.180-RXN_odd	2.3.1.180-RXN			nan	0	M_MALONYL_ACP + M_PROPIONYL_COA + M_PROTON --> M_3_oxo_valeryl_ACPs + M_CARBON_DIOXIDE + M_CO_A		functional
R_PHOSPHAGLYPSYN_RXN_C181	PHOSPHAGLYPSYN-RXN_C181	PHOSPHAGLYPSYN-RXN		R01801	CDP-diacylglycerol&mdash;glycerol-3-phosphate 3-phosphatidyltransferase	1	M_CDPDIACYLGLYCEROL_C18_1 + M_GLYCEROL_3P --> M_CMP + M_L_1_PHOSPHATIDYL_GLYCEROL_P_C18_1 + M_PROTON	cardiolipin biosynthesis I // cardiolipin biosynthesis II // cardiolipin biosynthesis III // phospholipid biosynthesis I // phosphatidylglycerol biosynthesis I (plastidic) // phosphatidylglycerol biosynthesis II (non-plastidic)	functional
R_PEPCARBOX_RXN2	PEPCARBOX-RXN2	PEPCARBOX-RXN		R00345	phosphoenolpyruvate carboxylase	1	M_OXALACETIC_ACID + M_PROTON + M_Pi <-- M_CARBON_DIOXIDE + M_PHOSPHO_ENOL_PYRUVATE + M_WATER	TCA cycle VI (obligate autotrophs) // mixed acid fermentation // CO<sub>2</sub> fixation into oxaloacetate (anapleurotic) // respiration (anaerobic) // formaldehyde assimilation I (serine pathway) // gluconeogenesis II (<i>Methanobacterium thermoautotrophicum</i>)	functional
R_RXN0_5408	RXN0-5408	RXN0-5408		R01185	inositol-phosphate phosphatase	1	M_Myo_inositol_monophosphates + M_WATER --> M_MYO_INOSITOL + M_Pi		blocked
R_RXN_12583	RXN-12583	RXN-12583		R00014	nan	1	M_PROTON + M_PYRUVATE + M_THIAMINE_PYROPHOSPHATE --> M_2_ALPHA_HYDROXYETHYL_THPP + M_CARBON_DIOXIDE		functional
R_HYDROGENASE_SH_NAD	HYDROGENASE_SH_NAD				nan	0	M_HYDROGEN_MOLECULE + M_NAD --> M_NADH + M_PROTON		functional
R_2_METHYLCITRATE_DEHYDRATASE_RXN	2-METHYLCITRATE-DEHYDRATASE-RXN	2-METHYLCITRATE-DEHYDRATASE-RXN		R04424	2-methylcitrate dehydratase	1	M_CPD_622 <=> M_CPD_1136 + M_WATER	2-methylcitrate cycle I	functional
R_ADENYLOSUCCINATE_SYNTHASE_RXN	ADENYLOSUCCINATE-SYNTHASE-RXN	ADENYLOSUCCINATE-SYNTHASE-RXN		R01135	adenylosuccinate synthetase	1	M_GTP + M_IMP + M_L_ASPARTATE --> M_ADENYLOSUCC + M_GDP + 2.0 M_PROTON + M_Pi	superpathway of purine nucleotides <i>de novo</i> biosynthesis II // superpathway of adenosine nucleotides <i>de novo</i> biosynthesis II // adenosine ribonucleotides <i>de novo</i> biosynthesis // superpathway of purine nucleotides <i>de novo</i> biosynthesis I // superpathway of adenosine nucleotides <i>de novo</i> biosynthesis I	functional
R_11151_RXN_NAD	1.1.1.51-RXN-(NAD)	1.1.1.51-RXN			testosterone 17&beta; dehydrogenase	1	M_NAD + M_TESTOSTERONE --> M_ANDROST4ENE + M_NADH + M_PROTON	superpathway of testosterone and androsterone degradation // testosterone and androsterone degradation to androstendione	blocked
R_TREHALA_RXN	TREHALA-RXN	TREHALA-RXN		R00010	trehalase	1	M_TREHALOSE + M_WATER --> 2.0 M_GLC	trehalose degradation VI (periplasmic) // trehalose degradation II (trehalase)	functional
R_METHGLYSYN_RXN	METHGLYSYN-RXN	METHGLYSYN-RXN		R01016	methylglyoxal synthase	1	M_DIHYDROXY_ACETONE_PHOSPHATE --> M_METHYL_GLYOXAL + M_Pi		functional
EX_PYRUVATE_e	PYRUVATE_tx				nan	0	M_PYRUVATE -->		functional
R_UDPACYLGLCNACDEACETYL_RXN	UDPACYLGLCNACDEACETYL-RXN	UDPACYLGLCNACDEACETYL-RXN		R04587	UDP-3-<i>O</i>-acyl-<i>N</i>-acetylglucosamine deacetylase	1	M_UDP_OHMYR_ACETYLGLUCOSAMINE + M_WATER <=> M_ACET + M_UDP_OHMYR_GLUCOSAMINE	lipid IV<sub>A</sub> biosynthesis	functional
R_DHLBXANAU_RXN	DHLBXANAU-RXN	DHLBXANAU-RXN		R05287	chloroacetate dehalogenase	1	M_CHLOROACETIC_ACID + M_WATER --> M_CL_ + M_GLYCOLLATE + M_PROTON		blocked
R_GDPMANDEHYDRA_RXN	GDPMANDEHYDRA-RXN	GDPMANDEHYDRA-RXN		R00888	GDP-mannose 4,6-dehydratase	1	M_GDP_MANNOSE --> M_GDP_4_DEHYDRO_6_DEOXY_D_MANNOSE + M_WATER		blocked
R_GLYOXIII_RXN	GLYOXIII-RXN	GLYOXIII-RXN		R09796	glyoxalase III	1	M_D_LACTATE + M_PROTON <-- M_METHYL_GLYOXAL + M_WATER	methylglyoxal degradation II	functional
R_CHLOROMALERED_RXN_NAD	CHLOROMALERED-RXN-(NAD)	CHLOROMALERED-RXN			nan	1	M_2_CHLOROMALEYLACETATE + M_NADH + M_PROTON --> M_CPD_19731 + M_NAD	2,4,6-trichlorophenol degradation	functional
R_RXN0_7012_C14	RXN0-7012_C14	RXN0-7012			cardiolipin synthase	1	M_PE_C14 + M_PG_C14 --> M_CLPN_C14 + M_ETHANOL_AMINE	cardiolipin biosynthesis III // phospholipid biosynthesis I	functional
R_CYCLOHEXANONE_MONOOXYGENASE_RXN	CYCLOHEXANONE-MONOOXYGENASE-RXN	CYCLOHEXANONE-MONOOXYGENASE-RXN		R02231	cyclohexanone monooxygenase	1	M_CYCLOHEXANONE + M_NADPH + M_OXYGEN_MOLECULE + M_PROTON --> M_CPD_101 + M_NADP + M_WATER	cyclohexanol degradation	blocked
R_RXN_9659_odd	RXN-9659_odd	RXN-9659			nan	1	M_NAD + M_Septanoyl_ACPs <-- M_2_Septenoyl_ACPs + M_NADH + M_PROTON	palmitate biosynthesis II (bacteria and plants)	functional
R_RXN_10656	RXN-10656	RXN-10656			nan	1	M_3_hydroxy_cis_D7_tetraecenoyl_ACPs <=> M_Trans_D3_cis_D7_tetradecenoyl_ACPs + M_WATER	superpathway of unsaturated fatty acids biosynthesis (<i>E. coli</i>) // palmitoleate biosynthesis I	functional
R_L_ASPARTATE_OXID_RXN_AN	L-ASPARTATE-OXID-RXN-AN	L-ASPARTATE-OXID-RXN		R00481	L-aspartate oxidase	1	M_FUM + M_L_ASPARTATE --> M_IMINOASPARTATE + M_PROTON + M_SUC	aspartate superpathway // NAD biosynthesis I (from aspartate)	functional
EX_GLY_e	GLY_tx				nan	0	M_GLY -->		functional
R_36117_RXN	3.6.1.17-RXN	3.6.1.17-RXN		R01232	nan	1	M_CPD_609 + M_WATER --> M_GMP + M_GTP + 2.0 M_PROTON		blocked
R_RXN_14229	RXN-14229	RXN-14229		R03777	nan	1	M_CPD_196 + M_FAD --> M_CPD0_2108 + M_FADH2		blocked
EX_MET_e	MET_tx				nan	0	M_MET -->		functional
R_ISOCIT_CLEAV_RXN	ISOCIT-CLEAV-RXN	ISOCIT-CLEAV-RXN		R00479	isocitrate lyase	1	M_THREO_DS_ISO_CITRATE --> M_GLYOX + M_SUC	TCA cycle V (2-oxoglutarate:ferredoxin oxidoreductase) // glyoxylate cycle // superpathway of glyoxylate bypass and TCA	functional
R_3329_RXN	3.3.2.9-RXN	3.3.2.9-RXN		R07627	<i>cis</i>-stilbene oxide hydrolase	1	M_CPD_8984 + M_WATER --> M_CPD_8985		blocked
R_RXN_9758	RXN-9758	RXN-9758			dimethylsulfoniopropionate dehydrogenase	1	M_CPD_10472 + M_NAD + M_WATER --> M_NADH + 2.0 M_PROTON + M_SS_DIMETHYL_BETA_PROPIOTHETIN		blocked
R_RXN_14693	RXN-14693	RXN-14693			nan	1	M_D_Glucopyranuronate <=> M_CPD_15530	L-ascorbate biosynthesis IV	blocked
R_RXN_9659	RXN-9659	RXN-9659			nan	1	M_NAD + M_Octanoyl_ACPs <-- M_2_Octenoyl_ACPs + M_NADH + M_PROTON	palmitate biosynthesis II (bacteria and plants)	functional
R_RXN_9520	RXN-9520	RXN-9520			(3<i>R</i>)-3-hydroxyhexanoyl-[acyl-carrier protein] dehydratase	1	M_R_3_hydroxyhexanoyl_ACPs <=> M_Hex_2_enoyl_ACPs + M_WATER	palmitate biosynthesis II (bacteria and plants)	functional
R_RXN_15006	RXN-15006	RXN-15006			[amino-group carrier protein]-L-glutamate 5-phosphate reductase	1	M_LysW_L_glutamate_5_semialdehyde + M_NADP + M_Pi <-- M_LysW_L_glutamate_5_phosphate + M_NADPH + M_PROTON	arginine biosynthesis IV (archaebacteria)	blocked
R_RXN_7609	RXN-7609	RXN-7609		R01227	guanosine-5'-phosphate phosphohydrolase	1	M_GMP + M_WATER --> M_GUANOSINE + M_Pi	guanosine nucleotides degradation III // purine nucleotides degradation II (aerobic)	blocked
R_UDPHYDROXYMYRGLUCOSAMNACETYLTRANS_RXN	UDPHYDROXYMYRGLUCOSAMNACETYLTRANS-RXN	UDPHYDROXYMYRGLUCOSAMNACETYLTRANS-RXN		R04550	UDP-3-<i>O</i>-(3-hydroxymyristoyl)glucosamine <i>N</i>-acyltransferase	1	M_R_3_hydroxymyristoyl_ACPs + M_UDP_OHMYR_GLUCOSAMINE <=> M_ACP + M_OH_MYRISTOYL + M_PROTON	lipid IV<sub>A</sub> biosynthesis	functional
R_CARBOXYMETHYLENEBUTENOLIDASE_RXN	CARBOXYMETHYLENEBUTENOLIDASE-RXN	CARBOXYMETHYLENEBUTENOLIDASE-RXN		R03893	dienelactone hydrolase	1	M_4_CARBOXYMETHYLENEBUT_2_EN_4_OLIDE + M_WATER --> M_CPD_294 + M_PROTON		blocked
R_FRUABC	FRUABC					0	M_ATP + M_BETA_D_FRUCTOSE_e + M_WATER --> M_ADP + M_BETA_D_FRUCTOSE + M_PROTON + M_Pi		functional
R_RXN_12019	RXN-12019	RXN-12019				0	M_APS + M_Red_Thioredoxin --> M_AMP + M_Ox_Thioredoxin + 2.0 M_PROTON + M_SO3		functional
R_RXN_13184	RXN-13184	RXN-13184				0	M_NAD + M_VAL + M_WATER <=> M_2_KETO_ISOVALERATE + M_AMMONIUM + M_NADH + M_PROTON		functional
EX_FE2_e	FE2_tx					0	M_FE2 <=>		functional
EX_MG2_e	MG+2_tx					0	M_MG2 -->		blocked
EX_CH33ADO_e	CH33ADO_tx					0	M_CH33ADO -->		functional
R_GLUTRNAREDUCT_RXN	GLUTRNAREDUCT-RXN	GLUTRNAREDUCT-RXN				1	M_Charged_GLT_tRNAs + M_NADPH + M_PROTON --> M_GLT_tRNAs + M_GLUTAMATE_1_SEMIALDEHYDE + M_NADP	superpathay of heme biosynthesis from glutamate // tetrapyrrole biosynthesis I (from glutamate)	functional
R_GLURS_RXN	GLURS-RXN	GLURS-RXN				1	M_ATP + M_GLT + M_GLT_tRNAs --> M_AMP + M_Charged_GLT_tRNAs + M_PPI	superpathay of heme biosynthesis from glutamate // tetrapyrrole biosynthesis I (from glutamate) // tRNA charging	functional
R_C14_ox_RXN	C14-ox-RXN					0	M_ATP + 7.0 M_CO_A + M_CPD_7836 + 6.0 M_FAD + 6.0 M_NAD + 6.0 M_WATER --> 7.0 M_ACETYL_COA + M_AMP + 6.0 M_FADH2 + 6.0 M_NADH + M_PPI + 6.0 M_PROTON		functional
R_C16_ox_RXN	C16-ox-RXN					0	M_ATP + 8.0 M_CO_A + 7.0 M_FAD + 7.0 M_NAD + M_PALMITATE + 7.0 M_WATER --> 8.0 M_ACETYL_COA + M_AMP + 7.0 M_FADH2 + 7.0 M_NADH + M_PPI + 7.0 M_PROTON		functional
R_C181_ox_RXN	C181-ox-RXN					0	M_ATP + 9.0 M_CO_A + 7.0 M_FAD + 8.0 M_NAD + M_OLEATE_CPD + 8.0 M_WATER --> 9.0 M_ACETYL_COA + M_AMP + 7.0 M_FADH2 + 8.0 M_NADH + M_PPI + 8.0 M_PROTON		functional
Chloride_sink	Chloride drain					0	M_CL_ -->		functional
Fluoride_sink	Fluoride drain					0	M_fluoride -->		functional
R_RXN66_550	RXN66-550	RXN66-550		R04433		0	M_FADH2 + M_Ubiquinones --> M_FAD + M_Ubiquinols		functional
R_N_ACETYL_D_GLUCOSAMINE_PTS	N_ACETYL_D_GLUCOSAMINE PTS					0	M_N_ACETYL_D_GLUCOSAMINE_e + M_PHOSPHO_ENOL_PYRUVATE --> M_N_ACETYL_D_GLUCOSAMINE_6_P + M_PYRUVATE		functional
R_RXN_14117	RXN-14117	RXN-14117				1	M_GTP + M_PYRUVATE <-- M_GDP + M_PHOSPHO_ENOL_PYRUVATE + M_PROTON		functional
R_GLUCOSE_1_DEHYDROGENASE_RXN	GLUCOSE-1-DEHYDROGENASE-RXN-(NAD)	GLUCOSE-1-DEHYDROGENASE-RXN		R01520		1	M_GLC + M_NAD <=> M_GLC_D_LACTONE + M_NADH + M_PROTON		functional
R_GLUCOSE_1_DEHYDROGENASE_NADP_RXN	GLUCOSE-1-DEHYDROGENASE-NADP+-RXN	GLUCOSE-1-DEHYDROGENASE-RXN		R01520		1	M_GLC + M_NADP <=> M_GLC_D_LACTONE + M_NADPH + M_PROTON		functional
R_RXN_12365	RXN-12365	RXN-12365				1	M_NAD + M_PROTON + 2.0 M_Reduced_ferredoxins --> M_NADH + 2.0 M_Oxidized_ferredoxins		functional
R_PPGPPSYN_RXN	PPGPPSYN-RXN	PPGPPSYN-RXN				1	M_GUANOSINE_5DP_3DP + M_WATER --> M_GDP + M_PPI + M_PROTON	ppGpp biosynthesis	functional
R_RXN0_1461_AN	RXN0-1461-AN	RXN0-1461		R03220	coproporphyrinogen III oxidase	1	M_COPROPORPHYRINOGEN_III + 2.0 M_NADP --> 2.0 M_CARBON_DIOXIDE + 2.0 M_NADPH + M_PROTOPORPHYRINOGEN	superpathay of heme biosynthesis from glutamate // chlorophyllide <i>a</i> biosynthesis III (aerobic, light independent) // chlorophyllide <i>a</i> biosynthesis I (aerobic, light-dependent) // superpathway of heme biosynthesis from uroporphyrinogen-III // heme biosynthesis from uroporphyrinogen-III I (aerobic) // superpathway of heme biosynthesis from glycine // chlorophyllide <i>a</i> biosynthes…	functional
EX_NITROGEN_MOLECULE_e					nan	0	M_NITROGEN_MOLECULE_p -->		functional
R_Nitrate_nitrite_antiport	Nitrate:nitrite antiport					0	M_NITRATE_p + M_NITRITE --> M_NITRATE + M_NITRITE_p		functional
EX_NO3_e						0	M_NITRATE_p -->		functional
EX_NO2_e						0	M_NITRITE_p -->		functional
EX_MAL_e	MAL_tx					0	M_MAL -->		functional
EX_2_PG_e	2-PG_tx					0	M_2_PG -->		functional
EX_3_HYDROXYBENZOATE_e	3-HYDROXYBENZOATE_tx					0	M_3_HYDROXYBENZOATE -->		functional
EX_CPD_335_e	CPD-335_tx					0	M_CPD_335 -->		functional
EX_G3P_e	G3P_tx					0	M_G3P -->		functional
EX_CPD_108_e	CPD-108_tx					0	M_CPD_108 -->		blocked
EX_4_FLUOROBENZOATE_e	4-FLUOROBENZOATE_tx					0	M_4_FLUOROBENZOATE -->		functional
EX_4_hydroxybenzoate_e	4-hydroxybenzoate_tx					0	M_4_hydroxybenzoate -->		functional
EX_6_CHQ_e	6-CHQ_tx					0	M_6_CHQ -->		functional
EX_ADIPATE_e	ADIPATE_tx					0	M_ADIPATE -->		functional
EX_2_HYDROXYBUTANOIC_ACID_e	2-HYDROXYBUTANOIC-ACID_tx					0	M_2_HYDROXYBUTANOIC_ACID -->		functional
EX_2_OXOBUTANOATE_e	2-OXOBUTANOATE_tx					0	M_2_OXOBUTANOATE -->		functional
EX_ANTHRANILATE_e	ANTHRANILATE_tx					0	M_ANTHRANILATE -->		functional
EX_BENZOATE_e	BENZOATE_tx					0	M_BENZOATE -->		functional
EX_PHENYLGLYOXYLATE_e	PHENYLGLYOXYLATE_tx					0	M_PHENYLGLYOXYLATE -->		functional
EX_BENZALDEHYDE_e	BENZALDEHYDE_tx					0	M_BENZALDEHYDE -->		functional
EX_BIPHENYL_23_DIOL_e	BIPHENYL-23-DIOL_tx					0	M_BIPHENYL_23_DIOL -->		functional
EX_CATECHOL_e	CATECHOL_tx					0	M_CATECHOL -->		functional
EX_CIS_CIS_MUCONATE_e	CIS-CIS-MUCONATE_tx					0	M_CIS_CIS_MUCONATE -->		functional
EX_CIS_ACONITATE_e	CIS-ACONITATE_tx					0	M_CIS_ACONITATE -->		functional
EX_CIT_e	CITRATE_tx					0	M_CIT -->		functional
EX_GLUCONATE_e	GLUCONATE_tx					0	M_GLUCONATE -->		functional
EX_L_LACTATE_e	L-LACTATE_tx					0	M_L_LACTATE -->		functional
EX_FUM_e	FUMERATE_tx					0	M_FUM -->		functional
EX_4_HYDROXY_BUTYRATE_e	4-HYDROXY-BUTYRATE_tx					0	M_4_HYDROXY_BUTYRATE -->		functional
EX_CPD_633_e	GENTISATE_tx					0	M_CPD_633 -->		functional
EX_GLYCOLLATE_e	GLYCOLLATE_tx					0	M_GLYCOLLATE -->		functional
EX_GLYOX_e	GLYOX_tx					0	M_GLYOX -->		functional
EX_THREO_DS_ISO_CITRATE_e	THREO-DS-ISO-CITRATE_tx					0	M_THREO_DS_ISO_CITRATE -->		functional
EX_KYNURENATE_e	KYNURENATE_tx					0	M_KYNURENATE -->		functional
EX_CPD_14736_e	KYNURENINE_tx					0	M_CPD_14736 -->		functional
EX_CPD_741_e	MUCONOLACTONE_tx					0	M_CPD_741 -->		functional
EX_CPD_7836_e	Myristate_tx					0	M_CPD_7836 -->		functional
EX_NIACINE_e	NIACINE_tx					0	M_NIACINE -->		functional
EX_OLEATE_CPD_e	OLEATE-CPD_tx					0	M_OLEATE_CPD -->		functional
EX_PALMITATE_e	PALMITATE_tx					0	M_PALMITATE -->		functional
EX_PHENOL_e	Phenol_tx					0	M_PHENOL -->		functional
EX_PHENYLACETATE_e	PHENYLACETATE_tx					0	M_PHENYLACETATE -->		functional
EX_4_HYDROXYPHENYLACETATE_e	4-HYDROXYPHENYLACETATE_tx					0	M_4_HYDROXYPHENYLACETATE -->		functional
EX_3_4_DIHYDROXYBENZOATE_e	3-4-DIHYDROXYBENZOATE_tx					0	M_3_4_DIHYDROXYBENZOATE -->		functional
EX_UROCANATE_e	UROCANATE_tx					0	M_UROCANATE -->		functional
EX_ACETOIN_e	ACETOIN_tx					0	M_ACETOIN -->		functional
EX_N_ACETYL_D_GLUCOSAMINE_e	N-ACETYL-D-GLUCOSAMINE_tx					0	M_N_ACETYL_D_GLUCOSAMINE_e -->		functional
EX_ASN_e	ASN_tx					0	M_ASN -->		functional
EX_ILE_e	ILE_tx					0	M_ILE -->		functional
EX_NO_e						0	M_NITRIC_OXIDE -->		functional
R_OCTAPRENYL_METHYL_METHOXY_BENZOQ_OH_RXN_AN	OCTAPRENYL-METHYL-METHOXY-BENZOQ-OH-RXN-AN					0	2.0 M_ATP + M_NAD + M_OCTAPRENYL_METHYL_METHOXY_BENZQ + 3.0 M_WATER --> 2.0 M_ADP + M_Demethylated_Ubiquinols + M_NADH + 3.0 M_PROTON + 2.0 M_Pi		functional
R_RXN_21483	RXN-21483					0	M_PROTOPORPHYRINOGEN + 3.0 M_Ubiquinones --> M_PROTOPORPHYRIN_IX + 3.0 M_Ubiquinols		functional
R_GLYCOLATEDEHYDRO_RXN	GLYCOLATEDEHYDRO-RXN					0	M_GLYCOLLATE + M_Ubiquinones --> M_GLYOX + M_Ubiquinols		functional
R_15120_RXN_NADP	1.5.1.20-RXN-NADP					0	M_METHYLENE_THF + M_NADPH + M_PROTON --> M_5_METHYL_THF + M_NADP		functional

## Sheet: Table B
	ScrumPy ID	Name	BioCyc	KEGG ID	formula
M_CPD_7032	CPD-7032	3-methylbutanol	CPD-7032	C07328	C5H12O1
M_ADENOSYL_P4	ADENOSYL-P4	P<sup>1</sup>,P<sup>4</sup>-<i>bis</i>(5'-adenosyl) tetraphosphate	ADENOSYL-P4	C01260	C20H24N10O19P4
M_DIHYDRONEOPTERIN_P	DIHYDRONEOPTERIN-P	7,8-dihydroneopterin 3'-phosphate	DIHYDRONEOPTERIN-P	C05925	C9H12N5O7P1
M_L_1_PHOSPHATIDYL_SERINE_C18	L-1-PHOSPHATIDYL-SERINE_C18		L-1-PHOSPHATIDYL-SERINE	C02737	C42H81N1O10P1R0S0
M_PHOSPHORIBOSYL_CARBOXY_AMINOIMIDAZOLE	PHOSPHORIBOSYL-CARBOXY-AMINOIMIDAZOLE	5-amino-1-(5-phospho-D-ribosyl)imidazole-4-carboxylate	PHOSPHORIBOSYL-CARBOXY-AMINOIMIDAZOLE	C04751	C9H11N3O9P1
M_CPD_13172	CPD-13172	6-hydroxy-2-cyclohexen-one-carboxylate	CPD-13172		C7H7O4
M_G3P	G3P	3-phospho-D-glycerate	G3P	C00197	C3H4O7P1
M_GDP	GDP	GDP	GDP	C00035	C10H12N5O11P2
M_2_PROPENYL_GLUCOSINOLATE	2-PROPENYL-GLUCOSINOLATE	sinigrin	2-PROPENYL-GLUCOSINOLATE	C08427	C10H16N1O9S2
M_P_HYDROXY_PHENYLPYRUVATE	P-HYDROXY-PHENYLPYRUVATE	3-(4-hydroxyphenyl)pyruvate	P-HYDROXY-PHENYLPYRUVATE	C01179	C9H7O4
M_O_PHOSPHO_L_HOMOSERINE	O-PHOSPHO-L-HOMOSERINE	O-phospho-L-homoserine	O-PHOSPHO-L-HOMOSERINE	C01102	C4H8N1O6P1
M_CPD_10832	CPD-10832	4-methyl-3-oxoadipyl-CoA	CPD-10832		C28H39N7O20P3S1
M_AMP	AMP	AMP	AMP	C00020	C10H12N5O7P1
M_GDP_TP	GDP-TP	pppGpp	GDP-TP	C04494	C10H12N5O20P5
M_3_OCTAPRENYL_4_HYDROXYBENZOATE	3-OCTAPRENYL-4-HYDROXYBENZOATE	3-octaprenyl-4-hydroxybenzoate	3-OCTAPRENYL-4-HYDROXYBENZOATE	C05809	C47H69O3
M_APS	APS	adenosine 5'-phosphosulfate	APS	C00224	C10H12N5O10P1S1
M_CPD_69	CPD-69	cyanate	CPD-69	C01417	C1N1O1
M_5Z8Z11Z14Z17Z_EICOSAPENTAENOATE	5Z8Z11Z14Z17Z-EICOSAPENTAENOATE	(5Z,8Z,11Z,14Z,17Z)-icosapentaenoate	5Z8Z11Z14Z17Z-EICOSAPENTAENOATE	C06428	C20H29O2
M_CPD_13575	CPD-13575	2-[(2<i>R</i>,5<i>Z</i>)-2-carboxy-4-methylthiazol-5(2<i>H</i>)-ylidene]ethyl phosphate	CPD-13575	C20246	C7H7N1O6P1S1
M_UROPORPHYRINOGEN_III	UROPORPHYRINOGEN-III	uroporphyrinogen-III	UROPORPHYRINOGEN-III	C01051	C40H36N4O16
M_BETA_D_FRUCTOSE	BETA-D-FRUCTOSE	&beta;-D-fructofuranose	BETA-D-FRUCTOSE	C02336	C6H12O6
M_LINOLENOYL_COA	LINOLENOYL-COA	&alpha;-linolenoyl-CoA	LINOLENOYL-COA	C16162	C39H60N7O17P3S1
M_CPD_14705	CPD-14705	<i>S</i>-(4-hydroxy-nonenal-3-yl)-L-cysteinylglycine	CPD-14705		C14H26N2O5S1
M_3_oxo_heptanoyl_ACPs	3-oxo-heptanoyl-ACPs		3-oxo-heptanoyl-ACPs		C18H31N2O9P1R1S1
M_PHENYLACETALDEHYDE	PHENYLACETALDEHYDE	phenylacetaldehyde	PHENYLACETALDEHYDE	C00601	C8H8O1
M_CPD_613	CPD-613	2-hydroxy-6-oxo-6-phenylhexa-2,4-dienoate	CPD-613	C01273	C12H9O4
M_3_hydroxy_cis_D7_pentaecenoyl_ACPs	3-hydroxy-cis-D7-pentaecenoyl-ACPs		3-hydroxy-cis-D7-pentaecenoyl-ACPs		C26H47N2O9P1R1S1
M_CPD_13757	CPD-13757	3-[(3a<i>S</i>,4<i>S</i>,5<i>R</i>,7a<i>S</i>)-5-hydroxy-7a-methyl-1-oxo-octahydro-1<i>H</i>-inden-4-yl]-3-hydroxypropanoyl-CoA	CPD-13757		C34H50N7O20P3S1
M_CLPN_C15	CLPN_C15		CARDIOLIPIN	C05980	C69H132N0O17P2S0
M_CPD_15678	CPD-15678	4-<i>trans</i>-3-oxo-undecenoyl-CoA	CPD-15678		C32H48N7O18P3S1
M_CPD_14927	CPD-14927	phytenate	CPD-14927		C20H37O2
M_CPD_12303	CPD-12303	undecaprenyl-diphospho-<i>N</i>-acetylmuramoyl-L-alanyl-&gamma;-D-glutamyl-L-lysyl- D-alanine	CPD-12303		C83H135N6O20P2
M_Menaquinols	Menaquinols		Menaquinols	C05819	C51H74O2
M_L_DELTA1_PYRROLINE_5_CARBOXYLATE	L-DELTA1-PYRROLINE_5-CARBOXYLATE	(<i>S</i>)-1-pyrroline-5-carboxylate	L-DELTA1-PYRROLINE_5-CARBOXYLATE	C03912	C5H6N1O2
M_CPD_12304	CPD-12304	<i>ditrans,octacis</i>-undecaprenyldiphospho-<i>N</i>-acetyl-(<i>N</i>-acetylglucosaminyl)muramoyl-L-alanyl-&gamma;-D-glutamyl-L-lysyl-D-alanine	CPD-12304		C91H148N7O25P2
M_PE_C12	PE_C12		L-1-PHOSPHATIDYL-ETHANOLAMINE	C00350	C29H58N1O8P1S0
M_Beta_hydroxyundecanoyl_ACPs	Beta-hydroxyundecanoyl-ACPs		Beta-hydroxyundecanoyl-ACPs		C22H41N2O9P1R1S1
M_DIHYDRONEOPTERIN_P3	DIHYDRONEOPTERIN-P3	7,8-dihydroneopterin 3'-triphosphate	DIHYDRONEOPTERIN-P3	C04895	C9H12N5O13P3
M_GLYCERATE	GLYCERATE	(<i>R</i>)-glycerate	GLYCERATE	C00258	C3H5O4
M_TESTOSTERONE	TESTOSTERONE	testosterone	TESTOSTERONE	C00535	C19H28O2
M_BENZALDEHYDE	BENZALDEHYDE	benzaldehyde	BENZALDEHYDE	C00261	C7H6O1
M_HYDROGEN_PEROXIDE	HYDROGEN-PEROXIDE	hydrogen peroxide	HYDROGEN-PEROXIDE	C00027	H2O2
M_3_oxo_palmitoyl_ACPs	3-oxo-palmitoyl-ACPs		3-oxo-palmitoyl-ACPs	C05762	C27H49N2O9P1R1S1
M_L_SELENOCYSTEINE	L-SELENOCYSTEINE	L-selenocysteine	L-SELENOCYSTEINE	C05688	C3H7N1O2S1E1
M_HYDROGEN_MOLECULE	HYDROGEN-MOLECULE	H<SUB>2</SUB>	HYDROGEN-MOLECULE	C00282	H2
M_ASN	ASN	L-asparagine	ASN	C00152	C4H8N2O3
M_CMP	CMP	CMP	CMP	C00055	C9H12N3O8P1
M_3_KETOBUTYRATE	3-KETOBUTYRATE	acetoacetate	3-KETOBUTYRATE	C00164	C4H5O3
M_Pyruvate_dehydrogenase_dihydrolipoate	Pyruvate-dehydrogenase-dihydrolipoate		Pyruvate-dehydrogenase-dihydrolipoate	C15973	C8H16N1O1R1S2
M_CPD_18	CPD-18	linoleoyl-CoA	CPD-18	C02050	C39H62N7O17P3S1
M_CPD0_2018	CPD0-2018	5-methylcytosine	CPD0-2018	C02376	C5H7N3O1
M_L_ASPARTATE_SEMIALDEHYDE	L-ASPARTATE-SEMIALDEHYDE	L-aspartate 4-semialdehyde	L-ASPARTATE-SEMIALDEHYDE	C00441	C4H7N1O3
M_ALPHA_RIBAZOLE_5_P	ALPHA-RIBAZOLE-5-P	&alpha;-ribazole 5'-phosphate	ALPHA-RIBAZOLE-5-P	C04778	C14H17N2O7P1
M_TMP	TMP	dTMP	TMP	C00364	C10H13N2O8P1
M_Heptanoyl_ACPs	Heptanoyl-ACPs		Heptanoyl-ACPs		C18H33N2O8P1R1S1
M_5_HYDROXYINDOLE_ACETATE	5-HYDROXYINDOLE_ACETATE	5-hydroxyindole acetate	5-HYDROXYINDOLE_ACETATE	C05635	C10H8N1O3
M_RIBOFLAVIN	RIBOFLAVIN	riboflavin	RIBOFLAVIN	C00255	C17H19N4O6
M_CPD_323	CPD-323	cholest-4-en-3-one	CPD-323	C00599	C27H44O1
M_UDP_N_ACETYL_D_GLUCOSAMINE	UDP-N-ACETYL-D-GLUCOSAMINE	UDP-<i>N</i>-acetyl-&alpha;-D-glucosamine	UDP-N-ACETYL-D-GLUCOSAMINE	C00043	C17H25N3O17P2
M_CPD1G_771	CPD1G-771	6-O-cis-methoxy-mycolyl-trehalose 6-phosphate	CPD1G-771		C97H187O17P1
M_CPD_10608	CPD-10608	<i>trans</i>-dienelactone	CPD-10608	C12838	C6H3O4
M_CPD_14675	CPD-14675	pristanoyl-CoA	CPD-14675		C40H68N7O17P3S1
M_INDOLE_3_GLYCEROL_P	INDOLE-3-GLYCEROL-P	(1<i>S</i>,2<i>R</i>)-1-C-(indol-3-yl)glycerol 3-phosphate	INDOLE-3-GLYCEROL-P	C03506	C11H12N1O6P1
M_DITP	DITP	dITP	DITP	C01345	C10H11N4O13P3
M_2_ACETO_LACTATE	2-ACETO-LACTATE	(<i>S</i>)-2-acetolactate	2-ACETO-LACTATE	C06010	C5H7O4
M_DEOXYXYLULOSE_5P	DEOXYXYLULOSE-5P	1-deoxy-D-xylulose 5-phosphate	DEOXYXYLULOSE-5P	C11437	C5H9O7P1
M_CPD_15667	CPD-15667	6-<i>cis</i>, 3-oxo-tridecenoyl-CoA	CPD-15667		C34H52N7O18P3S1
M_L_PANTOATE	L-PANTOATE	(R)-pantoate	L-PANTOATE	C00522	C6H11O4
M_Undecanoyl_ACPs	Undecanoyl-ACPs		Undecanoyl-ACPs		C22H41N2O8P1R1S1
M_Palmitoleoyl_ACPs	Palmitoleoyl-ACPs		Palmitoleoyl-ACPs		C27H49N2O8P1R1S1
M_5_OXOPROLINE	5-OXOPROLINE	5-oxo-L-proline	5-OXOPROLINE	C01879	C5H6N1O3
M_CPD_13717	CPD-13717	L-selenocystathionine	CPD-13717	C05699	C7H14N2O4S1E1
M_CPD_12575	CPD-12575	UDP-&alpha;-D-glucose	CPD-12575	C00029	C15H22N2O17P2
M_CPD_264	CPD-264	3-hydroxybenzoyl-CoA	CPD-264	C05195	C28H36N7O18P3S1
M_S_HYDROXYMETHYLGLUTATHIONE	S-HYDROXYMETHYLGLUTATHIONE	<i>S</i>-(hydroxymethyl)glutathione	S-HYDROXYMETHYLGLUTATHIONE	C14180	C11H18N3O7S1
M_L_GLUTAMATE_5_P	L-GLUTAMATE-5-P	&gamma;-L-glutamyl 5-phosphate	L-GLUTAMATE-5-P	C03287	C5H8N1O7P1
M_UTP	UTP	UTP	UTP	C00075	C9H11N2O15P3
M_N1_ACETYLSPERMINE	N1-ACETYLSPERMINE	<i>N</i><sup>1</sup>-acetylspermine	N1-ACETYLSPERMINE	C02567	C12H31N4O1
M_CPD_578	CPD-578	urea-1-carboxylate	CPD-578	C01010	C2H3N2O3
M_5_10_METHENYL_THF	5-10-METHENYL-THF	5,10-methenyltetrahydrofolate mono-L-glutamate	5-10-METHENYL-THF	C00445	C20H20N7O6
M_GLUTAMATE_1_SEMIALDEHYDE	GLUTAMATE-1-SEMIALDEHYDE	(S)-4-amino-5-oxopentanoate	GLUTAMATE-1-SEMIALDEHYDE	C03741	C5H9N1O3
M_CPD_1116	CPD-1116	(R)-3-((R)-3-hydroxybutanoyloxy)-butanoate	CPD-1116	C04546	C8H13O5
M_CPD_290	CPD-290	3,5-cyclohexadiene-1,2-diol-1-carboxylate	CPD-290	C06321	C7H7O4
M_CPD0_1082	CPD0-1082	L-alanyl-&gamma;-D-glutamyl-<i>meso</i>-2,6-diaminopimeloyl-D-alanine	CPD0-1082	C04804	C18H30N5O9
M_3_oxo_dodecanoyl_ACPs	3-oxo-dodecanoyl-ACPs		3-oxo-dodecanoyl-ACPs	C05756	C23H41N2O9P1R1S1
M_CPD0_2108	CPD0-2108	(2<i>E</i>)-oct-2-enoyl-CoA	CPD0-2108	C05276	C29H44N7O17P3S1
M_CPD_205	CPD-205	pimelate	CPD-205	C02656	C7H10O4
M_COBALT_SIROHYDROCHLORIN	COBALT-SIROHYDROCHLORIN	cobalt-sirohydrochlorin	COBALT-SIROHYDROCHLORIN	C11538	C43O17H36N4
M_ADENINE	ADENINE	adenine	ADENINE	C00147	C5H5N5
M_TREHALOSE	TREHALOSE	&alpha;,&alpha;-trehalose	TREHALOSE	C01083	C12H22O11
M_CPD_10600	CPD-10600	3-(4-hydroxyphenyl)-3-oxo-propanoyl-CoA	CPD-10600		C30H38N7O19P3S1
M_Trans_D2_decenoyl_ACPs	Trans-D2-decenoyl-ACPs		Trans-D2-decenoyl-ACPs		C21H37N2O8P1R1S1
M_3_HYDROXYADIPYL_COA	3-HYDROXYADIPYL-COA	(3S)-hydroxyadipyl-CoA	3-HYDROXYADIPYL-COA	C14145	C27H39N7O20P3R0S1
M_CPD_9699	CPD-9699	hypoglycin A	CPD-9699	C08287	C7H11N1O2
M_CPD0_2298	CPD0-2298	(<i>S</i>)-ureidoglycine	CPD0-2298	C02091	C3H7N3O3
M_CPD_15716	CPD-15716	sucrose 6<sup>G</sup>-phosphate	CPD-15716		C12H21O14P1
M_FE2	FE+2	Fe<SUP>2+</SUP>	FE+2	C14818	Fe1
M_5_P_RIBOSYL_N_FORMYLGLYCINEAMIDE	5-P-RIBOSYL-N-FORMYLGLYCINEAMIDE	<i>N</i><sup>2</sup>-formyl-<i>N</i><sup>1</sup>-(5-phospho-&beta;-D-ribosyl)glycinamide	5-P-RIBOSYL-N-FORMYLGLYCINEAMIDE	C04376	C8H13N2O9P1
M_CPD_7224	CPD-7224	<i>N</i>-acetyl-L-citrulline	CPD-7224	C15532	C8H14N3O4
M_CPD_1136	CPD-1136	<i>cis</i>-2-methylaconitate	CPD-1136	C04225	C7H5O6
M_CARBAMOYL_P	CARBAMOYL-P	carbamoyl phosphate	CARBAMOYL-P	C00169	C1H2N1O5P1
M_CPD_14269	CPD-14269	(15<i>Z</i>)-tetracosenoyl-CoA	CPD-14269	C16532	C45H76N7O17P3S1
M_4_IMIDAZOLEACETATE	4-IMIDAZOLEACETATE	4-imidazoleacetate	4-IMIDAZOLEACETATE	C02835	C5H5N2O2
M_KDO2_LAUROYL_LIPID_IVA	KDO2-LAUROYL-LIPID-IVA	&alpha;-Kdo-(2->4)-&alpha;-Kdo-(2->6)-(lauroyl)-lipid IV<SUB>A</SUB>	KDO2-LAUROYL-LIPID-IVA	C06251	C96H170N2O38P2
M_3_HYDROXY_PROPIONYL_COA	3-HYDROXY-PROPIONYL-COA	3-hydroxypropanoyl-CoA	3-HYDROXY-PROPIONYL-COA	C05668	C24H36N7O18P3S1
M_3_SULFINOALANINE	3-SULFINOALANINE	3-sulfino-L-alanine	3-SULFINOALANINE	C00606	C3H6N1O4S1
M_CPD_694	CPD-694	cob(I)yrinate <i>a,c</i>-diamide	CPD-694	C06505	C46O13H56N6
M_RIBOSE_1P	RIBOSE-1P	&alpha;-D-ribose-1-phosphate	RIBOSE-1P	C00620	C5H9O8P1
M_CPD_10826	CPD-10826	4-methyl-3-oxoadipate	CPD-10826	C18312	C7H8O5
M_CPD0_2363	CPD0-2363	2-oxepin-2(3H)-ylideneacetyl-CoA	CPD0-2363	C19975	C29H38N7O18P3S1
M_N_acetyl_D_glucosamine	N-acetyl-D-glucosamine		N-acetyl-D-glucosamine	C00140	C8H15N1O6
M_TAURINE	TAURINE	taurine	TAURINE	C00245	C2H7N1O3S1
M_CPD_782	CPD-782	(3,4-dihydroxyphenyl)acetate	CPD-782	C01161	C8H7O4
M_CPD_661	CPD-661	propynoate	CPD-661	C00804	C3H1O2
M_CPD_824	CPD-824	5-guanidino-2-oxopentanoate	CPD-824	C03771	C6H11N3O3
M_3_UREIDO_PROPIONATE	3-UREIDO-PROPIONATE	3-ureidopropanoate	3-UREIDO-PROPIONATE	C02642	C4H7N2O3
M_CPD_3618	CPD-3618	2-oxovalerate	CPD-3618	C06255	C5H7O3
M_PROPANOL	PROPANOL	propan-1-ol	PROPANOL	C05979	C3H8O1
M_PYRIDOXINE	PYRIDOXINE	pyridoxine	PYRIDOXINE	C00314	C8H11N1O3
M_CPD0_2480	CPD0-2480	&alpha;-D-ribose-1-methylphosphonate 5-phosphate	CPD0-2480	C20423	C6H11O10P2
M_CPD_15692	CPD-15692	(3E)-dec-3-enoyl-CoA	CPD-15692		C31H48N7O17P3S1
M_GLYOX	GLYOX	glyoxylate	GLYOX	C00048	C2H1O3
M_R_1_AMINOPROPAN_2_YL_PHOSPHATE	R-1-AMINOPROPAN-2-YL-PHOSPHATE	(<i>R</i>)-1-amino-2-propanol <i>O</i>-2-phosphate	R-1-AMINOPROPAN-2-YL-PHOSPHATE	C04122	C3H9N1O4P1
M_R_3_hydroxyhexanoyl_ACPs	R-3-hydroxyhexanoyl-ACPs		R-3-hydroxyhexanoyl-ACPs		C17H31N2O9P1R1S1
M_PHOSPHORIBOSYL_FORMIMINO_AICAR_P	PHOSPHORIBOSYL-FORMIMINO-AICAR-P	1-(5-phospho-&beta;-D-ribosyl)-5-[(5-phosphoribosylamino)methylideneamino]imidazole-4-carboxamide	PHOSPHORIBOSYL-FORMIMINO-AICAR-P	C04896	C15H21N5O15P2
M_CARBAMATE	CARBAMATE	carbamate	CARBAMATE	C01563	C1H2N1O2
M_COPROPORPHYRINOGEN_III	COPROPORPHYRINOGEN_III	coproporphyrinogen III	COPROPORPHYRINOGEN_III	C03263	C36H40N4O8
M_CPD_1302	CPD-1302	5-methyltetrahydropteroyl tri-L-glutamate	CPD-1302	C04489	C30H35N9O12
M_CYTIDINE	CYTIDINE	cytidine	CYTIDINE	C00475	C9H13N3O5
M_CPD_14873	CPD-14873	3-amino-4-hydroxybenzoate	CPD-14873	C12115	C7H6N1O3
M_4_FUMARYL_ACETOACETATE	4-FUMARYL-ACETOACETATE	4-fumaryl-acetoacetate	4-FUMARYL-ACETOACETATE	C01061	C8H6O6
M_L_1_PHOSPHATIDYL_SERINE_C16_1	L-1-PHOSPHATIDYL-SERINE_C16_1		L-1-PHOSPHATIDYL-SERINE	C02737	C38H69N1O10P1R0S0
M_ATP	ATP	ATP	ATP	C00002	C10H12N5O13P3
M_CPD_237	CPD-237	(indol-3-yl)acetamide	CPD-237	C02693	C10H10N2O1
M_MANNOSE_1P	MANNOSE-1P	&alpha;-D-mannose 1-phosphate	MANNOSE-1P	C00636	C6H11O9P1
M_ADENOSYLCOBINAMIDE_GDP	ADENOSYLCOBINAMIDE-GDP	adenosylcobinamide-GDP	ADENOSYLCOBINAMIDE-GDP	C06510	C69O22H95N21P2
M_PE_C16	PE_C16		L-1-PHOSPHATIDYL-ETHANOLAMINE	C00350	C37H74N1O8P1S0
M_Pi	Pi	phosphate	Pi	C00009	H1O4P1
M_CPD_14772	CPD-14772	hexadecanedioyl-CoA	CPD-14772		C37H59N7O19P3S1
M_MG_PROTOPORPHYRIN	MG-PROTOPORPHYRIN	Mg-protoporphyrin	MG-PROTOPORPHYRIN	C03516	C34H30M1G1N4O4
M_Trans_D3_cis_D7_tetradecenoyl_ACPs	Trans-D3-cis-D7-tetradecenoyl-ACPs		Trans-D3-cis-D7-tetradecenoyl-ACPs		C25H43N2O8P1R1S1
M_CPD_10588	CPD-10588	(25<i>S</i>)-3&alpha;,7&alpha;-dihydroxy-5&beta;-cholestanoyl-CoA	CPD-10588	C17346	C48H76N7O19P3S1
M_CDP	CDP	CDP	CDP	C00112	C9H12N3O11P2
M_L_1_PHOSPHATIDYL_SERINE_C17	L-1-PHOSPHATIDYL-SERINE_C17		L-1-PHOSPHATIDYL-SERINE	C02737	C40H77N1O10P1R0S0
M_CPD_294	CPD-294	2-maleylacetate	CPD-294	C02222	C6H4O5
M_CPD_7031	CPD-7031	3-methylbutanal	CPD-7031	C07329	C5H10O1
M_CPD_10189	CPD-10189	iminodiacetate	CPD-10189	C19911	C4H6N1O4
M_ALLYSINE	ALLYSINE	(<i>S</i>)-2-amino-6-oxohexanoate	ALLYSINE	C04076	C6H11N1O3
M_CPD_650	CPD-650	(3<i>R</i>)-3-hydroxybutanoyl-CoA	CPD-650	C03561	C25H38N7O18P3S1
M_BENZOYLCOA	BENZOYLCOA	benzoyl-CoA	BENZOYLCOA	C00512	C28H36N7O17P3S1
M_CPD_15152	CPD-15152	6-methoxy-2-all-trans-octaprenyl-1,4-benzoquinone	CPD-15152	C05813	C47H70O3
M_CPD_13713	CPD-13713	adenosine 5'-phosphoselenate	CPD-13713	C05686	C10H13N5O10P1S1E1
M_CPD_19752	CPD-19752	4-fluorocatechol	CPD-19752	C16473	C6F1H5O2
M_CREATININE	CREATININE	creatinine	CREATININE	C00791	C4H7N3O1
M_CPD0_1718	CPD0-1718	7,8-dihydropterin	CPD0-1718		C6H7N5O1
M_2_OCTAPRENYL_6_METHOXYPHENOL	2-OCTAPRENYL-6-METHOXYPHENOL	2-methoxy-6-(<i>all-trans</i>-octaprenyl)phenol	2-OCTAPRENYL-6-METHOXYPHENOL	C05812	C47H72O2
M_CPD_618	CPD-618	(2<i>R</i>,3<i>S</i>)-2-methylisocitrate	CPD-618	C04593	C7H7O7
M_N2_SUCCINYLGLUTAMATE	N2-SUCCINYLGLUTAMATE	N<SUP>2</SUP>-succinylglutamate	N2-SUCCINYLGLUTAMATE	C05931	C9H10N1O7
M_LIPOYL_AMP	LIPOYL-AMP	(lipoyl)adenylate	LIPOYL-AMP	C16238	C18H25N5O8P1S2
M_FADH2	FADH2	FADH<SUB>2</SUB>	FADH2	C01352	C27H33N9O15P2
M_BUTYRYL_COA	BUTYRYL-COA	butanoyl-CoA	BUTYRYL-COA	C00136	C25H38N7O17P3S1
M_CPD_11444	CPD-11444	uroporphyrinogen-I	CPD-11444	C05766	C40H36N4O16
M_CPD_10750	CPD-10750	UDP-2-acetamido-2,6-dideoxy-&beta;-L-<i>arabino</i>-hex-4-ulose	CPD-10750	C19823	C17H23N3O16P2
M_R_6_HYDROXYNICOTINE	R-6-HYDROXYNICOTINE	(R)-6-hydroxynicotine	R-6-HYDROXYNICOTINE	C03043	C10H15N2O1
M_PHYTOL	PHYTOL	phytol	PHYTOL	C01389	C20H40O1
M_ADIPATE	ADIPATE	adipate	ADIPATE	C06104	C6H8O4
M_DTDP_D_GLUCOSE	DTDP-D-GLUCOSE	dTDP-&alpha;-D-glucose	DTDP-D-GLUCOSE	C00842	C16H24N2O16P2
M_C4	C4	undecaprenyl-diphospho-<i>N</i>-acetylmuramoyl-L-alanyl-&gamma;-D-glutamyl-L-lysyl- D-alanyl-D-alanine	C4	C05888	C86H140N7O21P2
M_CPD_11526	CPD-11526	3-oxo-2-(cis-2'-pentenyl)-cyclopentane-1-(E-buta-2-enoyl)-CoA	CPD-11526	C16336	C35H50N7O18P3S1
M_DIHYDROPTERIN_CH2OH_PP	DIHYDROPTERIN-CH2OH-PP	(7,8-dihydropterin-6-yl)methyl diphosphate	DIHYDROPTERIN-CH2OH-PP	C04807	C7H8N5O8P2
M_PPI	PPI	diphosphate	PPI	C00013	H1O7P2
M_10_FORMYL_THF	10-FORMYL-THF	10-formyl-tetrahydrofolate mono-L-glutamate	10-FORMYL-THF	C00234	C20H21N7O7
M_T2_DECENOYL_COA	T2-DECENOYL-COA	(2E)-dec-2-enoyl-CoA	T2-DECENOYL-COA	C05275	C31H48N7O17P3S1
M_ALL_TRANS_HEPTAPRENYL_DIPHOSPHATE	ALL-TRANS-HEPTAPRENYL-DIPHOSPHATE	all-<i>trans</i>-heptaprenyl diphosphate	ALL-TRANS-HEPTAPRENYL-DIPHOSPHATE	C04216	C35H57O7P2
M_CPD1G_768	CPD1G-768	6-O-&alpha;-mycolyl-trehalose 6-phosphate	CPD1G-768		C90H171O16P1
M_CPD_15163	CPD-15163	prop-2-ynal	CPD-15163	C05985	C3H2O1
M_MAL	MAL	(<i>S</i>)-malate	MAL	C00149	C4H4O5
M_CTP	CTP	CTP	CTP	C00063	C9H12N3O14P3
M_CPD_13576	CPD-13576	2-(2-carboxy-4-methylthiazol-5-yl)ethyl phosphate	CPD-13576	C20247	C7H7N1O6P1S1
M_3_MERCAPTO_PYRUVATE	3-MERCAPTO-PYRUVATE	3-mercaptopyruvate	3-MERCAPTO-PYRUVATE	C00957	C3H3O3S1
M_CPD_600	CPD-600	<i>N</i>-formyl-L-glutamate	CPD-600	C01045	C6H7N1O5
M_CARBOXYPHENYLAMINO_DEOXYRIBULOSE_P	CARBOXYPHENYLAMINO-DEOXYRIBULOSE-P	1-(2-carboxyphenylamino)-1-deoxy-D-ribulose 5-phosphate	CARBOXYPHENYLAMINO-DEOXYRIBULOSE-P	C01302	C12H13N1O9P1
M_CPD_14553	CPD-14553	UDP-&alpha;-D-galactose	CPD-14553	C00052	C15H22N2O17P2
M_CPD_12140	CPD-12140	2-butenyl-thiohydroximate-O-sulfate	CPD-12140		C5H8N1O4S2
M_CPD_4211	CPD-4211	prenyl diphosphate	CPD-4211	C00235	C5H9O7P2
M_ACRYLAMIDE	ACRYLAMIDE	acrylamide	ACRYLAMIDE	C01659	C3H5N1O1
M_HYDROXYMETHYLBILANE	HYDROXYMETHYLBILANE	preuroporphyrinogen	HYDROXYMETHYLBILANE	C01024	C40H38N4O17
M_3_DEOXY_D_ARABINO_HEPTULOSONATE_7_P	3-DEOXY-D-ARABINO-HEPTULOSONATE-7-P	3-deoxy-D-arabino-heptulosonate 7-phosphate	3-DEOXY-D-ARABINO-HEPTULOSONATE-7-P	C04691	C7H10O10P1
M_3_KETO_ADIPATE	3-KETO-ADIPATE	3-oxoadipate	3-KETO-ADIPATE	C00846	C6H6O5
M_LINOLEIC_ACID	LINOLEIC_ACID	linoleate	LINOLEIC_ACID	C01595	C18H31O2
M_CPD_7367	CPD-7367	3-amino-4-hydroxybenzaldehyde	CPD-7367		C7H7N1O2
M_ACYL_SN_GLYCEROL_3P_C17_1	ACYL-SN-GLYCEROL-3P_C17_1		ACYL-SN-GLYCEROL-3P	C00681	C20H37N0O7P1R0S0
M_2_PHOSPHO_4_CYTIDINE_5_DIPHOSPHO_2_C_MET	2-PHOSPHO-4-CYTIDINE-5-DIPHOSPHO-2-C-MET	2-phospho-4-(cytidine 5'-diphospho)-2-C-methyl-D-erythritol	2-PHOSPHO-4-CYTIDINE-5-DIPHOSPHO-2-C-MET	C11436	C14H22N3O17P3
M_SUCROSE	SUCROSE	sucrose	SUCROSE	C00089	C12H22O11
M_URIDINE	URIDINE	uridine	URIDINE	C00299	C9H12N2O6
M_CPD_14932	CPD-14932	<i>N</i><sup>10</sup>-formyldihydrofolate	CPD-14932	C03204	C20H19N7O7
M_CPD_16177	CPD-16177	4-[(2Z)-2-(methylimino)ethyl]phenol	CPD-16177		C9H12N1O1
M_2_3_DIHYDROXYBENZOATE	2-3-DIHYDROXYBENZOATE	2,3-dihydroxybenzoate	2-3-DIHYDROXYBENZOATE	C00196	C7H5O4
M_CARBAMYUL_L_ASPARTATE	CARBAMYUL-L-ASPARTATE	<i>N</i>-carbamoyl-L-aspartate	CARBAMYUL-L-ASPARTATE	C00438	C5H6N2O5
M_ETHANOL_AMINE	ETHANOL-AMINE	ethanolamine	ETHANOL-AMINE	C00189	C2H8N1O1
M_NADH	NADH	NADH	NADH	C00004	C21H27N7O14P2
M_URACIL	URACIL	uracil	URACIL	C00106	C4H4N2O2
M_CPD_3745	CPD-3745	isethionate	CPD-3745	C05123	C2H5O4S1
M_MALTOTRIOSE	MALTOTRIOSE	maltotriose	MALTOTRIOSE	C01835	C18H32O16
M_Cis_delta_3_undecenoyl_ACPs	Cis-delta-3-undecenoyl-ACPs		Cis-delta-3-undecenoyl-ACPs		C22H39N2O8P1R1S1
M_TRP	TRP	L-tryptophan	TRP	C00078	C11H12N2O2
M_CPD_12311	CPD-12311	a peptidoglycan tetramer with a D,D cross-link (<i>Enterococcus faecium</i>)	CPD-12311		C279H458N43O92P4
M_PSEUDOURIDINE_5_P	PSEUDOURIDINE-5-P	pseudouridine 5'-phosphate	PSEUDOURIDINE-5-P	C01168	C9H11N2O9P1
M_L_1_PHOSPHATIDYL_SERINE_C14	L-1-PHOSPHATIDYL-SERINE_C14		L-1-PHOSPHATIDYL-SERINE	C02737	C34H65N1O10P1R0S0
M_CPD_784	CPD-784	5-carboxymethyl-2-hydroxymuconate	CPD-784	C04186	C8H5O7
M_L_PHOSPHATIDATE_C16_1	L-PHOSPHATIDATE_C16_1		L-PHOSPHATIDATE	C00416	C35H63N0O8P1R0S0
M_FMN	FMN	FMN	FMN	C00061	C17H19N4O9P1
M_ARG	ARG	L-arginine	ARG	C00062	C6H15N4O2
M_LYS	LYS	L-lysine	LYS	C00047	C6H15N2O2
M_CPD_111	CPD-111	3-methylcatechol	CPD-111	C02923	C7H8O2
M_E_PHENYLITACONYL_COA	E-PHENYLITACONYL-COA	(<i>E</i>)-2-benzylidenesuccinyl-CoA	E-PHENYLITACONYL-COA	C09818	C32H39N7O19P3S1
M_GLUTATHIONYLSPERMIDINE	GLUTATHIONYLSPERMIDINE	glutathionylspermidine	GLUTATHIONYLSPERMIDINE	C05730	C17H36N6O5S1
M_L_1_PHOSPHATIDYL_GLYCEROL_P_C14	L-1-PHOSPHATIDYL-GLYCEROL-P_C14		L-1-PHOSPHATIDYL-GLYCEROL-P	C03892	C34H65N0O13P2R0S0
M_3_HYDROXY_PROPIONATE	3-HYDROXY-PROPIONATE	3-hydroxypropanoate	3-HYDROXY-PROPIONATE	C01013	C3H5O3
M_4_HYDROXY_L_PROLINE	4-HYDROXY-L-PROLINE	<i>trans</i>-4-hydroxy-L-proline	4-HYDROXY-L-PROLINE	C01157	C5H9N1O3
M_CPD_16179	CPD-16179	4-(2-iminoethyl)phenol	CPD-16179		C8H10N1O1
M_6_CARBOXYHEX_2_ENOYL_COA	6-CARBOXYHEX-2-ENOYL-COA	6-carboxyhex-2-enoyl-CoA	6-CARBOXYHEX-2-ENOYL-COA	C06723	C28H39N7O19P3S1
M_UNDECAPRENYL_DIPHOSPHATE	UNDECAPRENYL-DIPHOSPHATE	<i>di-trans,octa-cis</i>-undecaprenyl diphosphate	UNDECAPRENYL-DIPHOSPHATE	C04574	C55H89O7P2
M_HS	HS	hydrogen sulfide	HS	C00283	H2S1
M_CPD_11524	CPD-11524	3-oxo-2-(cis-2'-pentenyl)-cyclopentane-1-(3-oxohexanoyl)-CoA	CPD-11524	C16334	C37H54N7O19P3S1
M_CPD_464	CPD-464	prephytoene diphosphate	CPD-464	C03427	C40H65O7P2
M_SUCC_S_ALD	SUCC-S-ALD	succinate semialdehyde	SUCC-S-ALD	C00232	C4H5O3
M_SO3	SO3	sulfite	SO3	C11481	O3S1
M_CPD0_1028	CPD0-1028	2-<i>cis</i>,6-<i>trans</i>,10-<i>trans</i>-geranylgeranyl diphosphate	CPD0-1028	C11356	C20H33O7P2
M_D_ALPHABETA_D_HEPTOSE_7_PHOSPHATE	D-ALPHABETA-D-HEPTOSE-7-PHOSPHATE		D-ALPHABETA-D-HEPTOSE-7-PHOSPHATE	C07836	C7H13O10P1
M_4_CYTIDINE_5_DIPHOSPHO_2_C	4-CYTIDINE-5-DIPHOSPHO-2-C	4-(cytidine 5'-diphospho)-2-C-methyl-D-erythritol	4-CYTIDINE-5-DIPHOSPHO-2-C	C11435	C14H23N3O14P2
M_CPD_1091	CPD-1091	(<i>S</i>)-ureidoglycolate	CPD-1091	C00603	C3H5N2O4
M_PREPHENATE	PREPHENATE	prephenate	PREPHENATE	C00254	C10H8O6
M_ACYL_SN_GLYCEROL_3P_C16	ACYL-SN-GLYCEROL-3P_C16		ACYL-SN-GLYCEROL-3P	C00681	C19H37N0O7P1R0S0
M_GLYCOLALDEHYDE	GLYCOLALDEHYDE	glycolaldehyde	GLYCOLALDEHYDE	C00266	C2H4O2
M_ADENYLOSUCC	ADENYLOSUCC	adenylo-succinate	ADENYLOSUCC	C03794	C14H14N5O11P1
M_Red_Thioredoxin	Red-Thioredoxin		Red-Thioredoxin	C00342	C10H14N4O4R4S2
M_CPD_209	CPD-209	UDP-<i>N</i>-acetyl-&alpha;-D-muramoyl-L-alanyl-&gamma;-D-glutamyl-L-lysine	CPD-209	C04700	C34H52N7O24P2
M_ACYL_SN_GLYCEROL_3P_C18	ACYL-SN-GLYCEROL-3P_C18		ACYL-SN-GLYCEROL-3P	C00681	C21H41N0O7P1R0S0
M_CPD_1106	CPD-1106	(2-aminoethyl)phosphonate	CPD-1106	C03557	C2H8N1O3P1
M_3_ENOLPYRUVYL_SHIKIMATE_5P	3-ENOLPYRUVYL-SHIKIMATE-5P	5-enolpyruvoyl-shikimate 3-phosphate	3-ENOLPYRUVYL-SHIKIMATE-5P	C01269	C10H9O10P1
M_C1	C1	UDP-<i>N</i>-acetyl-&alpha;-D-muramoyl-L-alanyl-&gamma;-D-glutamyl-<I>meso</I>-2,6-diaminopimeloyl-D-alanyl-D-alanine	C1	C04882	C41H61N9O28P2
M_XYLULOSE_5_PHOSPHATE	XYLULOSE-5-PHOSPHATE	D-xylulose 5-phosphate	XYLULOSE-5-PHOSPHATE	C00231	C5H9O8P1
M_KDO2_LIPID_IVA	KDO2-LIPID-IVA	&alpha;-Kdo-(2->4)-&alpha;-Kdo-(2->6)-lipid IV<SUB>A</SUB>	KDO2-LIPID-IVA	C06025	C84H148N2O37P2
M_THYMINE	THYMINE	thymine	THYMINE	C00178	C5H6N2O2
M_CPD66_29	CPD66-29	5-androstene-3,17-dione	CPD66-29	C20252	C19H26O2
M_BETAINE_ALDEHYDE	BETAINE_ALDEHYDE	betaine aldehyde	BETAINE_ALDEHYDE	C00576	C5H12N1O1
M_DIHYDRO_THYMINE	DIHYDRO-THYMINE	5,6-dihydrothymine	DIHYDRO-THYMINE	C00906	C5H8N2O2
M_1_KETO_2_METHYLVALERATE	1-KETO-2-METHYLVALERATE	(<i>R</i>)-2,3-dihydroxy-3-methylpentanoate	1-KETO-2-METHYLVALERATE	C06007	C6H11O4
M_CPD_690	CPD-690	adenosyl-cob(III)yrinate <i>a,c</i>-diamide	CPD-690	C06506	C56O16H68N11
M_3_oxo_hexanoyl_ACPs	3-oxo-hexanoyl-ACPs		3-oxo-hexanoyl-ACPs	C05746	C17H29N2O9P1R1S1
M_ERYTHROSE_4P	ERYTHROSE-4P	D-erythrose 4-phosphate	ERYTHROSE-4P	C00279	C4H7O7P1
M_D_GLUCOSAMINE_6_P	D-GLUCOSAMINE-6-P		D-GLUCOSAMINE-6-P	C00352	C6H13N1O8P1
M_CPD_371	CPD-371	1-octanal	CPD-371	C01545	C8H16O1
M_2_KETO_3_METHYL_VALERATE	2-KETO-3-METHYL-VALERATE	(<i>S</i>)-3-methyl-2-oxopentanoate	2-KETO-3-METHYL-VALERATE	C00671	C6H9O3
M_NN_DIMETHYLANILINE_N_OXIDE	NN-DIMETHYLANILINE-N-OXIDE	<i>N,N</i>-dimethylaniline-<i>N</i>-oxide	NN-DIMETHYLANILINE-N-OXIDE	C01183	C8H11N1O1
M_3OH_4P_OH_ALPHA_KETOBUTYRATE	3OH-4P-OH-ALPHA-KETOBUTYRATE	(3R)-3-hydroxy-2-oxo-4 phosphooxybutanoate	3OH-4P-OH-ALPHA-KETOBUTYRATE	C06054	C4H4O8P1
M_WATER	WATER	H<sub>2</sub>O	WATER	C00001	H2O1
M_N_ACETYL_D_GLUCOSAMINE_1_P	N-ACETYL-D-GLUCOSAMINE-1-P	<i>N</i>-acetyl-&alpha;-D-glucosamine 1-phosphate	N-ACETYL-D-GLUCOSAMINE-1-P	C04256	C8H14N1O9P1
M_CO_A	CO-A	coenzyme A	CO-A	C00010	C21H32N7O16P3S1
M_4_FLUOROBENZOATE	4-FLUOROBENZOATE	4-fluorobenzoate	4-FLUOROBENZOATE	C02371	C7F1H5O2
M_GLY	GLY	glycine	GLY	C00037	C2H5N1O2
M_TYRAMINE	TYRAMINE	tyramine	TYRAMINE	C00483	C8H12N1O1
M_PRISTANATE	PRISTANATE	pristanate	PRISTANATE		C19H37O2
M_GERANYL_PP	GERANYL-PP	geranyl diphosphate	GERANYL-PP	C00341	C10H17O7P2
M_3_hydroxy_cis_D9_heptaecenoyl_ACPs	3-hydroxy-cis-D9-heptaecenoyl-ACPs		3-hydroxy-cis-D9-heptaecenoyl-ACPs		C28H51N2O9P1R1S1
M_D_6_P_GLUCONO_DELTA_LACTONE	D-6-P-GLUCONO-DELTA-LACTONE	6-phospho D-glucono-1,5-lactone	D-6-P-GLUCONO-DELTA-LACTONE	C01236	C6H9O9P1
M_CPD_7671	CPD-7671	methanethiol	CPD-7671	C00409	C1H4S1
M_CPD_592	CPD-592	4-guanidinobutanoate	CPD-592	C01035	C5H11N3O2
M_DGMP	DGMP	dGMP	DGMP	C00362	C10H12N5O7P1
M_CPD_5881	CPD-5881	(6R)-4a-hydroxy-tetrahydrobiopterin	CPD-5881	C15522	C9H15N5O4
M_CPD0_2224	CPD0-2224		CPD0-2224		C29H46N7O18P3S1
M_CPD_7036	CPD-7036	3-(methylsulfanyl)propanal	CPD-7036		C4H8O1S1
M_CHORISMATE	CHORISMATE	chorismate	CHORISMATE	C00251	C10H8O6
M_CPD_12230	CPD-12230	a peptidoglycan with D,D cross-link (S. aureus)	CPD-12230		C303H493N55O104P4
M_B_ALANINE	B-ALANINE	&beta;-alanine	B-ALANINE	C00099	C3H7N1O2
M_OX_COENZYME_F420	OX-COENZYME-F420	oxidized coenzyme F<sub>420</sub>-2	OX-COENZYME-F420	C00876	C29H31N5O18P1
M_5_PHOSPHO_RIBOSYL_GLYCINEAMIDE	5-PHOSPHO-RIBOSYL-GLYCINEAMIDE	<i>N</i><sup>1</sup>-(5-phospho-&beta;-D-ribosyl)glycinamide	5-PHOSPHO-RIBOSYL-GLYCINEAMIDE	C03838	C7H14N2O8P1
M_2_ACETO_2_HYDROXY_BUTYRATE	2-ACETO-2-HYDROXY-BUTYRATE	(<i>S</i>)-2-aceto-2-hydroxybutanoate	2-ACETO-2-HYDROXY-BUTYRATE	C06006	C6H9O4
M_3_oxo_decanoyl_ACPs	3-oxo-decanoyl-ACPs		3-oxo-decanoyl-ACPs	C05753	C21H37N2O9P1R1S1
M_ACETYL_P	ACETYL-P	acetyl phosphate	ACETYL-P	C00227	C2H3O5P1
M_Reduced_flavodoxins	Reduced-flavodoxins		Reduced-flavodoxins	C02745	C17H21N4O9P1
M_CPD_3617	CPD-3617	decanoate	CPD-3617	C01571	C10H19O2
M_Ubiquinols	Ubiquinols		Ubiquinols	C00390	C49H76O4
M_Dodec_2_enoyl_ACPs	Dodec-2-enoyl-ACPs		Dodec-2-enoyl-ACPs	C05758	C23H41N2O8P1R1S1
M_FMNH2	FMNH2	FMNH<SUB>2</SUB>	FMNH2	C01847	C17H21N4O9P1
M_CPD0_1456	CPD0-1456	UDP-<i>N</i>-acetyl-&alpha;-D-muramoyl-L-alanine	CPD0-1456	C01212	C23H33N4O20P2
M_L_1_PHOSPHATIDYL_GLYCEROL_P_C18_1	L-1-PHOSPHATIDYL-GLYCEROL-P_C18_1		L-1-PHOSPHATIDYL-GLYCEROL-P	C03892	C42H77N0O13P2R0S0
M_CYCLOHEXANONE	CYCLOHEXANONE	cyclohexanone	CYCLOHEXANONE	C00414	C6H10O1
M_CPD_13006	CPD-13006	2-benzyl-thiohydroximate-O-sulfate	CPD-13006		C8H7N1O4S2
M_CPD_1083	CPD-1083	(<i>E</i>)-2-methylcrotonoyl-CoA	CPD-1083	C03345	C26H38N7O17P3S1
M_METHYLENE_THF	METHYLENE-THF	5,10-methylenetetrahydropteroyl mono-L-glutamate	METHYLENE-THF	C00143	C20H21N7O6
M_CPD_654	CPD-654	2,5-dioxopentanoate	CPD-654	C00433	C5H5O4
M_3_P_HYDROXYPYRUVATE	3-P-HYDROXYPYRUVATE	3-phosphooxypyruvate	3-P-HYDROXYPYRUVATE	C03232	C3H2O7P1
M_5_HYDROXYINDOLE_ACETALDEHYDE	5-HYDROXYINDOLE_ACETALDEHYDE	5-hydroxyindole acetaldehyde	5-HYDROXYINDOLE_ACETALDEHYDE	C05634	C10H9N1O2
M_1_AMINO_PROPAN_2_OL	1-AMINO-PROPAN-2-OL	(<i>R</i>)-1-aminopropan-2-ol	1-AMINO-PROPAN-2-OL	C05771	C3H10N1O1
M_CO2	CO+2	Co<SUP>2+</SUP>	CO+2	C00175	C1O1
M_CPD_11522	CPD-11522	3-oxo-2-(cis-2'-pentenyl)-cyclopentane-1-(E-hexa-2-enoyl)-CoA	CPD-11522	C16332	C37H54N7O18P3S1
M_CPD_14876	CPD-14876	3-acetylamino-4-hydroxybenzaldehyde	CPD-14876		C9H8N1O3
M_O_SUCCINYL_L_HOMOSERINE	O-SUCCINYL-L-HOMOSERINE	O-succinyl-L-homoserine	O-SUCCINYL-L-HOMOSERINE	C01118	C8H12N1O6
M_2C_METH_D_ERYTHRITOL_CYCLODIPHOSPHATE	2C-METH-D-ERYTHRITOL-CYCLODIPHOSPHATE	2-C-methyl-D-erythritol-2,4-cyclodiphosphate	2C-METH-D-ERYTHRITOL-CYCLODIPHOSPHATE	C11453	C5H10O9P2
M_Adenylated_ThiS_Proteins	Adenylated-ThiS-Proteins		Adenylated-ThiS-Proteins		C14H18N7O9P1S1
M_Hex_2_enoyl_ACPs	Hex-2-enoyl-ACPs		Hex-2-enoyl-ACPs	C05748	C17H29N2O8P1R1S1
M_Oxo_glutarate_dehydro_suc_DH_lipoyl	Oxo-glutarate-dehydro-suc-DH-lipoyl		Oxo-glutarate-dehydro-suc-DH-lipoyl		C19H31N2O5S2
M_CPD_15691	CPD-15691	(5E)-3-oxo-dodec-5-enoyl-CoA	CPD-15691		C33H50N7O18P3S1
M_CPD_13691	CPD-13691	(25S)-3-oxocholest-4-en-26-oyl-CoA	CPD-13691	C20840	C48H72N7O18P3S1
M_CPD_13360	CPD-13360	<i>N</i>-acetyl-D-glucosaminyl-<i>N</i>-acetylmuramoyl-L-alanyl-D-glutamyl-6-carboxy-L-lysine	CPD-13360		C34H54N6O20
M_CPD_380	CPD-380	3-sulfopyruvate	CPD-380	C05528	C3H2O6S1
M_2_METHYL_3_HYDROXY_BUTYRYL_COA	2-METHYL-3-HYDROXY-BUTYRYL-COA	(2S,3S)-3-hydroxy-2-methylbutanoyl-CoA	2-METHYL-3-HYDROXY-BUTYRYL-COA	C04405	C26H40N7O18P3S1
M_Octadec_2_enoyl_ACPs	Octadec-2-enoyl-ACPs		Octadec-2-enoyl-ACPs	C16221	C29H53N2O8P1R1S1
M_CPD_10825	CPD-10825	4-methyl-3-oxoadipate-enol-lactone	CPD-10825	C18311	C7H7O4
M_S_ADENOSYLMETHIONINE	S-ADENOSYLMETHIONINE	<i>S</i>-adenosyl-L-methionine	S-ADENOSYLMETHIONINE	C00019	C15H23N6O5S1
M_CPD_568	CPD-568	<i>N</i><SUP>1</SUP>-acetylspermidine	CPD-568	C00612	C9H23N3O1
M_pyrroloquinoline_quinone	pyrroloquinoline-quinone		pyrroloquinoline-quinone	C00113	C14H3N2O8
M_INDOLE_ACETATE_AUXIN	INDOLE_ACETATE_AUXIN	(indol-3-yl)acetate	INDOLE_ACETATE_AUXIN	C00954	C10H8N1O2
M_METHACRYLYL_COA	METHACRYLYL-COA	methylacrylyl-CoA	METHACRYLYL-COA	C03460	C25H36N7O17P3S1
M_CPD_1821	CPD-1821	<i>sym</i>-homospermidine	CPD-1821	C06366	C8H24N3
M_HG2	HG+2	Hg<SUP>2+</SUP>	HG+2	C00703	H1G1
M_CPD_7033	CPD-7033	2-methylbutanol	CPD-7033		C5H12O1
M_ACETYLSERINE	ACETYLSERINE	<i>O</i>-acetyl-L-serine	ACETYLSERINE	C00979	C5H9N1O4
M_Beta_3_hydroxybutyryl_ACPs	Beta-3-hydroxybutyryl-ACPs		Beta-3-hydroxybutyryl-ACPs	C04618	C15H27N2O9P1R1S1
M_6_HYDROXY_NICOTINATE	6-HYDROXY-NICOTINATE	6-hydroxynicotinate	6-HYDROXY-NICOTINATE	C01020	C6H4N1O3
M_PYRIDOXAMINE_5P	PYRIDOXAMINE-5P	pyridoxamine 5'-phosphate	PYRIDOXAMINE-5P	C00647	C8H12N2O5P1
M_CARBON_MONOXIDE	CARBON-MONOXIDE	carbon monoxide	CARBON-MONOXIDE	C00237	C1O1
M_CPD_11529	CPD-11529	(+)-7-<i>epi</i>-jasmonoyl-CoA	CPD-11529	C16339	C33H48N7O18P3S1
M_CPD_11879	CPD-11879	3,4-dihydroxymandelate	CPD-11879	C05580	C8H7O5
M_D_GALACTOSAMINE_6_PHOSPHATE	D-GALACTOSAMINE-6-PHOSPHATE		D-GALACTOSAMINE-6-PHOSPHATE	C06377	C6H13N1O8P1
M_DIHYDROLIPOAMIDE	DIHYDROLIPOAMIDE	dihydrolipoamide	DIHYDROLIPOAMIDE	C00579	C8H17N1O1S2
M_HEXANOYL_COA	HEXANOYL-COA	hexanoyl-CoA	HEXANOYL-COA	C05270	C27H42N7O17P3S1
M_ERYTHRONATE_4P	ERYTHRONATE-4P	4-phospho-D-erythronate	ERYTHRONATE-4P	C03393	C4H6O8P1
M_CYS_GLY	CYS-GLY	L-cysteinylglycine	CYS-GLY	C01419	C5H10N2O3S1
M_2_DEHYDROPANTOATE	2-DEHYDROPANTOATE	2-dehydropantoate	2-DEHYDROPANTOATE	C00966	C6H9O4
M_CPD_12308	CPD-12308	a peptidoglycan dimer (<i>E. faecium</i>, tetrapeptide)	CPD-12308		C135H222N20O45P2
M_CPD1G_772	CPD1G-772	6-O-trans-methoxy-mycolyl-trehalose 6-phosphate	CPD1G-772		C98H189O17P1
M_ESTRONE_SULFATE	ESTRONE-SULFATE	estrone 3-sulfate	ESTRONE-SULFATE	C02538	C18H21O5S1
M_5_DEHYDROGLUCONATE	5-DEHYDROGLUCONATE	5-dehydro-D-gluconate	5-DEHYDROGLUCONATE	C01062	C6H9O7
M_CPDQT_520	CPDQT-520	phosphatidylglycerophosphate (1-octadecenoyl(9Z), 2-palmitoyl)	CPDQT-520		C40H75O13P2
M_SELENATE	SELENATE	selenate	SELENATE	C05697	O4S1E1
M_2_CHLOROMALEYLACETATE	2-CHLOROMALEYLACETATE	2-chloromaleylacetate	2-CHLOROMALEYLACETATE	C06329	C7L1H3O5
M_CLPN_C16	CLPN_C16		CARDIOLIPIN	C05980	C73H140N0O17P2S0
M_CPD_13754	CPD-13754	3-[(3a<i>S</i>,4<i>S</i>,7a<i>S</i>)-7a-methyl-1,5-dioxo-octahydro-1<i>H</i>-inden-4-yl]propanoyl-CoA	CPD-13754	C20838	C34H48N7O19P3S1
M_DIHYDROSIROHYDROCHLORIN	DIHYDROSIROHYDROCHLORIN	precorrin-2	DIHYDROSIROHYDROCHLORIN	C02463	C42H41N4O16
M_INDOLEYL_CPD	INDOLEYL-CPD	(indole-3-yl)acetonitrile	INDOLEYL-CPD	C02938	C10H8N2
M_DTDP_DEOH_DEOXY_GLUCOSE	DTDP-DEOH-DEOXY-GLUCOSE	dTDP-4-dehydro-6-deoxy-&alpha;-D-glucopyranose	DTDP-DEOH-DEOXY-GLUCOSE	C11907	C16H22N2O15P2
M_NAD	NAD	NAD<sup>+</sup>	NAD	C00003	C21H26N7O14P2
M_CAMP	CAMP	cyclic-AMP	CAMP	C00575	C10H11N5O6P1
M_CMP_KDO	CMP-KDO	CMP-3-deoxy-&beta;-D-<i>manno</i>-octulosonate	CMP-KDO	C04121	C17H24N3O15P1
M_Starch	Starch		Starch	C00369	C6H10O5
M_D_SEDOHEPTULOSE_1_7_P2	D-SEDOHEPTULOSE-1-7-P2	D-sedoheptulose 1,7-bisphosphate	D-SEDOHEPTULOSE-1-7-P2	C00447	C7H12O13P2
M_CPD_11519	CPD-11519	3-oxo-2-(cis-2'-pentenyl)-cyclopentane-1-(3R-hydroxyoctanoyl)-CoA	CPD-11519		C39H60N7O19P3S1
M_2_5_DIHYDROXYPYRIDINE	2-5-DIHYDROXYPYRIDINE	2,5-dihydroxypyridine	2-5-DIHYDROXYPYRIDINE	C01059	C5H5N1O2
M_CYS	CYS	L-cysteine	CYS	C00097	C3H7N1O2S1
M_OROTIDINE_5_PHOSPHATE	OROTIDINE-5-PHOSPHATE	orotidine 5'-phosphate	OROTIDINE-5-PHOSPHATE	C01103	C10H10N2O11P1
M_DIMETHYLBENZIMIDAZOLE	DIMETHYLBENZIMIDAZOLE	5,6-dimethylbenzimidazole	DIMETHYLBENZIMIDAZOLE	C03114	C9H10N2
M_THIAMINE	THIAMINE	thiamine	THIAMINE	C00378	C12H17N4O1S1
M_DETHIOBIOTIN	DETHIOBIOTIN	dethiobiotin	DETHIOBIOTIN	C01909	C10H17N2O3
M_GLT	GLT	L-glutamate	GLT	C00025	C5H8N1O4
M_Cis_Delta5_tridecenoyl_ACPs	Cis-Delta5-tridecenoyl-ACPs		Cis-Delta5-tridecenoyl-ACPs		C24H43N2O8P1R1S1
M_Pentanoyl_ACPs	Pentanoyl-ACPs		Pentanoyl-ACPs		C16H29N2O8P1R1S1
M_IMIDAZOLE_ACETALDEHYDE	IMIDAZOLE_ACETALDEHYDE	imidazole acetaldehyde	IMIDAZOLE_ACETALDEHYDE	C05130	C5H6N2O1
M_N_ACETYL_SEROTONIN	N-ACETYL-SEROTONIN	<i>N</i>-acetyl-serotonin	N-ACETYL-SEROTONIN	C00978	C12H14N2O2
M_CPD_101	CPD-101	&epsilon;-caprolactone	CPD-101	C01880	C6H10O2
M_ADENOSYLCOBINAMIDE	ADENOSYLCOBINAMIDE	adenosylcobinamide	ADENOSYLCOBINAMIDE	C06508	C59O12H84N16
M_CLPN_C18	CLPN_C18		CARDIOLIPIN	C05980	C81H156N0O17P2S0
M_3_oxo_myristoyl_ACPs	3-oxo-myristoyl-ACPs		3-oxo-myristoyl-ACPs	C05759	C25H45N2O9P1R1S1
M_DAMP	DAMP	dAMP	DAMP	C00360	C10H12N5O6P1
M_XANTHINE	XANTHINE	xanthine	XANTHINE	C00385	C5H4N4O2
M_OXALATE	OXALATE	oxalate	OXALATE	C00209	C2O4
M_Tetradec_2_enoyl_ACPs	Tetradec-2-enoyl-ACPs		Tetradec-2-enoyl-ACPs	C05760	C25H45N2O8P1R1S1
M_1_AMINO_PROPAN_2_ONE_3_PHOSPHATE	1-AMINO-PROPAN-2-ONE-3-PHOSPHATE	3-amino-1-hydroxyacetone 1-phosphate	1-AMINO-PROPAN-2-ONE-3-PHOSPHATE	C11638	C3H7N1O5P1
M_Cis_Delta5_dodecenoyl_ACPs	Cis-Delta5-dodecenoyl-ACPs		Cis-Delta5-dodecenoyl-ACPs		C23H41N2O8P1R1S1
M_L_1_PHOSPHATIDYL_GLYCEROL_P_C17_1	L-1-PHOSPHATIDYL-GLYCEROL-P_C17_1		L-1-PHOSPHATIDYL-GLYCEROL-P	C03892	C40H73N0O13P2R0S0
M_Palmitoyl_ACPs	Palmitoyl-ACPs		Palmitoyl-ACPs	C05764	C27H51N2O8P1R1S1
M_HIS	HIS	L-histidine	HIS	C00135	C6H9N3O2
M_COPROPORPHYRINOGEN_I	COPROPORPHYRINOGEN_I	coproporphyrinogen I	COPROPORPHYRINOGEN_I	C05768	C36H40N4O8
M_3_Oxo_octanoyl_ACPs	3-Oxo-octanoyl-ACPs		3-Oxo-octanoyl-ACPs	C05750	C19H33N2O9P1R1S1
M_CPD_11495	CPD-11495	(2-hydroxyphenyl)acetate	CPD-11495	C05852	C8H7O3
M_METHYLAMINE	METHYLAMINE	methylamine	METHYLAMINE	C00218	C1H6N1
M_CPD1G_1344	CPD1G-1344	&alpha;, &alpha;'-trehalose 6-&alpha;-mycolate	CPD1G-1344	C04218	C90H172O13
M_HG0	HG0	Hg<sup>0</sup>	HG0	C01319	H1G1
M_FORMATE	FORMATE	formate	FORMATE	C00058	C1H1O2
M_DCMP	DCMP	dCMP	DCMP	C00239	C9H12N3O7P1
M_CPD_15676	CPD-15676	6-<i>trans</i>-3-oxo-tridecenoyl-CoA	CPD-15676		C34H52N7O18P3S1
M_DELTA3_ISOPENTENYL_PP	DELTA3-ISOPENTENYL-PP	isopentenyl diphosphate	DELTA3-ISOPENTENYL-PP	C00129	C5H9O7P2
M_L_ARGININO_SUCCINATE	L-ARGININO-SUCCINATE	L-arginino-succinate	L-ARGININO-SUCCINATE	C03406	C10H17N4O6
M_MYO_INOSITOL	MYO-INOSITOL	<I>myo</I>-inositol	MYO-INOSITOL	C00137	C6H12O6
M_ADP	ADP	ADP	ADP	C00008	C10H12N5O10P2
M_DIHYDROXYPHENYLGLYCOLALDEHYDE	DIHYDROXYPHENYLGLYCOLALDEHYDE	3,4-dihydroxyphenylglycolaldehyde	DIHYDROXYPHENYLGLYCOLALDEHYDE	C05577	C8H8O4
M_INDOLE_PYRUVATE	INDOLE_PYRUVATE	(indol-3-yl)pyruvate	INDOLE_PYRUVATE	C00331	C11H8N1O3
M_METHYLBUT_CPD	METHYLBUT-CPD	2-methylbutanal	METHYLBUT-CPD	C02223	C5H10O1
M_PHOSPHORIBULOSYL_FORMIMINO_AICAR_P	PHOSPHORIBULOSYL-FORMIMINO-AICAR-P	phosphoribulosylformimino-AICAR-phosphate	PHOSPHORIBULOSYL-FORMIMINO-AICAR-P	C04916	C15H21N5O15P2
M_PHENYLACETATE	PHENYLACETATE	phenylacetate	PHENYLACETATE	C07086	C8H7O2
M_GTP	GTP	GTP	GTP	C00044	C10H12N5O14P3
M_ADENOSYLCOBALAMIN	ADENOSYLCOBALAMIN	adenosylcobalamin	ADENOSYLCOBALAMIN	C00194	C73O18H100N18P1
M_CPD_107	CPD-107	6-hydroxypseudooxynicotine	CPD-107	C01297	C10H15N2O2
M_CDPDIACYLGLYCEROL_C16_1	CDPDIACYLGLYCEROL_C16_1		CDPDIACYLGLYCEROL	C00269	C44H75N3O15P2R0S0
M_AMINO_HYDROXYMETHYL_METHYL_PYR_P	AMINO-HYDROXYMETHYL-METHYL-PYR-P	4-amino-2-methyl-5-(phosphooxymethyl)pyrimidine	AMINO-HYDROXYMETHYL-METHYL-PYR-P	C04556	C6H8N3O4P1
M_CPD_12307	CPD-12307	<i>ditrans,octacis</i>-undecaprenyldiphospho-<i>N</i>-acetyl-(<i>N</i>-acetylglucosaminyl)muramoyl-L-alanyl-&gamma;-D-isoglutaminyl-N-(&beta;-D-asparaginyl)-L-lysyl-D-alanine	CPD-12307		C95H156N10O26P2
M_CPD_157	CPD-157	(2<i>Z</i>,4<i>E</i>)-2-hydroxy-6-oxonona-2,4-diene-1,9-dioate	CPD-157	C04479	C9H8O6
M_ARSENATE	ARSENATE	arsenate	ARSENATE	C01478	A1S1H1O4
M_CPD_14736	CPD-14736	L-kynurenine	CPD-14736	C01718	C10H12N2O3
M_CPD_10824	CPD-10824	3-methylmuconolactone	CPD-10824	C04558	C7H7O4
M_DELTA1_PIPERIDEINE_2_6_DICARBOXYLATE	DELTA1-PIPERIDEINE-2-6-DICARBOXYLATE	(<i>S</i>)-2,3,4,5-tetrahydrodipicolinate	DELTA1-PIPERIDEINE-2-6-DICARBOXYLATE	C03972	C7H7N1O4
M_PG_C18	PG_C18		L-1-PHOSPHATIDYL-GLYCEROL	C00344	C42H82N0O10P1S0
M_CHLOROACETIC_ACID	CHLOROACETIC-ACID	2-chloroacetate	CHLOROACETIC-ACID	C06755	C3L1H2O2
M_Unsulfurated_Sulfur_Acceptors	Unsulfurated-Sulfur-Acceptors		Unsulfurated-Sulfur-Acceptors		H1R1S1
M_3_Hydroxy_octanoyl_ACPs	3-Hydroxy-octanoyl-ACPs		3-Hydroxy-octanoyl-ACPs	C04620	C19H35N2O9P1R1S1
M_QUINOLINATE	QUINOLINATE	quinolinate	QUINOLINATE	C03722	C7H3N1O4
M_FRU1P	FRU1P	&beta;-D-fructofuranose 1-phosphate	FRU1P	C01094	C6H11O9P1
M_CPD0_1081	CPD0-1081	<i>N</i>-acetyl-&beta;-D-glucosamine-1,6-anhydro-<i>N</i>-acetyl-&beta;-D-muramate	CPD0-1081		C19H29N2O12
M_N_SUCCINYLLL_2_6_DIAMINOPIMELATE	N-SUCCINYLLL-2-6-DIAMINOPIMELATE	<i>N</i>-succinyl-L,L-2,6-diaminopimelate	N-SUCCINYLLL-2-6-DIAMINOPIMELATE	C04421	C11H16N2O7
M_SPERMINE	SPERMINE	spermine	SPERMINE	C00750	C10H30N4
M_MALONYL_ACP	MALONYL-ACP		MALONYL-ACP	C01209	C14H22N2O10P1R1S1
M_CPD_13174	CPD-13174	salicyl-6-hydroxy-2-cyclohexene-on-oyl	CPD-13174		C14H14O5
M_CPD_11523	CPD-11523	3-oxo-2-(cis-2'-pentenyl)-cyclopentane-1-(3R-hydroxyhexanoyl)-CoA	CPD-11523		C37H56N7O19P3S1
M_AMINO_OXOBUT	AMINO-OXOBUT	L-2-amino-3-oxobutanoate	AMINO-OXOBUT	C03508	C4H7N1O3
M_3_hydroxypentanoyl_ACPs	3-hydroxypentanoyl-ACPs		3-hydroxypentanoyl-ACPs		C16H29N2O9P1R1S1
M_CPD_12179	CPD-12179		CPD-12179	C00349	C4H5O3
M_HOMO_CYS	HOMO-CYS	L-homocysteine	HOMO-CYS	C00155	C4H9N1O2S1
M_Octanoyl_ACPs	Octanoyl-ACPs		Octanoyl-ACPs	C05752	C19H35N2O8P1R1S1
M_CPD_8355	CPD-8355	1-(oleoyl)-<i>sn</i>-glycero-3-phosphoethanolamine	CPD-8355		C23H46N1O7P1
M_UDP_MANNACA	UDP-MANNACA	UDP-<i>N</i>-acetyl-&alpha;-D-mannosaminuronate	UDP-MANNACA	C04427	C17H22N3O18P2
M_UMP	UMP	UMP	UMP	C00105	C9H11N2O9P1
M_CPD_12365	CPD-12365	8-oxo-dGMP	CPD-12365	C19968	C10H12N5O8P1
M_CDPDIACYLGLYCEROL_C18_1	CDPDIACYLGLYCEROL_C18_1		CDPDIACYLGLYCEROL	C00269	C48H83N3O15P2R0S0
M_R_3_hydroxy_cis_vaccenoyl_ACPs	R-3-hydroxy-cis-vaccenoyl-ACPs		R-3-hydroxy-cis-vaccenoyl-ACPs		C29H53N2O9P1R1S1
M_BENZOATE	BENZOATE	benzoate	BENZOATE	C00180	C7H5O2
M_ISOBUTANOL	ISOBUTANOL	isobutanol	ISOBUTANOL	C14710	C4H10O1
M_CPD_15661	CPD-15661	2-<i>trans</i>, 4-<i>trans</i>-undecadienoyl-CoA	CPD-15661		C32H48N7O17P3S1
M_3_hydroxy_cis_D9_hexaecenoyl_ACPs	3-hydroxy-cis-D9-hexaecenoyl-ACPs		3-hydroxy-cis-D9-hexaecenoyl-ACPs		C27H49N2O9P1R1S1
M_CPD_10472	CPD-10472	3-dimethylsulfoniopropionaldehyde	CPD-10472		C5H11O1S1
M_URATE	URATE	urate	URATE	C00366	C5H4N4O3
M_CPD_8120	CPD-8120	di-homo-&gamma;-linolenate	CPD-8120	C03242	C20H33O2
M_CPD_14268	CPD-14268	(15<i>Z</i>)-tetracosenoate	CPD-14268	C08323	C24H45O2
M_CPD_108	CPD-108	4-methylphenol	CPD-108	C01468	C7H8O1
M_SE_2	SE-2	selenide	SE-2		S1E1
M_CPD_13339	CPD-13339	(2<i>Z</i>,4<i>E</i>)-2-hydroxyhexa-2,4-dienedioate	CPD-13339	C02501	C6H4O5
M_HYDROXY_METHYL_BUTENYL_DIP	HYDROXY-METHYL-BUTENYL-DIP	(<i>E</i>)-4-hydroxy-3-methylbut-2-en-1-yl diphosphate	HYDROXY-METHYL-BUTENYL-DIP	C11811	C5H9O8P2
M_GERANYLGERANYL_PP	GERANYLGERANYL-PP	geranylgeranyl diphosphate	GERANYLGERANYL-PP	C00353	C20H33O7P2
M_CPD_206	CPD-206	phytanoyl-CoA	CPD-206	C02060	C41H70N7O17P3S1
M_DEOXYURIDINE	DEOXYURIDINE	2'-deoxyuridine	DEOXYURIDINE	C00526	C9H12N2O5
M_L_CARNITINYL_COA	L-CARNITINYL-COA	L-carnitinyl-CoA	L-CARNITINYL-COA	C20750	C28H46N8O18P3S1
M_L_HISTIDINOL_P	L-HISTIDINOL-P	L-histidinol phosphate	L-HISTIDINOL-P	C01100	C6H11N3O4P1
M_2_OCTAPRENYL_6_HYDROXYPHENOL	2-OCTAPRENYL-6-HYDROXYPHENOL	3-(<i>all-trans</i>-octaprenyl)benzene-1,2-diol	2-OCTAPRENYL-6-HYDROXYPHENOL	C05811	C46H70O2
M_R_3_Hydroxypalmitoyl_ACPs	R-3-Hydroxypalmitoyl-ACPs		R-3-Hydroxypalmitoyl-ACPs	C04633	C27H51N2O9P1R1S1
M_PHOSPHORIBOSYL_FORMAMIDO_CARBOXAMIDE	PHOSPHORIBOSYL-FORMAMIDO-CARBOXAMIDE	5-formamido-1-(5-phospho-D-ribosyl)-imidazole-4-carboxamide	PHOSPHORIBOSYL-FORMAMIDO-CARBOXAMIDE	C04734	C10H13N4O9P1
M_PANTETHEINE_P	PANTETHEINE-P	4'-phosphopantetheine	PANTETHEINE-P	C01134	C11H21N2O7P1S1
M_CREATINE	CREATINE	creatine	CREATINE	C00300	C4H9N3O2
M_CYTOSINE	CYTOSINE	cytosine	CYTOSINE	C00380	C4H5N3O1
M_PE_C17_1	PE_C17_1		L-1-PHOSPHATIDYL-ETHANOLAMINE	C00350	C39H74N1O8P1S0
M_CPD0_2362	CPD0-2362	2-(1,2-epoxy-1,2-dihydrophenyl)acetyl-CoA	CPD0-2362	C20062	C29H38N7O18P3S1
M_SULFOACETALDEHYDE	SULFOACETALDEHYDE	sulfoacetaldehyde	SULFOACETALDEHYDE	C00593	C2H3O4S1
M_3_oxo_heptadeca_ACPs	3-oxo-heptadeca-ACPs		3-oxo-heptadeca-ACPs		C28H51N2O9P1R1S1
M_PYRIDOXINE_5P	PYRIDOXINE-5P	pyridoxine 5'-phosphate	PYRIDOXINE-5P	C00627	C8H10N1O6P1
M_L_PHOSPHATIDATE_C18_1	L-PHOSPHATIDATE_C18_1		L-PHOSPHATIDATE	C00416	C39H71N0O8P1R0S0
M_HOMO_SER	HOMO-SER	L-homoserine	HOMO-SER	C00263	C4H9N1O3
M_GMP	GMP	GMP	GMP	C00144	C10H12N5O8P1
M_CPD_548	CPD-548	<i>S</i>-formylglutathione	CPD-548	C01031	C11H16N3O7S1
M_4_HYDROXYBENZALDEHYDE	4-HYDROXYBENZALDEHYDE	4-hydroxybenzaldehyde	4-HYDROXYBENZALDEHYDE	C00633	C7H6O2
M_N_ACETYL_5_METHOXY_TRYPTAMINE	N-ACETYL-5-METHOXY-TRYPTAMINE	melatonin	N-ACETYL-5-METHOXY-TRYPTAMINE	C01598	C13H16N2O2
M_Trans_D3_cis_D5_dodecenoyl_ACPs	Trans-D3-cis-D5-dodecenoyl-ACPs		Trans-D3-cis-D5-dodecenoyl-ACPs		C23H39N2O8P1R1S1
M_ADENOSINE_DIPHOSPHATE_RIBOSE	ADENOSINE_DIPHOSPHATE_RIBOSE	ADP-D-ribose	ADENOSINE_DIPHOSPHATE_RIBOSE	C00301	C15H21N5O14P2
M_CPD_9646	CPD-9646	<i>di-trans,octa-cis</i>-undecaprenyl phosphate	CPD-9646	C17556	C55H89O4P1
M_3_OXOADIPATE_ENOL_LACTONE	3-OXOADIPATE-ENOL-LACTONE	(4,5-dihydro-5-oxofuran-2-yl)-acetate	3-OXOADIPATE-ENOL-LACTONE	C03586	C6H5O4
M_NITROGEN_MOLECULE_p	NITROGEN-MOLECULE_p		NITROGEN-MOLECULE	C00697	N2
M_SHIKIMATE_5P	SHIKIMATE-5P	shikimate 3-phosphate	SHIKIMATE-5P	C03175	C7H8O8P1
M_TRYPTAMINE	TRYPTAMINE	tryptamine	TRYPTAMINE	C00398	C10H13N2
M_CPD_8978	CPD-8978	ethylphosphate	CPD-8978		C2H5O4P1
M_THF	THF	5,6,7,8-tetrahydrofolate	THF	C00101	C19H21N7O6
M_IMINOASPARTATE	IMINOASPARTATE	2-iminosuccinate	IMINOASPARTATE	C05840	C4H3N1O4
M_OXYGEN_MOLECULE	OXYGEN-MOLECULE	oxygen	OXYGEN-MOLECULE	C00007	O2
M_CPD_2961	CPD-2961	D-gluconate 6-phosphate	CPD-2961	C00345	C6H10O10P1
M_GLC_D_LACTONE	GLC-D-LACTONE	D-glucono-1,5-lactone	GLC-D-LACTONE	C00198	C6H10O6
M_GLYCOLLATE	GLYCOLLATE	glycolate	GLYCOLLATE	C00160	C2H3O3
M_KYNURENATE	KYNURENATE	kynurenate	KYNURENATE	C01717	C10H5N1O3
M_FORMAMIDE	FORMAMIDE	formamide	FORMAMIDE	C00488	C1H3N1O1
M_CPD_667	CPD-667	<i>O</i>-acetyl-L-homoserine	CPD-667	C01077	C6H11N1O4
M_DIHYDROFOLATE	DIHYDROFOLATE	7,8-dihydrofolate monoglutamate	DIHYDROFOLATE	C00415	C19H19N7O6
M_CPD_14443	CPD-14443	(2S,4S)-4-hydroxy-2,3,4,5-tetrahydrodipicolinate	CPD-14443	C20258	C7H7N1O5
M_IDP	IDP	IDP	IDP	C00104	C10H11N4O11P2
M_7_8_DIHYDROPTEROATE	7-8-DIHYDROPTEROATE	7,8-dihydropteroate	7-8-DIHYDROPTEROATE	C00921	C14H13N6O3
M_CPD_15668	CPD-15668	4-<i>cis</i>-undecenoyl-CoA	CPD-15668		C32H50N7O17P3S1
M_CPD_11528	CPD-11528	3-oxo-2-(cis-2'-pentenyl)-cyclopentane-1-(3-oxobutanoyl)-CoA	CPD-11528	C16338	C35H50N7O19P3S1
M_PROTOPORPHYRIN_IX	PROTOPORPHYRIN_IX	protoporphyrin IX	PROTOPORPHYRIN_IX	C02191	C34H32N4O4
M_2_KETO_ISOVALERATE	2-KETO-ISOVALERATE	3-methyl-2-oxobutanoate	2-KETO-ISOVALERATE	C00141	C5H7O3
M_SIROHYDROCHLORIN	SIROHYDROCHLORIN	sirohydrochlorin	SIROHYDROCHLORIN	C05778	C42H38N4O16
M_Septanoyl_ACPs	Septanoyl-ACPs		Septanoyl-ACPs		C20H37N2O8P1R1S1
M_CPD_12476	CPD-12476	2'-aminobiphenyl-2,3-diol	CPD-12476	C08061	C12H11N1O2
M_CPD_339	CPD-339	2-dehydro-6-phospho-D-gluconate	CPD-339	C01218	C6H8O10P1
M_Sulfurylated_ThiI	Sulfurylated-ThiI		Sulfurylated-ThiI		C3H5N1O1S2
M_IMP	IMP	IMP	IMP	C00130	C10H11N4O8P1
M_L_1_PHOSPHATIDYL_SERINE_C12	L-1-PHOSPHATIDYL-SERINE_C12		L-1-PHOSPHATIDYL-SERINE	C02737	C30H57N1O10P1R0S0
M_CPD_6442	CPD-6442	methylsalicylate	CPD-6442	C12305	C8H8O3
M_CPD_15153	CPD-15153	3-methyl-6-methoxy-2-octaprenyl-1,4-benzoquinone	CPD-15153	C05814	C48H72O3
M_CPD_7037	CPD-7037	methionol	CPD-7037		C4H10O1S1
M_CPD_13695	CPD-13695	3,24-dioxocholest-4-en-26-oyl-CoA	CPD-13695		C48H70N7O19P3S1
M_PROTOPORPHYRINOGEN	PROTOPORPHYRINOGEN	protoporphyrinogen IX	PROTOPORPHYRINOGEN	C01079	C34H38N4O4
M_VANILLATE	VANILLATE	vanillate	VANILLATE	C06672	C8H7O4
M_CPD0_2184	CPD0-2184	(2<i>Z</i>,4<i>E</i>,7<i>E</i>)-2-hydroxy-6-oxonona-2,4,7-triene-1,9-dioate	CPD0-2184	C12624	C9H6O6
M_2_D_THREO_HYDROXY_3_CARBOXY_ISOCAPROATE	2-D-THREO-HYDROXY-3-CARBOXY-ISOCAPROATE	(2<i>R</i>,3<i>S</i>)-3-isopropylmalate	2-D-THREO-HYDROXY-3-CARBOXY-ISOCAPROATE	C04411	C7H10O5
M_DIAMINO_OH_PHOSPHORIBOSYLAMINO_PYR	DIAMINO-OH-PHOSPHORIBOSYLAMINO-PYR	2,5-diamino-6-(5-phospho-D-ribosylamino)pyrimidin-4(3H)-one	DIAMINO-OH-PHOSPHORIBOSYLAMINO-PYR	C01304	C9H14N5O8P1
M_H2CO3	H2CO3	carbonic acid	H2CO3	C01353	C1H2O3
M_CPD_1070	CPD-1070	3-maleylpyruvate	CPD-1070	C02167	C7H4O6
M_CPD_71	CPD-71	(25<i>R</i>)-3&alpha;,7&alpha;,12&alpha;-trihydroxy-5&beta;-cholestanoyl-CoA	CPD-71	C15613	C48H76N7O20P3S1
M_C3	C3	UDP-<i>N</i>-acetyl-&alpha;-D-muramoyl-L-alanyl-&gamma;-D-glutamyl-L-lysyl-D-alanyl-D-alanine	C3	C04846	C40H62N9O26P2
M_Cis_delta_3_decenoyl_ACPs	Cis-delta-3-decenoyl-ACPs		Cis-delta-3-decenoyl-ACPs		C21H37N2O8P1R1S1
M_D_ALANINE	D-ALANINE	D-alanine	D-ALANINE	C00133	C3H7N1O2
M_CPD_15653	CPD-15653	(3R)-hydroxy, 6-<i>cis</i>-tridecenoyl-CoA	CPD-15653		C34H54N7O18P3S1
M_CPD_577	CPD-577	cyclohexane-1-carbonyl-CoA	CPD-577	C09823	C28H42N7O17P3S1
M_1_CHLORO_24_DINITROBENZENE	1-CHLORO-24-DINITROBENZENE	1-chloro-2,4-dinitrobenzene	1-CHLORO-24-DINITROBENZENE	C14397	C7L1H3N2O4
M_CDP_D_GLUCOSE	CDP-D-GLUCOSE	CDP-&alpha;-D-glucose	CDP-D-GLUCOSE	C00501	C15H23N3O16P2
M_PHOSPHORIBOSYL_AMP	PHOSPHORIBOSYL-AMP	1-(5-phospho-&beta;-D-ribosyl)-AMP	PHOSPHORIBOSYL-AMP	C02741	C15H19N5O14P2
M_DATP	DATP	dATP	DATP	C00131	C10H12N5O12P3
M_CPD_8985	CPD-8985	(1<i>R</i>,2<i>R</i>)-1,2-diphenylethane-1,2-diol	CPD-8985	C16015	C14H14O2
M_CPD_9152	CPD-9152	4-chlorocatechol	CPD-9152	C02375	C7L1H5O2
M_ETHANAMINE	ETHANAMINE	ethylamine	ETHANAMINE	C00797	C2H8N1
M_GUANOSINE_5DP_3DP	GUANOSINE-5DP-3DP	ppGpp	GUANOSINE-5DP-3DP	C01228	C10H12N5O17P4
M_CPD_9612	CPD-9612	caldariellaquinone	CPD-9612	C20624	C39H66O2S2
M_GLUTARYL_COA	GLUTARYL-COA	glutaryl-CoA	GLUTARYL-COA	C00527	C26H37N7O19P3S1
M_Demethylated_Ubiquinols	Demethylated-Ubiquinols		Demethylated-Ubiquinols	C05815	C48H74O4
M_NIACINE	NIACINE	nicotinate	NIACINE	C00253	C6H4N1O2
M_CPD_609	CPD-609	P<sup>1</sup>,P<sup>4</sup>-<i>bis</i>(5'-guanosyl) tetraphosphate	CPD-609	C01261	C20H24N10O21P4
M_CARPCOA	CARPCOA		CARPCOA		C27H37N7O19P3R0S1
M_L_EPINEPHRINE	L-EPINEPHRINE	(R)-adrenaline	L-EPINEPHRINE	C00788	C9H14N1O3
M_CPD_10796	CPD-10796	2,3-dihydroxy-<i>trans</i>-cinnamate	CPD-10796	C12623	C9H7O4
M_6_CHQ	6-CHQ	6-chlorohydroxyquinol	6-CHQ	C06328	C7L1H5O3
M_AMINO_ACETONE	AMINO-ACETONE	aminoacetone	AMINO-ACETONE	C01888	C3H8N1O1
M_FUM	FUM	fumarate	FUM	C00122	C4H2O4
M_CPD_110	CPD-110	salicylate	CPD-110	C00805	C7H5O3
M_DEOXYCYTIDINE	DEOXYCYTIDINE	2'-deoxycytidine	DEOXYCYTIDINE	C00881	C9H13N3O4
M_DCDP	DCDP	dCDP	DCDP	C00705	C9H12N3O10P2
M_HCN	HCN	hydrogen cyanide	HCN	C01326	C1H1N1
M_N_ACETYL_D_GLUCOSAMINE_6_P	N-ACETYL-D-GLUCOSAMINE-6-P		N-ACETYL-D-GLUCOSAMINE-6-P	C00357	C8H14N1O9P1
M_CPD_15121	CPD-15121	5-fluorocytosine	CPD-15121	D00323	C4F1H4N3O1
M_OXALACETIC_ACID	OXALACETIC_ACID	oxaloacetate	OXALACETIC_ACID	C00036	C4H2O5
M_CPD_12259	CPD-12259	a peptidoglycan dimer (S. aureus)	CPD-12259		C153H250N28O53P2
M_AICAR	AICAR	5-amino-1-(5-phospho-D-ribosyl)imidazole-4-carboxamide	AICAR	C04677	C9H13N4O8P1
M_D_ALA_D_ALA	D-ALA-D-ALA	D-alanyl-D-alanine	D-ALA-D-ALA	C00993	C6H12N2O3
M_DEPHOSPHO_COA	DEPHOSPHO-COA	3'-dephospho-CoA	DEPHOSPHO-COA	C00882	C21H33N7O13P2S1
M_D_ALTRONATE	D-ALTRONATE	D-altronate	D-ALTRONATE	C00817	C6H11O7
M_ACETYL_GLU	ACETYL-GLU	<i>N</i>-acetyl-L-glutamate	ACETYL-GLU	C00624	C7H9N1O5
M_CPD_16176	CPD-16176	4-[(E)-2-(methylamino)ethenyl]phenol	CPD-16176		C9H12N1O1
M_BIPHENYL_23_DIOL	BIPHENYL-23-DIOL	biphenyl-2,3-diol	BIPHENYL-23-DIOL	C02526	C12H10O2
M_2_AMINOMUCONATE_SEMIALDEHYDE	2-AMINOMUCONATE_SEMIALDEHYDE	(2Z,4E)-2-amino-6-oxohexa-2,4-dienoate	2-AMINOMUCONATE_SEMIALDEHYDE	C03824	C6H7N1O3
M_CPD_14931	CPD-14931		CPD-14931		C20H21N7O8
M_L_PHOSPHATIDATE_C18	L-PHOSPHATIDATE_C18		L-PHOSPHATIDATE	C00416	C39H75N0O8P1R0S0
M_L_GULONATE	L-GULONATE	L-gulonate	L-GULONATE	C00800	C6H11O7
M_Reduced_cytochromes	Reduced-cytochromes		Reduced-cytochromes	:C00126	C42H44N8O8R4S2
M_LAUROYLCOA_CPD	LAUROYLCOA-CPD	lauroyl-CoA	LAUROYLCOA-CPD	C01832	C33H54N7O17P3S1
M_GLN	GLN	L-glutamine	GLN	C00064	C5H10N2O3
M_DEOXYGUANOSINE	DEOXYGUANOSINE	2'-deoxyguanosine	DEOXYGUANOSINE	C00330	C10H13N5O4
M_3_HYDROXY_ISOVALERYL_COA	3-HYDROXY-ISOVALERYL-COA	3-hydroxyisovaleryl-CoA	3-HYDROXY-ISOVALERYL-COA	C05998	C26H40N7O18P3S1
M_UDP_N_ACETYLMURAMATE	UDP-N-ACETYLMURAMATE	UDP-<i>N</i>-acetyl-&alpha;-D-muramate	UDP-N-ACETYLMURAMATE	C01050	C20H28N3O19P2
M_CPD_14926	CPD-14926	phytenal	CPD-14926		C20H38O1
M_L_1_PHOSPHATIDYL_SERINE_C15	L-1-PHOSPHATIDYL-SERINE_C15		L-1-PHOSPHATIDYL-SERINE	C02737	C36H69N1O10P1R0S0
M_CPD_12310	CPD-12310	a peptidoglycan dimer (E. faeciums)	CPD-12310		C141H232N22O47P2
M_5_FORMYL_THF	5-FORMYL-THF	(6<i>S</i>)-5-formyl-tetrahydrofolate mono-L-glutamate	5-FORMYL-THF	C03479	C20H21N7O7
M_CPD_8782	CPD-8782	2-hydroxy-6-oxohepta-2,4-dienoate	CPD-8782		C7H7O4
M_PRO	PRO	L-proline	PRO	C00148	C5H9N1O2
M_2_Hexadecenoyl_ACPs	2-Hexadecenoyl-ACPs		2-Hexadecenoyl-ACPs	C05763	C27H49N2O8P1R1S1
M_CPD_787	CPD-787	(2Z,4Z)-2-hydroxyhepta-2,4-dienedioate	CPD-787	C05600	C7H6O5
M_GLC_6_P	GLC-6-P	&beta;-D-glucose 6-phosphate	GLC-6-P	C01172	C6H11O9P1
M_SEPO3	SEPO3	selenophosphate	SEPO3	C05172	H1O3P1S1E1
M_LEU	LEU	L-leucine	LEU	C00123	C6H13N1O2
M_5_KETO_4_DEOXY_D_GLUCARATE	5-KETO-4-DEOXY-D-GLUCARATE	5-dehydro-4-deoxy-D-glucarate	5-KETO-4-DEOXY-D-GLUCARATE	C00679	C6H6O7
M_ANTHRANILATE	ANTHRANILATE	anthranilate	ANTHRANILATE	C00108	C7H6N1O2
M_CPD_1121	CPD-1121	D-myo-inositol 1,2-cyclic phosphate	CPD-1121	C04299	C6H10O8P1
M_LINOLENIC_ACID	LINOLENIC_ACID	&alpha;-linolenate	LINOLENIC_ACID	C06427	C18H29O2
M_L_1_PHOSPHATIDYL_GLYCEROL_P_C15	L-1-PHOSPHATIDYL-GLYCEROL-P_C15		L-1-PHOSPHATIDYL-GLYCEROL-P	C03892	C36H69N0O13P2R0S0
M_PROPIONATE	PROPIONATE	propanoate	PROPIONATE	C00163	C3H5O2
M_D_METHYL_MALONYL_COA	D-METHYL-MALONYL-COA	(S)-methylmalonyl-CoA	D-METHYL-MALONYL-COA	C00683	C25H35N7O19P3S1
M_ACETOIN	ACETOIN		ACETOIN	C00466	C4H8O2
M_CPD_551	CPD-551	phosphonoacetaldehyde	CPD-551	C03167	C2H4O4P1
M_GLYCEROL_3P	GLYCEROL-3P	<i>sn</i>-glycerol 3-phosphate	GLYCEROL-3P	C00093	C3H7O6P1
M_D_GLUCURONOLACTONE	D-GLUCURONOLACTONE	D-glucurono-6,3-lactone	D-GLUCURONOLACTONE	C06430	C6H8O6
M_SS_DIMETHYL_BETA_PROPIOTHETIN	SS-DIMETHYL-BETA-PROPIOTHETIN	dimethylsulfoniopropanoate	SS-DIMETHYL-BETA-PROPIOTHETIN	C04022	C5H10O2S1
M_CH4	CH4	methane	CH4	C01438	C1H4
M_UDP_AAGM_DIAMINOHEPTANEDIOATE	UDP-AAGM-DIAMINOHEPTANEDIOATE	UDP-<I>N</I>-acetyl-&alpha;-D-muramoyl-L-alanyl-&gamma;-D-glutamyl-<I>meso</I>-2,6-diaminopimelate	UDP-AAGM-DIAMINOHEPTANEDIOATE	C04877	C35H51N7O26P2
M_CPD_12502	CPD-12502	(2E,4E)-6-(2-aminophenyl)-2-hydroxy-6-oxohexa-2,4-dienoate	CPD-12502	C08062	C12H10N1O4
M_CPD0_2106	CPD0-2106	3-oxooctanoyl-CoA	CPD0-2106	C05267	C29H44N7O18P3S1
M_2_AMINO_MUCONATE	2-AMINO-MUCONATE	(2Z,4E)-2-aminomuconate	2-AMINO-MUCONATE	C02220	C6H6N1O4
M_N_ALPHA_ACETYLORNITHINE	N-ALPHA-ACETYLORNITHINE	<i>N</i>-acetyl-L-ornithine	N-ALPHA-ACETYLORNITHINE	C00437	C7H14N2O3
M_3_HYDROXY_L_KYNURENINE	3-HYDROXY-L-KYNURENINE	3-hydroxy-L-kynurenine	3-HYDROXY-L-KYNURENINE	C03227	C10H12N2O4
M_TARTRONATE_S_ALD	TARTRONATE-S-ALD	tartronate semialdehyde	TARTRONATE-S-ALD	C01146	C3H3O4
M_ACYL_SN_GLYCEROL_3P_C17	ACYL-SN-GLYCEROL-3P_C17		ACYL-SN-GLYCEROL-3P	C00681	C20H39N0O7P1R0S0
M_KDO2_LIPID_A	KDO2-LIPID-A	&alpha;-D-Kdo-(2&rarr;4)-&alpha;-D-Kdo-(2&rarr;6)-lipid A	KDO2-LIPID-A	C06026	C110H196N2O39P2
M_N_CARBAMOYLGLYCINE	N-CARBAMOYLGLYCINE	<i>N</i>-carbamoylglycine	N-CARBAMOYLGLYCINE		C3H5N2O3
M_L_ASPARTATE	L-ASPARTATE	L-aspartate	L-ASPARTATE	C00049	C4H6N1O4
M_3_HYDROXYBENZOATE	3-HYDROXYBENZOATE	3-hydroxybenzoate	3-HYDROXYBENZOATE	C00587	C7H5O3
M_NICOTINATE_NUCLEOTIDE	NICOTINATE_NUCLEOTIDE	&beta;-nicotinate D-ribonucleotide	NICOTINATE_NUCLEOTIDE	C01185	C11H12N1O9P1
M_PG_C17_1	PG_C17_1		L-1-PHOSPHATIDYL-GLYCEROL	C00344	C40H74N0O10P1S0
M_Pyruvate_dehydrogenase_lipoate	Pyruvate-dehydrogenase-lipoate		Pyruvate-dehydrogenase-lipoate	C15972	C8H14N1O1R1S2
M_DIMETHYL_GLYCINE	DIMETHYL-GLYCINE	<i>N,N</i>-dimethylglycine	DIMETHYL-GLYCINE	C01026	C4H9N1O2
M_CPD_30	CPD-30	4-acetamidobutanal	CPD-30	C05936	C6H11N1O2
M_N_ACETYL_D_GALACTOSAMINE_6_PHOSPHATE	N-ACETYL-D-GALACTOSAMINE-6-PHOSPHATE	<i>N</i>-acetyl-D-galactosamine 6-phosphate	N-ACETYL-D-GALACTOSAMINE-6-PHOSPHATE	C06376	C8H14N1O9P1
M_L_1_PHOSPHATIDYL_GLYCEROL_P_C18	L-1-PHOSPHATIDYL-GLYCEROL-P_C18		L-1-PHOSPHATIDYL-GLYCEROL-P	C03892	C42H81N0O13P2R0S0
M_LysW_L_glutamate_5_phosphate	LysW-L-glutamate-5-phosphate		LysW-L-glutamate-5-phosphate		C10H12N2O10P1
M_5_METHYLTHIOADENOSINE	5-METHYLTHIOADENOSINE	<i>S</i>-methyl-5'-thioadenosine	5-METHYLTHIOADENOSINE	C00170	C11H15N5O3S1
M_CPD_707	CPD-707	campesterol	CPD-707	C01789	C28H48O1
M_cis_vaccen_2_enoyl_ACPs	cis-vaccen-2-enoyl-ACPs		cis-vaccen-2-enoyl-ACPs		C29H51N2O8P1R1S1
M_CPD_708	CPD-708	campest-4-en-3&beta;-ol	CPD-708	C15784	C28H48O1
M_ACETALD	ACETALD	acetaldehyde	ACETALD	C00084	C2H4O1
M_CPD_7695	CPD-7695	<i>ditrans,octacis</i>-undecaprenyldiphospho-<i>N</i>-acetyl-(<i>N</i>-acetyl-&beta;-D-glucosaminyl)muramoyl-L-alanyl-&gamma;-D-glutamyl-L-lysyl-D-alanyl-D-alanine	CPD-7695	C05889	C94H153N8O26P2
M_CIS_CIS_MUCONATE	CIS-CIS-MUCONATE	cis,cis-muconate	CIS-CIS-MUCONATE	C02480	C6H4O4
M_FRUCTOSE_16_DIPHOSPHATE	FRUCTOSE-16-DIPHOSPHATE	&beta;-D-fructose 1,6-bisphosphate	FRUCTOSE-16-DIPHOSPHATE	C00354	C6H10O12P2
M_UDP_N_ACETYL_D_GALACTOSAMINE	UDP-N-ACETYL-D-GALACTOSAMINE		UDP-N-ACETYL-D-GALACTOSAMINE	C00203	C17H25N3O17P2
M_5_PHOSPHORIBOSYL_N_FORMYLGLYCINEAMIDINE	5-PHOSPHORIBOSYL-N-FORMYLGLYCINEAMIDINE	2-(formamido)-N<sup>1</sup>-(5-phospho-&beta;-D-ribosyl)acetamidine	5-PHOSPHORIBOSYL-N-FORMYLGLYCINEAMIDINE	C04640	C8H15N3O8P1
M_CPD_12321	CPD-12321	15-<i>cis</i>-phytoene	CPD-12321	C05421	C40H64
M_CPD_12278	CPD-12278	<i>N</i>-formylmaleamate	CPD-12278	C18232	C5H4N1O4
M_R_3_hydroxypentadecanoyl_ACPs	R-3-hydroxypentadecanoyl-ACPs		R-3-hydroxypentadecanoyl-ACPs		C26H49N2O9P1R1S1
M_Dodecanoyl_ACPs	Dodecanoyl-ACPs		Dodecanoyl-ACPs	C05223	C23H43N2O8P1R1S1
M_CPD_142	CPD-142	2-(4-hydroxyphenyl)-2-oxoacetate	CPD-142	C03590	C8H5O4
M_OCTAPRENYL_METHYL_METHOXY_BENZQ	OCTAPRENYL-METHYL-METHOXY-BENZQ	6-methoxy-3-methyl-2-<i>all-trans</i>-octaprenyl-1,4-benzoquinol	OCTAPRENYL-METHYL-METHOXY-BENZQ		C48H74O3
M_HOMOGENTISATE	HOMOGENTISATE	homogentisate	HOMOGENTISATE	C00544	C8H7O4
M_CPD_245	CPD-245	3-carboxy-<i>cis</i>,<i>cis</i>-muconate	CPD-245	C01163	C7H3O6
M_CPD_203	CPD-203	biotinyl-CoA	CPD-203	C01894	C31H46N9O18P3S2
M_OH_MYRISTOYL	OH-MYRISTOYL	UDP-2-N,3-O-bis[(3R)-3-hydroxytetradecanoyl]-&alpha;-D-glucosamine	OH-MYRISTOYL	C04652	C43H75N3O20P2
M_GLYCEROL	GLYCEROL	glycerol	GLYCEROL	C00116	C3H8O3
M_OXIDIZED_GLUTATHIONE	OXIDIZED-GLUTATHIONE	glutathione disulfide	OXIDIZED-GLUTATHIONE	C00127	C20H30N6O12S2
M_CPD_3486	CPD-3486	3-chlorobenzoate	CPD-3486		C8L1H4O2
M_4_fluorocyclohexadiene_ciscis_12_diol_1_carboxylate	4-fluorocyclohexadiene-ciscis-12-diol-1-carboxylate		4-fluorocyclohexadiene-ciscis-12-diol-1-carboxylate	C16480	C7F1H7O4
M_3_oxo_pentadecanoyl_ACPs	3-oxo-pentadecanoyl-ACPs		3-oxo-pentadecanoyl-ACPs		C26H47N2O9P1R1S1
M_CPD_11997	CPD-11997	decaprenyl-diphospho-<i>N</i>-acetylmuramoyl-pentapeptide	CPD-11997		C82H131N7O23P2
M_INOSINE	INOSINE	inosine	INOSINE	C00294	C10H12N4O5
M_DTDP_RHAMNOSE	DTDP-RHAMNOSE	dTDP-&beta;-L-rhamnose	DTDP-RHAMNOSE	C03319	C16H24N2O15P2
M_CPD_15184	CPD-15184	N-acetyl-&alpha;-<i>D</i>-muramoyl-<i>L</i>-alanine(1-)	CPD-15184		C14H23N2O9
M_CLPN_C17_1	CLPN_C17_1		CARDIOLIPIN	C05980	C77H140N0O17P2S0
M_3_oxo_tridecanoyl_ACPs	3-oxo-tridecanoyl-ACPs		3-oxo-tridecanoyl-ACPs		C24H43N2O9P1R1S1
M_S2O3	S2O3	thiosulfate	S2O3	C00320	H1O3S2
M_Oxidized_ferredoxins	Oxidized-ferredoxins		Oxidized-ferredoxins	C00139	X1
M_ACYL_SN_GLYCEROL_3P_C12	ACYL-SN-GLYCEROL-3P_C12		ACYL-SN-GLYCEROL-3P	C00681	C15H29N0O7P1R0S0
M_THREO_DS_ISO_CITRATE	THREO-DS-ISO-CITRATE	D-<i>threo</i>-isocitrate	THREO-DS-ISO-CITRATE	C00451	C6H5O7
M_CPD_15657	CPD-15657	(3R)-hydroxy-undecanoyl-CoA	CPD-15657		C32H52N7O18P3S1
M_S_2_INDOL_3_YLACETYL_COA	S-2-INDOL-3-YLACETYL-COA	(indol-3 yl)acetyl-CoA	S-2-INDOL-3-YLACETYL-COA	C15489	C31H39N8O17P3S1
M_Butanoyl_ACPs	Butanoyl-ACPs		Butanoyl-ACPs	C05745	C15H27N2O8P1R1S1
M_CPD0_1327	CPD0-1327	5-fluorouracil	CPD0-1327	C07649	C4F1H3N2O2
M_CPD_2743	CPD-2743	nicotine-1'-N-oxide	CPD-2743		C10H14N2O1
M_Demethylmenaquinols	Demethylmenaquinols		Demethylmenaquinols	C19847	C50H72O2
M_PG_C18_1	PG_C18_1		L-1-PHOSPHATIDYL-GLYCEROL	C00344	C42H78N0O10P1S0
M_GLC	GLC	&beta;-D-glucopyranose	GLC	C00221	C6H12O6
M_NICOTINAMIDE_NUCLEOTIDE	NICOTINAMIDE_NUCLEOTIDE	&beta;-nicotinamide D-ribonucleotide	NICOTINAMIDE_NUCLEOTIDE	C00455	C11H14N2O8P1
M_CPD0_2123	CPD0-2123	3-oxodecanoyl-CoA	CPD0-2123	C05265	C31H48N7O18P3S1
M_EPISTEROL	EPISTEROL	episterol	EPISTEROL	C15777	C28H46O1
M_3_UREIDO_ISOBUTYRATE	3-UREIDO-ISOBUTYRATE	3-(carbamoylamino)-2-methylpropanoate	3-UREIDO-ISOBUTYRATE	C05100	C5H9N2O3
M_OROTATE	OROTATE	orotate	OROTATE	C00295	C5H3N2O4
M_INDOLE_ACETALDEHYDE	INDOLE_ACETALDEHYDE	(indol-3-yl)acetaldehyde	INDOLE_ACETALDEHYDE	C00637	C10H9N1O1
M_MALTOTETRAOSE	MALTOTETRAOSE	maltotetraose	MALTOTETRAOSE	C02052	C24H42O21
M_THR	THR	L-threonine	THR	C00188	C4H9N1O3
M_N_ACETYL_GLUTAMYL_P	N-ACETYL-GLUTAMYL-P	<i>N</i>-acetylglutamyl-phosphate	N-ACETYL-GLUTAMYL-P	C04133	C7H9N1O8P1
M_VAL	VAL	L-valine	VAL	C00183	C5H11N1O2
M_CDPDIACYLGLYCEROL_C15	CDPDIACYLGLYCEROL_C15		CDPDIACYLGLYCEROL	C00269	C42H75N3O15P2R0S0
M_THYMIDINE	THYMIDINE	thymidine	THYMIDINE	C00214	C10H14N2O5
M_L_1_GLYCEROPHOSPHORYLETHANOL_AMINE	L-1-GLYCEROPHOSPHORYLETHANOL-AMINE	<i>sn</i>-glycero-3-phosphoethanolamine	L-1-GLYCEROPHOSPHORYLETHANOL-AMINE	C01233	C5H14N1O6P1
M_CPD_633	CPD-633	gentisate	CPD-633	C00628	C7H5O4
M_CPD_14877	CPD-14877	3-acetylamino-4-hydroxybenzoate	CPD-14877		C9H8N1O4
M_BETA_HYDROXYANDROST_5_EN_17_ONE_3_SULFAT	BETA-HYDROXYANDROST-5-EN-17-ONE-3-SULFAT	3-&beta;-hydroxyandrost-5-en-17-one 3-sulfate	BETA-HYDROXYANDROST-5-EN-17-ONE-3-SULFAT	C04555	C19H27O5S1
M_CPD_12295	CPD-12295	<i>ditrans,octacis</i>-undecaprenyldiphospho-<i>N</i>-acetyl-(<i>N</i>-acetylglucosaminyl)muramoyl-L-alanyl-&gamma;-D-isoglutaminyl-N-(&beta;-D-asparaginyl)-L-lysyl-D-alanyl-D-alanine	CPD-12295		C98H161N11O27P2
M_Thi_S	Thi-S		Thi-S		C4H6N2O3S1
M_CPD_15530	CPD-15530	<i>aldehydo</i>-D-glucuronate	CPD-15530	C16245	C6H9O7
M_CPD_11671	CPD-11671	5-hydroxytryptophol	CPD-11671		C10H11N1O2
M_CPD0_2482	CPD0-2482	ferric-[<i>N</i>-(2,3-dihydroxybenzoyl)-L-serine trimer] complex	CPD0-2482		C30Fe1H22N3O16
M_CPD_15690	CPD-15690	(3R)-hydroxy-5-<i>trans</i>-dodecenoyl-CoA	CPD-15690		C33H52N7O18P3S1
M_GAMMA_BUTYROBETAINE	GAMMA-BUTYROBETAINE	&gamma;-butyrobetaine	GAMMA-BUTYROBETAINE	C01181	C7H15N1O2
M_CANAVANINOSUCCINATE	CANAVANINOSUCCINATE	canavaninosuccinate	CANAVANINOSUCCINATE		C9H15N4O7
M_NITRATE_p	NITRATE_p		NITRATE	C00244	N1O3
M_BETAINE	BETAINE	glycine betaine	BETAINE	C00719	C5H11N1O2
M_L_CITRULLINE	L-CITRULLINE	L-citrulline	L-CITRULLINE	C00327	C6H13N3O3
M_Reduced_pyrroloquinoline_quinone	Reduced-pyrroloquinoline-quinone		CPD-15119	C01359	C14H5N2O8
M_CPD0_2365	CPD0-2365		TRANS-23-DEHYDROADIPYL-COA	C14144	C27H37N7O19P3S1
M_DIHYDROXY_BUTANONE_P	DIHYDROXY-BUTANONE-P	1-deoxy-L-glycero-tetrulose 4-phosphate	DIHYDROXY-BUTANONE-P	C15556	C4H7O6P1
M_RIBULOSE_5P	RIBULOSE-5P	D-ribulose 5-phosphate	RIBULOSE-5P	C00199	C5H9O8P1
M_L_GLUTAMATE_GAMMA_SEMIALDEHYDE	L-GLUTAMATE_GAMMA-SEMIALDEHYDE	L-glutamate-5-semialdehyde	L-GLUTAMATE_GAMMA-SEMIALDEHYDE	C01165	C5H9N1O3
M_GLYCERALD	GLYCERALD	D-glyceraldehyde	GLYCERALD	C00577	C3H6O3
M_OXALYL_COA	OXALYL-COA	oxalyl-CoA	OXALYL-COA	C00313	C23H31N7O19P3S1
M_NITROUS_OXIDE_p	NITROUS-OXIDE_p		NITROUS-OXIDE	C00887	N2O1
M_CPD0_1163	CPD0-1163	(S)-3-hydroxy-(5Z)-tetradecenoyl-CoA	CPD0-1163		C35H56N7O18P3S1
M_DADP	DADP	dADP	DADP	C00206	C10H12N5O9P2
M_CPD_12018	CPD-12018	5-methoxytryptamine	CPD-12018	C05659	C11H15N2O1
M_4_AMINO_BUTYRATE	4-AMINO-BUTYRATE	4-aminobutanoate	4-AMINO-BUTYRATE	C00334	C4H9N1O2
M_VANILLYL_MANDELATE	VANILLYL_MANDELATE	vanillyl mandelate	VANILLYL_MANDELATE	C05584	C9H9O5
M_CPD_783	CPD-783	2-hydroxy-5-carboxymethylmuconate semialdehyde	CPD-783	C04642	C8H6O6
M_CPDQT_273	CPDQT-273	gluconapin	CPDQT-273	C08415	C11H18N1O9S2
M_HYDRPHENYLAC_CPD	HYDRPHENYLAC-CPD	(4-hydroxyphenyl)acetaldehyde	HYDRPHENYLAC-CPD	C03765	C8H8O2
M_PHENYLGLYOXYLATE	PHENYLGLYOXYLATE	phenylglyoxylate	PHENYLGLYOXYLATE	C02137	C8H5O3
M_CPD_11878	CPD-11878	3,4-dihydroxyphenylglycol	CPD-11878	C05576	C8H10O4
M_CPD_15686	CPD-15686	(3R)-hydroxy- 5-<i>cis</i>, 7-<i>trans</i>-tetradecadienoyl-CoA	CPD-15686		C35H54N7O18P3S1
M_CPD_12709	CPD-12709	fluoroacetate	CPD-12709	C06108	C2F1H2O2
M_CPD_1130	CPD-1130	3-ethylmalate	CPD-1130	C01989	C6H8O5
M_2_HYDROXYBUTANOIC_ACID	2-HYDROXYBUTANOIC-ACID		2-HYDROXYBUTANOIC-ACID	C05984	C4H7O3
M_PAPS	PAPS	3'-phosphoadenylyl-sulfate	PAPS	C00053	C10H11N5O13P2S1
M_NITRATE	NITRATE	nitrate	NITRATE	C00244	N1O3
M_Oxidized_cytochromes	Oxidized-cytochromes		Oxidized-cytochromes	:C00125	C42H44N8O8R4S2
M_CPD0_1958	CPD0-1958	3-(<i>N</i>-morpholino)propanesulfonate	CPD0-1958		C7H14N1O4S1
M_D_SEDOHEPTULOSE_7_P	D-SEDOHEPTULOSE-7-P		D-SEDOHEPTULOSE-7-P	C05382	C7H13O10P1
M_S_ADENOSYL_4_METHYLTHIO_2_OXOBUTANOATE	S-ADENOSYL-4-METHYLTHIO-2-OXOBUTANOATE	S-adenosyl-4-methylsulfanyl-2-oxobutanoate	S-ADENOSYL-4-METHYLTHIO-2-OXOBUTANOATE	C04425	C15H19N5O6S1
M_23_DIPHOSPHOGLYCERATE	23-DIPHOSPHOGLYCERATE	2,3-diphospho-D-glycerate	23-DIPHOSPHOGLYCERATE	C01159	C3H3O10P2
M_DIHYDRO_NEO_PTERIN	DIHYDRO-NEO-PTERIN	7,8-dihydroneopterin	DIHYDRO-NEO-PTERIN	C04874	C9H13N5O4
M_CLPN_C17	CLPN_C17		CARDIOLIPIN	C05980	C77H148N0O17P2S0
M_MALONYL_COA	MALONYL-COA	malonyl-CoA	MALONYL-COA	C00083	C24H33N7O19P3S1
M_CANAVANINE	CANAVANINE	L-canavanine	CANAVANINE	C00308	C5H13N4O3
M_NITRITE_p	NITRITE_p		NITRITE	C00088	N1O2
M_Cis_vaccenoyl_ACPs	Cis-vaccenoyl-ACPs		Cis-vaccenoyl-ACPs		C29H53N2O8P1R1S1
M_CPD_3762	CPD-3762	5-amino-4-imidazolecarboxyamide	CPD-3762	C04051	C4H6N4O1
M_C6	C6	<i>ditrans,octacis</i>-undecaprenyldiphospho-[(<i>N</i>-acetyl-&beta;-D-glucosaminyl)-(1,4)-]-<i>N</i>-acetyl-&alpha;-D-muramoyl-L-alanyl-&gamma;-D-glutamyl-<I>meso</I>-2,6-diaminopimeloyl-D-alanyl-D-alanine	C6	C05898	C95H152N8O28P2
M_FRUCTOSE_6P	FRUCTOSE-6P	&beta;-D-fructofuranose 6-phosphate	FRUCTOSE-6P	C05345	C6H11O9P1
M_3_INDOLYLGLYCOLALDEHYDE	3-INDOLYLGLYCOLALDEHYDE	indole-3-glycol aldehyde	3-INDOLYLGLYCOLALDEHYDE	C03230	C10H9N1O2
M_ARABINOSE_5P	ARABINOSE-5P	<i>aldehydo</i>-D-arabinose 5-phosphate	ARABINOSE-5P	C01112	C5H9O8P1
M_UDP	UDP	UDP	UDP	C00015	C9H11N2O12P2
M_D_BETA_D_HEPTOSE_17_DIPHOSPHATE	D-BETA-D-HEPTOSE-17-DIPHOSPHATE	D-<i>glycero</i>-&beta;-D-<i>manno</i>-heptose 1,7-bisphosphate	D-BETA-D-HEPTOSE-17-DIPHOSPHATE	C11472	C7H12O13P2
M_CDPDIACYLGLYCEROL_C16	CDPDIACYLGLYCEROL_C16		CDPDIACYLGLYCEROL	C00269	C44H79N3O15P2R0S0
M_2H6OH2_4DIENOATE	2H6OH2-4DIENOATE	(2E,4Z)-2-hydroxy-6-oxohepta-2,4-dienoate	2H6OH2-4DIENOATE	C06210	C7H7O4
M_THIAMINE_PYROPHOSPHATE	THIAMINE-PYROPHOSPHATE	thiamine diphosphate	THIAMINE-PYROPHOSPHATE	C00068	C12H16N4O7P2S1
M_DUDP	DUDP	dUDP	DUDP	C01346	C9H11N2O11P2
M_DEHYDROQUINATE	DEHYDROQUINATE	3-dehydroquinate	DEHYDROQUINATE	C00944	C7H9O6
M_ACETYL_COA	ACETYL-COA	acetyl-CoA	ACETYL-COA	C00024	C23H34N7O17P3S1
M_L_1_PHOSPHATIDYL_GLYCEROL_P_C16_1	L-1-PHOSPHATIDYL-GLYCEROL-P_C16_1		L-1-PHOSPHATIDYL-GLYCEROL-P	C03892	C38H69N0O13P2R0S0
M_L_ORNITHINE	L-ORNITHINE	L-ornithine	L-ORNITHINE	C00077	C5H13N2O2
M_TETRA_H_BIOPTERIN	TETRA-H-BIOPTERIN		TETRA-H-BIOPTERIN	C00272	C9H15N5O3
M_CPD0_2232	CPD0-2232	(S)-3-hydroxyhexadecanoyl-CoA	CPD0-2232	C05258	C37H62N7O18P3S1
M_GLUCOTROPEOLIN	GLUCOTROPEOLIN	glucotropaeolin	GLUCOTROPEOLIN	C02153	C14H18N1O9S2
M_ACYL_SN_GLYCEROL_3P_C16_1	ACYL-SN-GLYCEROL-3P_C16_1		ACYL-SN-GLYCEROL-3P	C00681	C19H35N0O7P1R0S0
M_S_ACETYLDIHYDROLIPOAMIDE	S-ACETYLDIHYDROLIPOAMIDE	<i>S</i>-acetyldihydrolipoamide	S-ACETYLDIHYDROLIPOAMIDE	C01136	C10H19N1O2S2
M_PHYTOENE	PHYTOENE	all-<i>trans</i>-phytoene	PHYTOENE	C05413	C40H64
M_COB_I_ALAMIN	COB-I-ALAMIN	cob(I)alamin	COB-I-ALAMIN	C00853	C63O15H88N13P1
M_R_3_Hydroxyheptadecanoyl_ACPs	R-3-Hydroxyheptadecanoyl-ACPs		R-3-Hydroxyheptadecanoyl-ACPs		C28H53N2O9P1R1S1
M_5_AMINO_LEVULINATE	5-AMINO-LEVULINATE	5-aminolevulinate	5-AMINO-LEVULINATE	C00430	C5H9N1O3
M_NACMUR	NACMUR		NACMUR	C02713	C11H18N1O8
M_CPD_6972	CPD-6972	4-(2'-carboxyphenyl)-4-oxobutyryl-CoA	CPD-6972	C03160	C32H39N7O20P3S1
M_4_hydroxybenzoate	4-hydroxybenzoate	4-hydroxybenzoate	4-hydroxybenzoate	C00156	C7H5O3
M_L_ALA_GAMMA_D_GLU_DAP	L-ALA-GAMMA-D-GLU-DAP	L-alanyl-&gamma;-D-glutamyl-<i>meso</i>-diaminopimelate	L-ALA-GAMMA-D-GLU-DAP	C20925	C15H25N4O8
M_S_3_HYDROXYBUTANOYL_COA	S-3-HYDROXYBUTANOYL-COA	(<i>S</i>)-3-hydroxybutanoyl-CoA	S-3-HYDROXYBUTANOYL-COA	C01144	C25H38N7O18P3S1
M_R_3_hydroxyheptanoyl_ACPs	R-3-hydroxyheptanoyl-ACPs		R-3-hydroxyheptanoyl-ACPs		C18H33N2O9P1R1S1
M_3_KETO_ADIPYL_COA	3-KETO-ADIPYL-COA	3-oxoadipyl-CoA	3-KETO-ADIPYL-COA	C02232	C27H37N7O20P3S1
M_HYPOXANTHINE	HYPOXANTHINE	hypoxanthine	HYPOXANTHINE	C00262	C5H4N4O1
M_SUC_COA	SUC-COA	succinyl-CoA	SUC-COA	C00091	C25H35N7O19P3S1
M_CPD_335	CPD-335	(<i>R</i>)-3-hydroxybutanoate	CPD-335	C01089	C4H7O3
M_8_AMINO_7_OXONONANOATE	8-AMINO-7-OXONONANOATE	8-amino-7-oxononanoate	8-AMINO-7-OXONONANOATE	C01092	C9H17N1O3
M_PE_C15	PE_C15		L-1-PHOSPHATIDYL-ETHANOLAMINE	C00350	C35H70N1O8P1S0
M_PG_C17	PG_C17		L-1-PHOSPHATIDYL-GLYCEROL	C00344	C40H78N0O10P1S0
M_XANTHOSINE_5_PHOSPHATE	XANTHOSINE-5-PHOSPHATE	XMP	XANTHOSINE-5-PHOSPHATE	C00655	C10H11N4O9P1
M_R_3_hydroxystearoyl_ACPs	R-3-hydroxystearoyl-ACPs		R-3-hydroxystearoyl-ACPs	C16220	C29H55N2O9P1R1S1
M_FAD	FAD	FAD	FAD	C00016	C27H31N9O15P2
M_PHENYL_PYRUVATE	PHENYL-PYRUVATE	3-phenyl-2-oxopropanoate	PHENYL-PYRUVATE	C00166	C9H7O3
M_MG2	MG+2	Mg<SUP>2+</SUP>	MG+2	C00305	M1G1
M_CPD0_2244	CPD0-2244	(<i>S</i>)-3-hydroxydecanoyl-CoA	CPD0-2244	C05264	C31H50N7O18P3S1
M_S_ADENOSYLMETHIONINAMINE	S-ADENOSYLMETHIONINAMINE	<i>S</i>-adenosyl 3-(methylsulfanyl)propylamine	S-ADENOSYLMETHIONINAMINE	C01137	C14H24N6O3S1
M_DI_H_OROTATE	DI-H-OROTATE	(<i>S</i>)-dihydroorotate	DI-H-OROTATE	C00337	C5H5N2O4
M_CPD_13533	CPD-13533	(3<i>R</i>)-3-hydroxypentanoyl-CoA	CPD-13533		C26H40N7O18P3S1
M_CPD_1772	CPD-1772	2-aminoacetaldehyde	CPD-1772	C06735	C2H6N1O1
M_2_OCTAPRENYLPHENOL	2-OCTAPRENYLPHENOL	2-octaprenylphenol	2-OCTAPRENYLPHENOL	C05810	C46H70O1
M_CPD0_2015	CPD0-2015	<i>N</i>-acetyl-L-methionine	CPD0-2015	C02712	C7H12N1O3S1
M_3_BETA_HYDROXYANDROST_5_EN_17_ONE	3-BETA-HYDROXYANDROST-5-EN-17-ONE	3-&beta;-hydroxyandrost-5-en-17-one	3-BETA-HYDROXYANDROST-5-EN-17-ONE	C01227	C19H28O2
M_LIPIDII	LIPIDII		LIPIDII		C135H215N16O49P2R0S0
M_PHENYLETHYLAMINE	PHENYLETHYLAMINE	2-phenylethylamine	PHENYLETHYLAMINE	C05332	C8H12N1
M_L_1_PHOSPHATIDYL_GLYCEROL_P_C16	L-1-PHOSPHATIDYL-GLYCEROL-P_C16		L-1-PHOSPHATIDYL-GLYCEROL-P	C03892	C38H73N0O13P2R0S0
M_DIHYDROXY_ACETONE_PHOSPHATE	DIHYDROXY-ACETONE-PHOSPHATE	glycerone phosphate	DIHYDROXY-ACETONE-PHOSPHATE	C00111	C3H5O6P1
M_17_ALPHA_HYDROXYPROGESTERONE	17-ALPHA-HYDROXYPROGESTERONE	17-&alpha;-hydroxyprogesterone	17-ALPHA-HYDROXYPROGESTERONE	C01176	C21H30O3
M_SELENOMETHIONINE	SELENOMETHIONINE	L-selenomethionine	SELENOMETHIONINE	C05335	C5H11N1O2S1E1
M_2_Heptadecenoyl_ACPs	2-Heptadecenoyl-ACPs		2-Heptadecenoyl-ACPs		C28H51N2O8P1R1S1
M_COBINAMIDE	COBINAMIDE	cob(I)inamide	COBINAMIDE	C05774	C49O9H72N11
M_CPD_10019	CPD-10019	(5S)-5-benzyl-hydantoin	CPD-10019		C10H10N2O2
M_GDP_MANNOSE	GDP-MANNOSE	GDP-&alpha;-D-mannose	GDP-MANNOSE	C00096	C16H23N5O16P2
M_Ox_Thioredoxin	Ox-Thioredoxin		Ox-Thioredoxin	C00343	C10H12N4O4R4S2
M_LysW_L_glutamate_5_semialdehyde	LysW-L-glutamate-5-semialdehyde		LysW-L-glutamate-5-semialdehyde	C20950	C10H13N2O6
M_7_AMINOMETHYL_7_DEAZAGUANINE	7-AMINOMETHYL-7-DEAZAGUANINE	preQ<sub>1</sub>	7-AMINOMETHYL-7-DEAZAGUANINE	C16675	C7H10N5O1
M_R_3_hydroxytridecanoyl_ACPs	R-3-hydroxytridecanoyl-ACPs		R-3-hydroxytridecanoyl-ACPs		C24H45N2O9P1R1S1
M_Decanoyl_ACPs	Decanoyl-ACPs		Decanoyl-ACPs	C05755	C21H39N2O8P1R1S1
M_UDP_AA_GLUTAMATE	UDP-AA-GLUTAMATE	UDP-<i>N</i>-acetyl-&alpha;-D-muramoyl-L-alanyl-D-glutamate	UDP-AA-GLUTAMATE	C00692	C28H39N5O23P2
M_CPD_564	CPD-564	<i>S</i>-ribosyl-L-homocysteine	CPD-564	C03539	C9H17N1O6S1
M_CLPN_C14	CLPN_C14		CARDIOLIPIN	C05980	C65H124N0O17P2S0
M_3_oxo_valeryl_ACPs	3-oxo-valeryl-ACPs		3-oxo-valeryl-ACPs		C16H27N2O9P1R1S1
M_CPD_10808	CPD-10808	2-amino-5-formylamino-6-(5-phospho-D-ribosylamino)pyrimidin-4(3H)-one	CPD-10808	C15563	C10H14N5O9P1
M_GALACTITOL	GALACTITOL	galactitol	GALACTITOL	C01697	C6H14O6
M_Pent_2_enoyl_ACPs	Pent-2-enoyl-ACPs		Pent-2-enoyl-ACPs		C16H27N2O8P1R1S1
M_L_BETA_ASPARTYL_P	L-BETA-ASPARTYL-P	L-aspartyl-4-phosphate	L-BETA-ASPARTYL-P	C03082	C4H6N1O7P1
M_CPD0_2231	CPD0-2231	dIDP	CPD0-2231	C01344	C10H11N4O10P2
M_1_ETHYLADENINE	1-ETHYLADENINE	<i>N</i><sup>1</sup>-ethyladenine	1-ETHYLADENINE		C7H9N5
M_Ubiquinones	Ubiquinones		Ubiquinones	C17569	C49H74O4
M_UDP_MANNAC	UDP-MANNAC	UDP-<i>N</i>-acetyl-&alpha;-D-mannosamine	UDP-MANNAC	C01170	C17H25N3O17P2
M_PHOSPHORIBOSYL_ATP	PHOSPHORIBOSYL-ATP	1-(5-phospho-&beta;-D-ribosyl)-ATP	PHOSPHORIBOSYL-ATP	C02739	C15H20N5O20P4
M_NICOTINAMIDE_RIBOSE	NICOTINAMIDE_RIBOSE	1-(&beta;-D ribofuranosyl)nicotinamide	NICOTINAMIDE_RIBOSE	C03150	C11H15N2O5
M_CPD_13794	CPD-13794	3-oxo-24-ethyl-cholest-4-ene	CPD-13794		C29H48O1
M_BISOHMYR_GLC	BISOHMYR-GLC	lipid A disaccharide (<i>E. coli</i>)	BISOHMYR-GLC	C04932	C68H127N2O20P1
M_CPD1G_1354	CPD1G-1354	trehalose-trans-keto-mono-mycolate	CPD1G-1354		C98H188O14
M_DIMETHYL_D_RIBITYL_LUMAZINE	DIMETHYL-D-RIBITYL-LUMAZINE	6,7-dimethyl-8-(1-D-ribityl)lumazine	DIMETHYL-D-RIBITYL-LUMAZINE	C04332	C13H17N4O6
M_PE_C18_1	PE_C18_1		L-1-PHOSPHATIDYL-ETHANOLAMINE	C00350	C41H78N1O8P1S0
M_HYDANTOIN	HYDANTOIN	hydantoin	HYDANTOIN	C05146	C3H4N2O2
M_LIPOIC_ACID	LIPOIC-ACID	(<i>R</i>)-lipoate	LIPOIC-ACID	C16241	C8H13O2S2
M_4_HYDROXYPHENYLACETATE	4-HYDROXYPHENYLACETATE	(4-hydroxyphenyl)acetate	4-HYDROXYPHENYLACETATE	C00642	C8H7O3
M_DGTP	DGTP	dGTP	DGTP	C00286	C10H12N5O13P3
M_PROTON	PROTON	H<SUP>+</SUP>	PROTON	C00080	H1
M_GLUCONATE	GLUCONATE	D-gluconate	GLUCONATE	C00257	C6H11O7
M_CPD_207	CPD-207	phenylacetyl-CoA	CPD-207	C00582	C29H38N7O17P3S1
M_ILE	ILE	L-isoleucine	ILE	C00407	C6H13N1O2
M_CPD_476	CPD-476	4-(2-aminophenyl)-2,4-dioxobutanoate	CPD-476	C01252	C10H8N1O4
M_3_5_ADP	3-5-ADP	adenosine 3',5'-bisphosphate	3-5-ADP	C00054	C10H11N5O10P2
M_Trans_D3_cis_D7_pentadecenoyl_ACPs	Trans-D3-cis-D7-pentadecenoyl-ACPs		Trans-D3-cis-D7-pentadecenoyl-ACPs		C26H45N2O8P1R1S1
M_CDPDIACYLGLYCEROL_C17_1	CDPDIACYLGLYCEROL_C17_1		CDPDIACYLGLYCEROL	C00269	C46H79N3O15P2R0S0
M_2_KETO_3_DEOXY_6_P_GLUCONATE	2-KETO-3-DEOXY-6-P-GLUCONATE	2-dehydro-3-deoxy-D-gluconate 6-phosphate	2-KETO-3-DEOXY-6-P-GLUCONATE	C04442	C6H8O9P1
M_CPD_377	CPD-377	2-keto-D-gluconate	CPD-377	C06473	C6H9O7
M_CPD_12173	CPD-12173	(<i>S</i>)-3-hydroxy-isobutanoyl-CoA	CPD-12173	C06000	C25H38N7O18P3S1
M_GAMMA_BUTYROBETAINYL_COA	GAMMA-BUTYROBETAINYL-COA	&gamma;-butyrobetainyl-CoA	GAMMA-BUTYROBETAINYL-COA	C20749	C28H46N8O17P3S1
M_2_AMINOACRYLATE	2-AMINOACRYLATE	2-aminoprop-2-enoate	2-AMINOACRYLATE	C02218	C3H5N1O2
M_MALEATE	MALEATE	maleate	MALEATE	C01384	C4H2O4
M_L_PHOSPHATIDATE_C17	L-PHOSPHATIDATE_C17		L-PHOSPHATIDATE	C00416	C37H71N0O8P1R0S0
M_PRPP	PRPP	5-phospho-&alpha;-D-ribose 1-diphosphate	PRPP	C00119	C5H8O14P3
M_CONIFERYL_ALDEHYDE	CONIFERYL-ALDEHYDE	coniferaldehyde	CONIFERYL-ALDEHYDE	C02666	C10H10O3
M_DEOXYADENOSINE	DEOXYADENOSINE	2'-deoxyadenosine	DEOXYADENOSINE	C00559	C10H13N5O3
M_CARBON_DIOXIDE	CARBON-DIOXIDE	CO<SUB>2</SUB>	CARBON-DIOXIDE	C00011	C1O2
M_SUPER_OXIDE	SUPER-OXIDE	superoxide	SUPER-OXIDE	C00704	O2
M_N_FORMYLKYNURENINE	N-FORMYLKYNURENINE	<i>N</i>-Formyl-L-kynurenine	N-FORMYLKYNURENINE	C02700	C11H12N2O4
M_DUMP	DUMP	dUMP	DUMP	C00365	C9H11N2O8P1
M_L_PHOSPHATIDATE_C17_1	L-PHOSPHATIDATE_C17_1		L-PHOSPHATIDATE	C00416	C37H67N0O8P1R0S0
M_Crotonyl_ACPs	Crotonyl-ACPs		Crotonyl-ACPs		C15H25N2O8P1R1S1
M_CPD_195	CPD-195	octanoate	CPD-195	C06423	C8H15O2
M_b_Keto_cis_D5_tridecenoyl_ACPs	b-Keto-cis-D5-tridecenoyl-ACPs		b-Keto-cis-D5-tridecenoyl-ACPs		C24H41N2O9P1R1S1
M_CPD_1134	CPD-1134	2-dehydro-3-deoxy-L-arabinonate	CPD-1134	C00684	C5H7O5
M_SPERMIDINE	SPERMIDINE	spermidine	SPERMIDINE	C00315	C7H22N3
M_CPD_12258	CPD-12258	UDP-<i>N</i>-acetyl-&alpha;-D-muramoyl-L-alanyl-&gamma;-D-glutamyl-L-lysyl-D-alanine	CPD-12258	C06432	C37H57N8O25P2
M_CPD_10660	CPD-10660	3-chlorobenzaldehyde	CPD-10660		C8L1H5O1
M_CPD1G_773	CPD1G-773	6-O-cis-keto-mycolyl-trehalose 6-phosphate	CPD1G-773		C98H187O17P1
M_CL_	CL_	chloride	CL-	C00698	C1L1
M_4_MALEYL_ACETOACETATE	4-MALEYL-ACETOACETATE	4-maleyl-acetoacetate	4-MALEYL-ACETOACETATE	C01036	C8H6O6
M_3_oxo_undecanoyl_ACPs	3-oxo-undecanoyl-ACPs		3-oxo-undecanoyl-ACPs		C22H39N2O9P1R1S1
M_OXOPENTENOATE	OXOPENTENOATE	2-oxopent-4-enoate	OXOPENTENOATE	C00596	C5H5O3
M_NADPH	NADPH	NADPH	NADPH	C00005	C21H26N7O17P3
M_CPD_11998	CPD-11998	decaprenyl-pyrophosphoryl-(<i>N</i>-acetylglucosamine)-<i>N</i>-acetylmuramyl-(pentapeptide)	CPD-11998		C90H144N8O28P2
M_CPD_13694	CPD-13694	24-hydroxy-3-oxocholest-4-en-26-oyl-CoA	CPD-13694		C48H72N7O19P3S1
M_CPD_10546	CPD-10546	methyl (indol-3-yl)acetate	CPD-10546	C20635	C11H11N1O2
M_PORPHOBILINOGEN	PORPHOBILINOGEN	porphobilinogen	PORPHOBILINOGEN	C00931	C10H13N2O4
M_MALONATE_S_ALD	MALONATE-S-ALD	3-oxopropanoate	MALONATE-S-ALD	C00222	C3H3O3
M_CPD_12279	CPD-12279	2-iminoacetate	CPD-12279	C15809	C2H2N1O2
M_CPD_558	CPD-558	pimeloyl-CoA	CPD-558	C01063	C28H41N7O19P3S1
M_CPD66_27	CPD66-27	pregn-5-ene-3,20-dione-17-ol	CPD66-27		C21H30O3
M_PYRUVATE	PYRUVATE	pyruvate	PYRUVATE	C00022	C3H3O3
M_PROGESTERONE	PROGESTERONE	progesterone	PROGESTERONE	C00410	C21H30O2
M_CPD_15652	CPD-15652	(3R)-hydroxy, 6-<i>trans</i>-tridecenoyl-CoA	CPD-15652		C34H54N7O18P3S1
M_HCO3	HCO3	hydrogencarbonate	HCO3	C00288	C1H1O3
M_ISOBUTYRYL_COA	ISOBUTYRYL-COA	isobutanoyl-CoA	ISOBUTYRYL-COA	C00630	C25H38N7O17P3S1
M_3_P_SERINE	3-P-SERINE	<i>O</i>-phospho-L-serine	3-P-SERINE	C01005	C3H6N1O6P1
M_3_4_DIHYDROXYBENZOATE	3-4-DIHYDROXYBENZOATE	protocatechuate	3-4-DIHYDROXYBENZOATE	C00230	C7H5O4
M_PANTOTHENATE	PANTOTHENATE	(<i>R</i>)-pantothenate	PANTOTHENATE	C00864	C9H16N1O5
M_UDP_ACETYL_CARBOXYVINYL_GLUCOSAMINE	UDP-ACETYL-CARBOXYVINYL-GLUCOSAMINE	UDP-<i>N</i>-acetyl-&alpha;-D-glucosamine-enolpyruvate	UDP-ACETYL-CARBOXYVINYL-GLUCOSAMINE	C04631	C20H26N3O19P2
M_DTDP_DEOH_DEOXY_MANNOSE	DTDP-DEOH-DEOXY-MANNOSE	dTDP-4-dehydro-&beta;-L-rhamnose	DTDP-DEOH-DEOXY-MANNOSE	C00688	C16H22N2O15P2
M_Trans_D3_cis_D5_tridecenoyl_ACPs	Trans-D3-cis-D5-tridecenoyl-ACPs		Trans-D3-cis-D5-tridecenoyl-ACPs		C24H41N2O8P1R1S1
M_CPD_13711	CPD-13711	3-[(3a<i>S</i>,4<i>S</i>,7a<i>S</i>)-7a-methyl-1,5-dioxo-octahydro-1<i>H</i>-inden-4-yl]propanoate	CPD-13711	C20199	C13H17O4
M_BISOHMYR_GLUCOSAMINYL_1P	BISOHMYR-GLUCOSAMINYL-1P	lipid X	BISOHMYR-GLUCOSAMINYL-1P	C04824	C34H64N1O12P1
M_PE_C14	PE_C14		L-1-PHOSPHATIDYL-ETHANOLAMINE	C00350	C33H66N1O8P1S0
M_MALTOPENTAOSE	MALTOPENTAOSE	maltopentaose	MALTOPENTAOSE	G00343	C30H52O26
M_CPD_10576	CPD-10576	4-chlorosalicylate	CPD-10576		C8L1H4O3
M_OCTAPRENYL_DIPHOSPHATE	OCTAPRENYL-DIPHOSPHATE	all-<i>trans</i>-octaprenyl diphosphate	OCTAPRENYL-DIPHOSPHATE	C04146	C40H65O7P2
M_GALACTOSE	GALACTOSE	&beta;-D-galactopyranose	GALACTOSE	C00962	C6H12O6
M_6_PYRUVOYL_5678_TETRAHYDROPTERIN	6-PYRUVOYL-5678-TETRAHYDROPTERIN	(6R)-6-pyruvoyl-5,6,7,8-tetrahydropterin	6-PYRUVOYL-5678-TETRAHYDROPTERIN	C03684	C9H11N5O3
M_METHYL_MALONYL_COA	METHYL-MALONYL-COA	(R)-methylmalonyl-CoA	METHYL-MALONYL-COA	C01213	C25H35N7O19P3S1
M_ANDROST4ENE	ANDROST4ENE	androst-4-ene-3,17-dione	ANDROST4ENE	C00280	C19H26O2
M_AMMONIUM	AMMONIUM	ammonium	AMMONIUM	C01342	H4N1
M_DEOXY_D_RIBOSE_1_PHOSPHATE	DEOXY-D-RIBOSE-1-PHOSPHATE	2-deoxy-&alpha;-D-ribose 1-phosphate	DEOXY-D-RIBOSE-1-PHOSPHATE	C00672	C5H9O7P1
M_CPD_13040	CPD-13040	1,2-dibutyrin	CPD-13040		C11H20O5
M_CPD_14928	CPD-14928	phytenoyl-CoA	CPD-14928		C41H68N7O17P3S1
M_CPD0_2364	CPD0-2364	3-oxo-5,6-didehydrosuberyl-CoA	CPD0-2364	C19945	C29H39N7O20P3S1
M_CPD_14298	CPD-14298	2,6-dioxo-6-phenylhexa-3-enoate	CPD-14298		C12H9O4
M_3_oxo_cis_D9_heptadecenoyl_ACPs	3-oxo-cis-D9-heptadecenoyl-ACPs		3-oxo-cis-D9-heptadecenoyl-ACPs		C28H49N2O9P1R1S1
M_CPD_15687	CPD-15687	5-<i>cis</i>, 7-<i>trans</i>-3-oxo-tetradecadienoyl-CoA	CPD-15687		C35H52N7O18P3S1
M_ALLANTOATE	ALLANTOATE	allantoate	ALLANTOATE	C00499	C4H7N4O4
M_CPD_8984	CPD-8984	<i>cis</i>-stilbene oxide	CPD-8984	C16014	C14H12O1
M_PHE	PHE	L-phenylalanine	PHE	C00079	C9H11N1O2
M_P_RIBOSYL_4_SUCCCARB_AMINOIMIDAZOLE	P-RIBOSYL-4-SUCCCARB-AMINOIMIDAZOLE	5'-phosphoribosyl-4-(N-succinocarboxamide)-5-aminoimidazole	P-RIBOSYL-4-SUCCCARB-AMINOIMIDAZOLE	C04823	C13H15N4O12P1
M_CPD_469	CPD-469	<i>N</i>-acetyl-L-glutamate 5-semialdehyde	CPD-469	C01250	C7H10N1O4
M_L_1_PHOSPHATIDYL_SERINE_C18_1	L-1-PHOSPHATIDYL-SERINE_C18_1		L-1-PHOSPHATIDYL-SERINE	C02737	C42H77N1O10P1R0S0
M_CPD_13357	CPD-13357	(2<i>R</i>)-2,3-dihydroxy-3-methylbutanoate	CPD-13357	C04272	C5H9O4
M_Ox_Glutaredoxins	Ox-Glutaredoxins		Ox-Glutaredoxins		X1
M_4_CARBOXYMETHYLENEBUT_2_EN_4_OLIDE	4-CARBOXYMETHYLENEBUT-2-EN-4-OLIDE	<i>cis</i>-dienelactone	4-CARBOXYMETHYLENEBUT-2-EN-4-OLIDE	C04431	C6H3O4
M_CDPDIACYLGLYCEROL_C14	CDPDIACYLGLYCEROL_C14		CDPDIACYLGLYCEROL	C00269	C40H71N3O15P2R0S0
M_ADENOSINE	ADENOSINE	adenosine	ADENOSINE	C00212	C10H13N5O4
M_IMIDAZOLE_ACETOL_P	IMIDAZOLE-ACETOL-P	imidazole acetol-phosphate	IMIDAZOLE-ACETOL-P	C01267	C6H7N2O5P1
M_CPD_10823	CPD-10823	4-methylmuconolactone	CPD-10823	C04559	C7H7O4
M_Pentadec_2_enoyl_ACPs	Pentadec-2-enoyl-ACPs		Pentadec-2-enoyl-ACPs		C26H47N2O8P1R1S1
M_L_GULONO_1_4_LACTONE	L-GULONO-1-4-LACTONE	L-gulono-1,4-lactone	L-GULONO-1-4-LACTONE	C01040	C6H10O6
M_CPD_12710	CPD-12710	4-fluorothreonine	CPD-12710	C15533	C4F1H8N1O3
M_N1_METHYLADENINE	N1-METHYLADENINE	<i>N</i><sup>1</sup>-methyladenine	N1-METHYLADENINE	C02216	C6H7N5
M_AMINO_HYDROXYMETHYL_METHYLPYRIMIDINE_PP	AMINO-HYDROXYMETHYL-METHYLPYRIMIDINE-PP	4-amino-2-methyl-5-(diphosphooxymethyl)pyrimidine	AMINO-HYDROXYMETHYL-METHYLPYRIMIDINE-PP	C04752	C6H8N3O7P2
M_CPD_741	CPD-741		CPD-741	C04105	C6H5O4
M_CPD_342	CPD-342	5&alpha;-androstane-3,17-dione	CPD-342	C00674	C19H28O2
M_3_Oxo_Septanoyl_ACPs	3-Oxo-Septanoyl-ACPs		3-Oxo-Septanoyl-ACPs		C20H35N2O9P1R1S1
M_FERULOYL_COA	FERULOYL-COA	<i>trans</i>-feruloyl-CoA	FERULOYL-COA	C00406	C31H40N7O19P3S1
M_3_METHYL_CROTONYL_COA	3-METHYL-CROTONYL-COA	3-methylcrotonyl-CoA	3-METHYL-CROTONYL-COA	C03069	C26H38N7O17P3S1
M_CHOLANATE2	CHOLANATE2	3&alpha;,12&alpha;-dihydroxy-7-oxo-5&beta;-cholan-24-oate	CHOLANATE2	C04643	C24H37O5
M_CPD_68	CPD-68	1-aminocyclopropane-1-carboxylate	CPD-68	C01234	C4H7N1O2
M_CPD_11518	CPD-11518	3-oxo-2-(cis-2'-pentenyl)-cyclopentane-1-(E-octa-2-enoyl)-CoA	CPD-11518	C16328	C39H58N7O18P3S1
M_CPD_12199	CPD-12199	3S-(4-hydroxyphenyl)-3-hydroxy-propanoyl-CoA	CPD-12199		C30H40N7O19P3S1
M_CPD_602	CPD-602	5-amino-6-(5-phospho-D-ribosylamino)uracil	CPD-602	C01268	C9H13N4O9P1
M_AGMATHINE	AGMATHINE	agmatine	AGMATHINE	C00179	C5H16N4
M_UDP_OHMYR_GLUCOSAMINE	UDP-OHMYR-GLUCOSAMINE	UDP-3-<i>O</i>-(3-hydroxymyristoyl)-&alpha;-D-glucosamine	UDP-OHMYR-GLUCOSAMINE	C06022	C29H50N3O18P2
M_CARBS	CARBS		CARBS		C40H70N5O25P0S0
M_3_Hydroxy_Septanoyl_ACPs	3-Hydroxy-Septanoyl-ACPs		3-Hydroxy-Septanoyl-ACPs		C20H37N2O9P1R1S1
M_4_PHOSPHONOOXY_THREONINE	4-PHOSPHONOOXY-THREONINE	4-phosphooxy-L-threonine	4-PHOSPHONOOXY-THREONINE	C06055	C4H8N1O7P1
M_THIAMINE_P	THIAMINE-P	thiamine phosphate	THIAMINE-P	C01081	C12H16N4O4P1S1
M_CPD_15675	CPD-15675	2-<i>trans</i>-6-<i>trans</i>-tridecadienoyl-CoA	CPD-15675		C34H52N7O17P3S1
M_2_TRANS6_TRANS_FARNESAL	2-TRANS6-TRANS-FARNESAL	(2<i>E</i>,6<i>E</i>)-farnesal	2-TRANS6-TRANS-FARNESAL	C03461	C15H24O1
M_CPD_1086	CPD-1086	5-amino-6-(5-phospho-D-ribitylamino)uracil	CPD-1086	C04454	C9H15N4O9P1
M_Tridec_2_enoyl_ACPs	Tridec-2-enoyl-ACPs		Tridec-2-enoyl-ACPs		C24H43N2O8P1R1S1
M_L_1_PHOSPHATIDYL_SERINE_C17_1	L-1-PHOSPHATIDYL-SERINE_C17_1		L-1-PHOSPHATIDYL-SERINE	C02737	C40H73N1O10P1R0S0
M_ADIPATE_COA	ADIPATE-COA		ADIPATE-COA		C27H39N7O19P3R0S1
M_4_HYDROXY_BUTYRATE	4-HYDROXY-BUTYRATE	4-hydroxybutanoate	4-HYDROXY-BUTYRATE	C00989	C4H7O3
M_SUC	SUC	succinate	SUC	C00042	C4H4O4
M_L_1_PHOSPHATIDYL_SERINE_C16	L-1-PHOSPHATIDYL-SERINE_C16		L-1-PHOSPHATIDYL-SERINE	C02737	C38H73N1O10P1R0S0
M_DEOXYINOSINE	DEOXYINOSINE	2'-deoxyinosine	DEOXYINOSINE	C05512	C10H12N4O4
M_CPD_12708	CPD-12708	fluoroacetaldehyde	CPD-12708	C15488	C2F1H3O1
M_3_oxo_cis_D9_hexadecenoyl_ACPs	3-oxo-cis-D9-hexadecenoyl-ACPs		3-oxo-cis-D9-hexadecenoyl-ACPs		C27H47N2O9P1R1S1
M_O_UREIDOHOMOSERINE	O-UREIDOHOMOSERINE	O-ureido-L-homoserine	O-UREIDOHOMOSERINE		C5H11N3O4
M_ITP	ITP	ITP	ITP	C00081	C10H11N4O14P3
M_KDO_8P	KDO-8P	3-deoxy-D-<i>manno</i>-octulosonate 8-phosphate	KDO-8P	C04478	C8H12O11P1
M_4_AMINO_4_DEOXYCHORISMATE	4-AMINO-4-DEOXYCHORISMATE	4-amino-4-deoxychorismate	4-AMINO-4-DEOXYCHORISMATE	C11355	C10H10N1O5
M_3_oxo_cis_D7_tetradecenoyl_ACPs	3-oxo-cis-D7-tetradecenoyl-ACPs		3-oxo-cis-D7-tetradecenoyl-ACPs		C25H43N2O9P1R1S1
M_CPD_67	CPD-67	2-phosphoglycolate	CPD-67	C00988	C2H2O6P1
M_ACETAMIDE	ACETAMIDE	acetamide	ACETAMIDE	C06244	C2H5N1O1
M_PROPIONAMIDE	PROPIONAMIDE	propionamide	PROPIONAMIDE		C3H7N1O1
M_PG_C16_1	PG_C16_1		L-1-PHOSPHATIDYL-GLYCEROL	C00344	C38H70N0O10P1S0
M_Trans_D3_cis_D9_hexadecenoyl_ACPs	Trans-D3-cis-D9-hexadecenoyl-ACPs		Trans-D3-cis-D9-hexadecenoyl-ACPs		C27H47N2O8P1R1S1
M_R_3_hydroxydodecanoyl_ACPs	R-3-hydroxydodecanoyl-ACPs		R-3-hydroxydodecanoyl-ACPs		C23H43N2O9P1R1S1
M_P3I	P3I	triphosphate	P3I	C00536	O10P3
M_ISOVALERYL_COA	ISOVALERYL-COA	isovaleryl-CoA	ISOVALERYL-COA	C02939	C26H40N7O17P3S1
M_b_Hydroxy_cis_D5_tridecenoyl_ACPs	b-Hydroxy-cis-D5-tridecenoyl-ACPs		b-Hydroxy-cis-D5-tridecenoyl-ACPs		C24H43N2O9P1R1S1
M_PYRROLINE_HYDROXY_CARBOXYLATE	PYRROLINE-HYDROXY-CARBOXYLATE	(3<i>R</i>,5<i>S</i>)-3-hydroxy-1-pyrroline-5-carboxylate	PYRROLINE-HYDROXY-CARBOXYLATE	C04281	C5H6N1O3
M_MALEAMATE	MALEAMATE	maleamate	MALEAMATE	C01596	C4H4N1O3
M_25_DIDEHYDRO_D_GLUCONATE	25-DIDEHYDRO-D-GLUCONATE	2,5-didehydro-D-gluconate	25-DIDEHYDRO-D-GLUCONATE	C02780	C6H7O7
M_Heptadecanoyl_ACPs	Heptadecanoyl-ACPs		Heptadecanoyl-ACPs		C28H53N2O8P1R1S1
M_CPD0_2105	CPD0-2105	3-oxododecanoyl-CoA	CPD0-2105	C05263	C33H52N7O18P3S1
M_CPD_582	CPD-582	guanylyl molybdenum cofactor	CPD-582	C19871	C20H22M1O16N10P2S2
M_CIT	CIT	citrate	CIT	C00158	C6H5O7
M_SULFO_CYSTEINE	SULFO-CYSTEINE	<i>S</i>-sulfo-L-cysteine	SULFO-CYSTEINE	C05824	C3H6N1O5S2
M_MESO_DIAMINOPIMELATE	MESO-DIAMINOPIMELATE	<i>meso</i>-diaminopimelate	MESO-DIAMINOPIMELATE	C00680	C7H14N2O4
M_CPD_11497	CPD-11497	3-methoxy-4-hydroxyphenylglycol	CPD-11497	C05594	C9H12O4
M_CPD0_881	CPD0-881	<i>N</i>-acetyl-D-muramate 6-phosphate	CPD0-881	C16698	C11H17N1O11P1
M_7_CYANO_7_DEAZAGUANINE	7-CYANO-7-DEAZAGUANINE	preQ<sub>0</sub>	7-CYANO-7-DEAZAGUANINE	C15996	C7H5N5O1
M_CPD_13793	CPD-13793	3-oxo-24-ethyl-cholest-5-ene	CPD-13793		C29H48O1
M_CPD_11876	CPD-11876	3-methoxy-4-hydroxyphenylglycolaldehyde	CPD-11876	C05583	C9H10O4
M_Cis_Delta7_tetradecenoyl_ACPs	Cis-Delta7-tetradecenoyl-ACPs		Cis-Delta7-tetradecenoyl-ACPs		C25H45N2O8P1R1S1
M_L_CYSTATHIONINE	L-CYSTATHIONINE	L-cystathionine	L-CYSTATHIONINE	C02291	C7H14N2O4S1
M_Beta_hydroxydecanoyl_ACPs	Beta-hydroxydecanoyl-ACPs		Beta-hydroxydecanoyl-ACPs	C04619	C21H39N2O9P1R1S1
M_PHOSPHO_ENOL_PYRUVATE	PHOSPHO-ENOL-PYRUVATE	phospho<i>enol</i>pyruvate	PHOSPHO-ENOL-PYRUVATE	C00074	C3H2O6P1
M_LIPID_IV_A	LIPID-IV-A	lipid IV<sub>A</sub>	LIPID-IV-A	C04919	C68H126N2O23P2
M_AMINO_RIBOSYLAMINO_1H_3H_PYR_DIONE	AMINO-RIBOSYLAMINO-1H-3H-PYR-DIONE	5-amino-6-(D-ribitylamino)uracil	AMINO-RIBOSYLAMINO-1H-3H-PYR-DIONE	C04732	C9H16N4O6
M_PROTON_p	PROTON_p		PROTON	C00080	H1
M_CPD_928	CPD-928	(2Z,2E)-2-hydroxy-6-oxo-6-(2-hydroxyphenyl)-hexa-2,4-dienoate	CPD-928	C07731	C12H9O5
M_Trans_D3_cis_D9_heptadecenoyl_ACPs	Trans-D3-cis-D9-heptadecenoyl-ACPs		Trans-D3-cis-D9-heptadecenoyl-ACPs		C28H49N2O8P1R1S1
M_CPD_12585	CPD-12585	(<i>2E,6E</i>)-farnesoate	CPD-12585	C16502	C15H23O2
M_PG_C14	PG_C14		L-1-PHOSPHATIDYL-GLYCEROL	C00344	C34H66N0O10P1S0
M_SHIKIMATE	SHIKIMATE	shikimate	SHIKIMATE	C00493	C7H9O5
M_CPD_804	CPD-804	(4S)-4-hydroxy-2-oxoheptanedioate	CPD-804	C05601	C7H8O6
M_SULFATE	SULFATE	sulfate	SULFATE	C00059	O4S1
M_S_24_DINITROPHENYLGLUTATHIONE	S-24-DINITROPHENYLGLUTATHIONE	2,4-dinitrophenyl-S-glutathione	S-24-DINITROPHENYLGLUTATHIONE	C11175	C16H18N5O10S1
M_PEPTIDOGLYCAN	PEPTIDOGLYCAN		PEPTIDOGLYCAN		C129H203N14O46P2S0
M_ETOH	ETOH	ethanol	ETOH	C00469	C2H6O1
M_CPD_10812	CPD-10812	7,8-dihydroneopterin 2',3'-cyclic phosphate	CPD-10812	C20567	C9H11N5O6P1
M_AMINO_OH_HYDROXYMETHYL_DIHYDROPTERIDINE	AMINO-OH-HYDROXYMETHYL-DIHYDROPTERIDINE	6-(hydroxymethyl)-7,8-dihydropterin	AMINO-OH-HYDROXYMETHYL-DIHYDROPTERIDINE	C01300	C7H9N5O2
M_P_AMINO_BENZOATE	P-AMINO-BENZOATE	4-aminobenzoate	P-AMINO-BENZOATE	C00568	C7H6N1O2
M_CPD_15666	CPD-15666	2-<i>trans</i>,6-<i>cis</i>-tridecadienoyl-CoA	CPD-15666		C34H52N7O17P3S1
M_Poly_Hydroxybutyrate	Poly-Hydroxybutyrate		Poly-Hydroxybutyrate	C06143	C4H6O2
M_Stearoyl_ACPs	Stearoyl-ACPs		Stearoyl-ACPs	C04088	C29H55N2O8P1R1S1
M_CPD_13534	CPD-13534	3-oxopentanoyl-CoA	CPD-13534		C26H38N7O18P3S1
M_4_GUANIDO_BUTYRAMIDE	4-GUANIDO-BUTYRAMIDE	4-guanidinobutyramide	4-GUANIDO-BUTYRAMIDE	C03078	C5H13N4O1
M_Reduced_ferredoxins	Reduced-ferredoxins		Reduced-ferredoxins	C00138	X1
M_ANDROSTERONE	ANDROSTERONE	androsterone	ANDROSTERONE	C00523	C19H30O2
M_GAP	GAP	D-glyceraldehyde 3-phosphate	GAP	C00118	C3H5O6P1
M_2_C_METHYL_D_ERYTHRITOL_4_PHOSPHATE	2-C-METHYL-D-ERYTHRITOL-4-PHOSPHATE	2-C-methyl-D-erythritol 4-phosphate	2-C-METHYL-D-ERYTHRITOL-4-PHOSPHATE	C11434	C5H11O7P1
M_N_5_PHOSPHORIBOSYL_ANTHRANILATE	N-5-PHOSPHORIBOSYL-ANTHRANILATE	<i>N</i>-(5-phosphoribosyl)-anthranilate	N-5-PHOSPHORIBOSYL-ANTHRANILATE	C04302	C12H13N1O9P1
M_CPD_10664	CPD-10664	5-methylsalicylate	CPD-10664		C8H7O3
M_5_PHOSPHORIBOSYL_5_AMINOIMIDAZOLE	5-PHOSPHORIBOSYL-5-AMINOIMIDAZOLE	5-amino-1-(5-phospho-&beta;-D-ribosyl)imidazole	5-PHOSPHORIBOSYL-5-AMINOIMIDAZOLE	C03373	C8H13N3O7P1
M_PYRIDOXAL_PHOSPHATE	PYRIDOXAL_PHOSPHATE	pyridoxal 5'-phosphate	PYRIDOXAL_PHOSPHATE	C00018	C8H8N1O6P1
M_TDP	TDP	dTDP	TDP	C00363	C10H13N2O11P2
M_CPD_764	CPD-764	phosphonoacetate	CPD-764	C05682	C2H3O5P1
M_CPD_196	CPD-196	octanoyl-CoA	CPD-196	C01944	C29H46N7O17P3S1
M_2_AMINOBENZOYL_COA	2-AMINOBENZOYL-COA	anthraniloyl-CoA	2-AMINOBENZOYL-COA	C02247	C28H37N8O17P3S1
M_FE3	FE+3	Fe<SUP>3+</SUP>	FE+3	C14819	Fe1
M_ADENOSYL_HOMO_CYS	ADENOSYL-HOMO-CYS	<i>S</i>-adenosyl-L-homocysteine	ADENOSYL-HOMO-CYS	C00021	C14H20N6O5S1
M_3_hydroxy_cis_D7_tetraecenoyl_ACPs	3-hydroxy-cis-D7-tetraecenoyl-ACPs		3-hydroxy-cis-D7-tetraecenoyl-ACPs		C25H45N2O9P1R1S1
M_C_DI_GMP	C-DI-GMP	cyclic di-3',5'-guanylate	C-DI-GMP	C16463	C20H22N10O14P2
M_2_METHYL_ACETO_ACETYL_COA	2-METHYL-ACETO-ACETYL-COA	2-methylacetoacetyl-CoA	2-METHYL-ACETO-ACETYL-COA	C03344	C26H38N7O18P3S1
M_LACTALD	LACTALD	(<i>S</i>)-lactaldehyde	LACTALD	C00424	C3H6O2
M_CPD1G_332	CPD1G-332	2-carboxy-cerotoyl-CoA	CPD1G-332		C48H81N7O19P3S1
M_TTP	TTP	dTTP	TTP	C00459	C10H13N2O14P3
M_Acetoacetyl_ACPs	Acetoacetyl-ACPs		Acetoacetyl-ACPs	C05744	C15H25N2O9P1R1S1
M_4_HYDROXY_2_KETOVALERATE	4-HYDROXY-2-KETOVALERATE	(<i>S</i>)-4-hydroxy-2-oxopentanoate	4-HYDROXY-2-KETOVALERATE	C03589	C5H7O4
M_HYDROXYATRAZINE	HYDROXYATRAZINE	hydroxyatrazine	HYDROXYATRAZINE	C06552	C8H15N5O1
M_GUANINE	GUANINE	guanine	GUANINE	C00242	C5H5N5O1
M_2_3_DIHYDROXYPHENYL_PROPIONATE	2-3-DIHYDROXYPHENYL-PROPIONATE	3-(2,3-dihydroxyphenyl)propanoate	2-3-DIHYDROXYPHENYL-PROPIONATE	C04044	C9H9O4
M_CPD_700	CPD-700	ergosta-5,7,24(28)-trien-3&beta;-ol	CPD-700	C15780	C28H44O1
M_P_COUMAROYL_COA	P-COUMAROYL-COA	(<i>E</i>)-4-coumaroyl-CoA	P-COUMAROYL-COA	C00223	C30H38N7O18P3S1
M_N_SUCCINYL_2_AMINO_6_KETOPIMELATE	N-SUCCINYL-2-AMINO-6-KETOPIMELATE	<i>N</i>-succinyl-2-amino-6-ketopimelate	N-SUCCINYL-2-AMINO-6-KETOPIMELATE	C04462	C11H12N1O8
M_NITRIC_OXIDE_p	NITRIC-OXIDE_p		NITRIC-OXIDE	C00533	N1O1
M_CPD_35	CPD-35	4-acetamidobutanoate	CPD-35	C02946	C6H10N1O3
M_CPD_14165	CPD-14165	(2Z,2E)-2-hydroxy-6-oxo-6-(2,3-dihydroxyphenyl)-hexa-2,4-dienoate	CPD-14165		C12H9O6
M_CPD_12724	CPD-12724	baicalein	CPD-12724	C10023	C15H10O5
M_SEROTONIN	SEROTONIN	serotonin	SEROTONIN	C00780	C10H13N2O1
M_Myo_inositol_monophosphates	Myo-inositol-monophosphates		Myo-inositol-monophosphates	C15585	C6H11O9P1
M_CPD1G_1353	CPD1G-1353	trehalose-cis-keto-mono-mycolate	CPD1G-1353		C98H188O14
M_CPD0_1080	CPD0-1080	GlcNAc-1,6-anhMurNAc-L-Ala-&gamma;-D-Glu-DAP-D-Ala	CPD0-1080		C37H57N7O20
M_ALPHA_D_GALACTOSE	ALPHA-D-GALACTOSE	&alpha;-D-galactopyranose	ALPHA-D-GALACTOSE	C00984	C6H12O6
M_CPD_277	CPD-277	3-fumarylpyruvate	CPD-277	C02514	C7H4O6
M_D_LACTATE	D-LACTATE	(<i>R</i>)-lactate	D-LACTATE	C00256	C3H5O3
M_2_ALPHA_HYDROXYETHYL_THPP	2-ALPHA-HYDROXYETHYL-THPP	2-(&alpha;-hydroxyethyl)thiamine diphosphate	2-ALPHA-HYDROXYETHYL-THPP	C05125	C14H20N4O8P2S1
M_CPD_465	CPD-465	presqualene diphosphate	CPD-465	C03428	C30H49O7P2
M_ADENOSYLCOBINAMIDE_P	ADENOSYLCOBINAMIDE-P	adenosyl-cobinamide phosphate	ADENOSYLCOBINAMIDE-P	C06509	C59O15H83N16P1
M_CPD_14437	CPD-14437	<i>N</i>-acetyl-L-glutaminyl-L-glutamine	CPD-14437		C12H19N4O6
M_CPD_763	CPD-763	arsenite	CPD-763	C06697	A1S1H2O3
M_3_HYDROXY_3_METHYL_GLUTARYL_COA	3-HYDROXY-3-METHYL-GLUTARYL-COA	(<i>S</i>)-3-hydroxy-3-methylglutaryl-CoA	3-HYDROXY-3-METHYL-GLUTARYL-COA	C00356	C27H39N7O20P3S1
M_Myristoyl_ACPs	Myristoyl-ACPs		Myristoyl-ACPs	C05761	C25H47N2O8P1R1S1
M_3_oxo_cis_vaccenoyl_ACPs	3-oxo-cis-vaccenoyl-ACPs		3-oxo-cis-vaccenoyl-ACPs		C29H51N2O9P1R1S1
M_Tridecanoyl_ACPs	Tridecanoyl-ACPs		Tridecanoyl-ACPs		C24H45N2O8P1R1S1
M_CPD_479	CPD-479	4-(methylsulfanyl)-2-oxobutanoate	CPD-479	C01180	C5H7O3S1
M_CPD_302	CPD-302	D-aspartate	CPD-302	C00402	C4H6N1O4
M_D_GALACTARATE	D-GALACTARATE	D-galactarate	D-GALACTARATE	C00879	C6H8O8
M_RIBOSE_5P	RIBOSE-5P		RIBOSE-5P	C00117	C5H9O8P1
M_CHOLINE	CHOLINE	choline	CHOLINE	C00114	C5H14N1O1
M_ENOL_PHENYLPYRUVATE	ENOL-PHENYLPYRUVATE	enol-phenylpyruvate	ENOL-PHENYLPYRUVATE	C02763	C9H7O3
M_PE_C18	PE_C18		L-1-PHOSPHATIDYL-ETHANOLAMINE	C00350	C41H82N1O8P1S0
M_Sulfurated_Sulfur_Acceptors	Sulfurated-Sulfur-Acceptors		Sulfurated-Sulfur-Acceptors		H1R1S2
M_CPD_11520	CPD-11520	3-oxo-2-(cis-2'-pentenyl)-cyclopentane-1-(3-oxooctanoyl)-CoA	CPD-11520	C16330	C39H58N7O19P3S1
M_CPD_8742	CPD-8742	(3<i>E</i>)-2-oxohex-3-enedioate	CPD-8742		C6H4O5
M_CPD0_2030	CPD0-2030	glycerophosphoserine	CPD0-2030		C6H13N1O8P1
M_CDPDIACYLGLYCEROL_C12	CDPDIACYLGLYCEROL_C12		CDPDIACYLGLYCEROL	C00269	C36H63N3O15P2R0S0
M_BIOTIN	BIOTIN	biotin	BIOTIN	C00120	C10H15N2O3S1
M_CPD_14407	CPD-14407	dihomo &gamma;-linolenoyl-CoA	CPD-14407	C03595	C41H64N7O17P3S1
M_CPD0_2463	CPD0-2463	5-phospho-&alpha;-D-ribose 1,2-cyclic phosphate	CPD0-2463	C20440	C5H7O10P2
M_CPD_16015	CPD-16015	2-iminopropanoate	CPD-16015	C20904	C3H5N1O2
M_CPD_11281	CPD-11281	<i>S</i>-sulfanylglutathione	CPD-11281	C17267	C10H16N3O6S2
M_D_Glucopyranuronate	D-Glucopyranuronate		D-Glucopyranuronate	C00191	C6H9O7
M_PG_C15	PG_C15		L-1-PHOSPHATIDYL-GLYCEROL	C00344	C36H70N0O10P1S0
M_MALTOSE	MALTOSE		MALTOSE	C00208	C12H22O11
M_SQUALENE	SQUALENE	squalene	SQUALENE	C00751	C30H50
M_R_4_PHOSPHOPANTOTHENOYL_L_CYSTEINE	R-4-PHOSPHOPANTOTHENOYL-L-CYSTEINE	(R)-4'-phosphopantothenoyl-L-cysteine	R-4-PHOSPHOPANTOTHENOYL-L-CYSTEINE	C04352	C12H20N2O9P1S1
M_COUMARALDEHYDE	COUMARALDEHYDE	4-coumaraldehyde	COUMARALDEHYDE	C05608	C9H8O2
M_CPD1G_277	CPD1G-277	cerotoyl-CoA	CPD1G-277	C21932	C47H82N7O17P3S1
M_DCTP	DCTP	dCTP	DCTP	C00458	C9H12N3O13P3
M_ACP	ACP		ACP		C11H21N2O7P1R1S1
M_CPD0_2483	CPD0-2483	<i>N</i>-(2,3-dihydroxybenzoyl)-L-serine trimer	CPD0-2483		C30H28N3O16
M_CATECHOL	CATECHOL	catechol	CATECHOL	C00090	C6H6O2
M_UDP_MURNAC_TETRAPEPTIDE	UDP-MURNAC-TETRAPEPTIDE	UDP-<i>N</i>-acetylmuramoyl-L-alanyl-&gamma;-D-glutamyl-<I>meso</I>-2,6-diaminopimeloyl-D-alanine	UDP-MURNAC-TETRAPEPTIDE	C04804	C38H56N8O27P2
M_CYCLOHEXANOL	CYCLOHEXANOL	cyclohexanol	CYCLOHEXANOL	C00854	C6H12O1
M_PROTOHEME	PROTOHEME	protoheme	PROTOHEME	C00032	C34Fe1H30N4O4
M_PE_C17	PE_C17		L-1-PHOSPHATIDYL-ETHANOLAMINE	C00350	C39H78N1O8P1S0
M_CPD_10663	CPD-10663	5-chlorosalicylate	CPD-10663		C8L1H4O3
M_2_OXOBUTANOATE	2-OXOBUTANOATE	2-oxobutanoate	2-OXOBUTANOATE	C00109	C4H5O3
M_b_Hydroxy_cis_D5_dodecenoyl_ACPs	b-Hydroxy-cis-D5-dodecenoyl-ACPs		b-Hydroxy-cis-D5-dodecenoyl-ACPs		C23H41N2O9P1R1S1
M_CPD_15301	CPD-15301	caldariellaquinol	CPD-15301	C20623	C39H68O2S2
M_ACETOACETYL_COA	ACETOACETYL-COA	acetoacetyl-CoA	ACETOACETYL-COA	C00332	C25H36N7O18P3S1
M_OLEATE_CPD	OLEATE-CPD	oleate	OLEATE-CPD	C00712	C18H33O2
M_PUTRESCINE	PUTRESCINE	putrescine	PUTRESCINE	C00134	C4H14N2
M_CPD_11527	CPD-11527	3-oxo-2-(cis-2'-pentenyl)-cyclopentane-1-(3R-hydroxybutanoyl)-CoA	CPD-11527		C35H52N7O19P3S1
M_CPD_12019	CPD-12019	5-methoxyindoleacetaldehyde	CPD-12019		C11H11N1O2
M_METHYL_GLYOXAL	METHYL-GLYOXAL	methylglyoxal	METHYL-GLYOXAL	C00546	C3H4O2
M_CPD_10188	CPD-10188	nitrilotriacetate	CPD-10188	C14695	C6H6N1O6
M_CPD_8123	CPD-8123	MoO<sub>2</sub>-molybdopterin cofactor	CPD-8123	C18237	C10H10M1O9N5P1S2
M_5_P_BETA_D_RIBOSYL_AMINE	5-P-BETA-D-RIBOSYL-AMINE	5-phospho-&beta;-D-ribosylamine	5-P-BETA-D-RIBOSYL-AMINE	C03090	C5H11N1O7P1
M_ACYL_SN_GLYCEROL_3P_C18_1	ACYL-SN-GLYCEROL-3P_C18_1		ACYL-SN-GLYCEROL-3P	C00681	C21H39N0O7P1R0S0
M_CPD_15172	CPD-15172	6,7-dehydrobaicalein	CPD-15172		C15H8O5
M_CDPDIACYLGLYCEROL_C18	CDPDIACYLGLYCEROL_C18		CDPDIACYLGLYCEROL	C00269	C48H87N3O15P2R0S0
M_DI_H_URACIL	DI-H-URACIL	5,6-dihydrouracil	DI-H-URACIL	C00429	C4H6N2O2
M_3_CARBOXY_3_HYDROXY_ISOCAPROATE	3-CARBOXY-3-HYDROXY-ISOCAPROATE	(2<i>S</i>)-2-isopropylmalate	3-CARBOXY-3-HYDROXY-ISOCAPROATE	C02504	C7H10O5
M_3_OXOPALMITOYL_COA	3-OXOPALMITOYL-COA	3-oxo-palmitoyl-CoA	3-OXOPALMITOYL-COA	C05259	C37H60N7O18P3S1
M_CPD_9925	CPD-9925	1,4-dihydroxy-2-naphthoyl-CoA	CPD-9925	C15547	C32H38N7O19P3S1
M_HISTIDINOL	HISTIDINOL	histidinol	HISTIDINOL	C00860	C6H12N3O1
M_CPD_2183	CPD-2183	1-oleoyl-2-palmitoyl-phosphatidylglycerol	CPD-2183		C40H76O10P1
M_CPD_14706	CPD-14706	<i>S</i>-(4-hydroxy-nonenal-3-yl)-L-cysteine	CPD-14706		C12H23N1O4S1
M_UDP_D_XYLOSE	UDP-D-XYLOSE	UDP-&alpha;-D-xylose	UDP-D-XYLOSE	C00190	C14H20N2O16P2
M_FORMALDEHYDE	FORMALDEHYDE	formaldehyde	FORMALDEHYDE	C00067	C1H2O1
M_C5	C5	undecaprenyldiphospho-<i>N</i>-acetylmuramoyl-L-alanyl-&gamma;-D-glutamyl-<I>meso</I>-2,6-diaminopimeloyl-D-alanyl-D-alanine	C5	C05897	C87H139N7O23P2
M_GLUCOSAMINE_1P	GLUCOSAMINE-1P	&alpha;-D-glucosamine 1-phosphate	GLUCOSAMINE-1P	C06156	C6H13N1O8P1
M_Trans_D2_undecenoyl_ACPs	Trans-D2-undecenoyl-ACPs		Trans-D2-undecenoyl-ACPs		C22H39N2O8P1R1S1
M_2_AMINO_3_3_OXOPROP_2_ENYL_BUT_2_ENEDI	2-AMINO-3-3-OXOPROP-2-ENYL-BUT-2-ENEDI	2-amino-3-carboxymuconate-6-semialdehyde	2-AMINO-3-3-OXOPROP-2-ENYL-BUT-2-ENEDI	C04409	C7H6N1O5
M_DOPAMINE	DOPAMINE	dopamine	DOPAMINE	C03758	C8H12N1O2
M_BUTYRIC_ACID	BUTYRIC-ACID		BUTYRIC-ACID	C00246	C4H7O2
M_CPD_11525	CPD-11525	3-oxo-2-(cis-2'-pentenyl)-cyclopentane-1-butanoyl-CoA	CPD-11525	C16335	C35H52N7O18P3S1
M_SER	SER	L-serine	SER	C00065	C3H7N1O3
M_TREHALOSE_6P	TREHALOSE-6P	&alpha;,&alpha;-trehalose 6-phosphate	TREHALOSE-6P	C00689	C12H21O14P1
M_UDP_OHMYR_ACETYLGLUCOSAMINE	UDP-OHMYR-ACETYLGLUCOSAMINE	UDP-3-<i>O</i>-[(3<i>R</i>)-3-hydroxymyristoyl]-<i>N</i>-acetyl-&alpha;-D-glucosamine	UDP-OHMYR-ACETYLGLUCOSAMINE	C04738	C31H51N3O19P2
M_CPD_13359	CPD-13359	<i>N</i>-acetyl-D-glucosaminyl-<i>N</i>-acetylmuramoyl-L-alanyl-D-glutamyl-6-carboxy-L-lysyl-D-alanine	CPD-13359	C04904	C37H59N7O21
M_Oxo_glutarate_dehydrogenase_DH_lipoyl	Oxo-glutarate-dehydrogenase-DH-lipoyl		Oxo-glutarate-dehydrogenase-DH-lipoyl		C15H28N2O2P0R0S2
M_CPD_541	CPD-541	<i>sn</i>-glycero-3-phospho-1-inositol	CPD-541	C01225	C9H18O11P1
M_CPD_16549	CPD-16549	3-(<i>N</i>-morpholino)propanal	CPD-16549		C7H13N1O2
M_R_3_hydroxymyristoyl_ACPs	R-3-hydroxymyristoyl-ACPs		R-3-hydroxymyristoyl-ACPs	C04688	C25H47N2O9P1R1S1
M_Oxidized_flavodoxins	Oxidized-flavodoxins		Oxidized-flavodoxins	C02869	C17H19N4O9P1
M_OH_PYR	OH-PYR	hydroxypyruvate	OH-PYR	C00168	C3H3O4
M_CPD_14436	CPD-14436	<i>N</i>-acetyl-L-glutaminyl-L-glutamine amide	CPD-14436		C12H21N5O5
M_CPD_318	CPD-318	monodehydroascorbate radical	CPD-318	C01041	C6H7O6
M_b_Keto_cis_D5_dodecenoyl_ACPs	b-Keto-cis-D5-dodecenoyl-ACPs		b-Keto-cis-D5-dodecenoyl-ACPs		C23H39N2O9P1R1S1
M_CPD_10267	CPD-10267	decanoyl-CoA	CPD-10267	C05274	C31H50N7O17P3S1
M_ADENOSYLCOBALAMIN_5_P	ADENOSYLCOBALAMIN-5-P	adenosylcobalamin 5'-phosphate	ADENOSYLCOBALAMIN-5-P	C21153	C73O21H99N18P2
M_CPD_10017	CPD-10017	coenzyme F<sub>390</sub>-A	CPD-10017		C39H43N10O24P2
M_CPD_7000	CPD-7000	isobutanal	CPD-7000		C4H8O1
M_XANTHOSINE	XANTHOSINE	xanthosine	XANTHOSINE	C01762	C10H12N4O6
M_CPD_10505	CPD-10505	(25<i>S</i>)-3&alpha;,7&alpha;,12&alpha;-trihydroxy-5&beta;-cholestanoyl-CoA	CPD-10505	C17343	C48H76N7O20P3S1
M_CH33ADO	CH33ADO	5'-deoxyadenosine	CH33ADO	C05198	C10H13N5O3
M_GLC_1_P	GLC-1-P	&alpha;-D-glucopyranose 1-phosphate	GLC-1-P	C00103	C6H11O9P1
M_ESTRONE	ESTRONE	estrone	ESTRONE	C00468	C18H22O2
M_CROTONYL_COA	CROTONYL-COA	crotonyl-CoA	CROTONYL-COA	C00877	C25H36N7O17P3S1
M_SACCHAROPINE	SACCHAROPINE	L-saccharopine	SACCHAROPINE	C00449	C11H19N2O6
M_CPDMETA_13650	CPDMETA-13650	3-oxo-5,6-didehydrosuberyl-CoA semialdehyde	CPDMETA-13650	C19946	C29H40N7O19P3S1
M_L_GAMMA_GLUTAMYLCYSTEINE	L-GAMMA-GLUTAMYLCYSTEINE	&gamma;-L-glutamyl-L-cysteine	L-GAMMA-GLUTAMYLCYSTEINE	C00669	C8H13N2O5S1
M_CPD_15656	CPD-15656	(3E)-undec-2-enoyl-CoA	CPD-15656		C32H50N7O17P3S1
M_CARNITINE	CARNITINE	L-carnitine	CARNITINE	C00318	C7H15N1O3
M_CPD_15662	CPD-15662	(3R)-hydroxy, 4-<i>trans</i>-undecenoyl-CoA	CPD-15662		C32H50N7O18P3S1
M_NOREPINEPHRINE	NOREPINEPHRINE	(<i>R</i>)-noradrenaline	NOREPINEPHRINE	C00547	C8H12N1O3
M_L_ALPHA_ALANINE	L-ALPHA-ALANINE	L-alanine	L-ALPHA-ALANINE	C00041	C3H7N1O2
M_CPD0_1905	CPD0-1905	8-oxo-dGTP	CPD0-1905	C19967	C10H12N5O14P3
M_CPD_13758	CPD-13758	3-[(3a<i>S</i>,4<i>S</i>,5<i>R</i>,7a<i>S</i>)-5-hydroxy-7a-methyl-1-oxo-octahydro-1<i>H</i>-inden-4-yl]-3-oxopropanoyl-CoA	CPD-13758		C34H48N7O20P3S1
M_CPD_15244	CPD-15244	3-oxo-(5Z)-tetradecenoyl-CoA	CPD-15244		C35H54N7O18P3S1
M_NITRITE	NITRITE	nitrite	NITRITE	C00088	N1O2
M_4_P_PANTOTHENATE	4-P-PANTOTHENATE	(<i>R</i>)-4'-phosphopantothenate	4-P-PANTOTHENATE	C03492	C9H15N1O8P1
M_HSCN	HSCN	thiocyanate	HSCN	C01755	C1N1S1
M_CPD_15658	CPD-15658	(3R)-hydroxy-nonanoyl-CoA	CPD-15658		C30H48N7O18P3S1
M_CPD_316	CPD-316	reduced riboflavin	CPD-316	C01007	C17H22N4O6
M_CPD_3744	CPD-3744	1-butanesulfonate	CPD-3744		C4H9O3S1
M_CPD1G_774	CPD1G-774	6-O-trans-keto-mycolyl-trehalose 6-phosphate	CPD1G-774		C98H187O17P1
M_2_AMINO_5_OXOCYCLOHEX_1_ENECARBOXYL_COA	2-AMINO-5-OXOCYCLOHEX-1-ENECARBOXYL-COA	2-amino-5-oxocyclohex-1-enecarboxyl-CoA	2-AMINO-5-OXOCYCLOHEX-1-ENECARBOXYL-COA	C05165	C28H39N8O18P3S1
M_2_HYDROXYPHYTANOYL_COA	2-HYDROXYPHYTANOYL-COA	2-hydroxyphytanoyl-CoA	2-HYDROXYPHYTANOYL-COA	C07343	C41H70N7O18P3S1
M_L_DEHYDRO_ASCORBATE	L-DEHYDRO-ASCORBATE	L-dehydro-ascorbate	L-DEHYDRO-ASCORBATE	C05422	C6H6O6
M_N_ISOPROPYLAMMELIDE	N-ISOPROPYLAMMELIDE	<i>N</i>-isopropylammelide	N-ISOPROPYLAMMELIDE	C06553	C6H10N4O2
M_CPD_14018	CPD-14018	(5Z,8Z,11Z,14Z,17Z)-icosapentaenoyl-CoA	CPD-14018	C16165	C41H60N7O17P3S1
M_L_PHOSPHATIDATE_C14	L-PHOSPHATIDATE_C14		L-PHOSPHATIDATE	C00416	C31H59N0O8P1R0S0
M_L_1_PHOSPHATIDYL_GLYCEROL_P_C12	L-1-PHOSPHATIDYL-GLYCEROL-P_C12		L-1-PHOSPHATIDYL-GLYCEROL-P	C03892	C30H57N0O13P2R0S0
M_CPD_785	CPD-785	(3E,5R)-5-carboxy-2-oxohept-3-enedioate	CPD-785	C04052	C8H5O7
M_MANNOSE_6P	MANNOSE-6P	&alpha;-D-mannopyranose 6-phosphate	MANNOSE-6P	C00275	C6H11O9P1
M_OCTAPRENYL_METHOXY_BENZOQUINONE	OCTAPRENYL-METHOXY-BENZOQUINONE	2-methoxy-6-<i>all trans</i>-octaprenyl-1,4-benzoquinol	OCTAPRENYL-METHOXY-BENZOQUINONE	C05813	C47H72O3
M_GDP_4_DEHYDRO_6_DEOXY_D_MANNOSE	GDP-4-DEHYDRO-6-DEOXY-D-MANNOSE	GDP-4-dehydro-&alpha;-D-rhamnose	GDP-4-DEHYDRO-6-DEOXY-D-MANNOSE	C01222	C16H21N5O15P2
M_L_1_PHOSPHATIDYL_GLYCEROL_P_C17	L-1-PHOSPHATIDYL-GLYCEROL-P_C17		L-1-PHOSPHATIDYL-GLYCEROL-P	C03892	C40H77N0O13P2R0S0
M_D_BETA_D_HEPTOSE_1_P	D-BETA-D-HEPTOSE-1-P	D-<i>glycero</i>-&beta;-D-<i>manno</i>-heptose 1-phosphate	D-BETA-D-HEPTOSE-1-P	C07838	C7H13O10P1
M_DGDP	DGDP	dGDP	DGDP	C00361	C10H12N5O10P2
M_CLPN_C16_1	CLPN_C16_1		CARDIOLIPIN	C05980	C73H132N0O17P2S0
M_L_PHOSPHATIDATE_C15	L-PHOSPHATIDATE_C15		L-PHOSPHATIDATE	C00416	C33H63N0O8P1R0S0
M_TYR	TYR	L-tyrosine	TYR	C00082	C9H11N1O3
M_ACET	ACET	acetate	ACET	C00033	C2H3O2
M_DPG	DPG	3-phospho-D-glyceroyl-phosphate	DPG	C01159	C3H4O10P2
M_ALPHA_RIBAZOLE	ALPHA-RIBAZOLE	&alpha;-ribazole	ALPHA-RIBAZOLE	C05775	C14H18N2O4
M_GUANOSINE	GUANOSINE	guanosine	GUANOSINE	C00387	C10H13N5O5
M_PE_C16_1	PE_C16_1		L-1-PHOSPHATIDYL-ETHANOLAMINE	C00350	C37H70N1O8P1S0
M_NITRIC_OXIDE	NITRIC-OXIDE	nitric oxide	NITRIC-OXIDE	C00533	N1O1
M_UREA	UREA	urea	UREA	C00086	C1H4N2O1
M_THZ_P	THZ-P	4-methyl-5-(2-phosphooxyethyl)thiazole	THZ-P	C04327	C6H8N1O4P1S1
M_Pentadecanoyl_ACPs	Pentadecanoyl-ACPs		Pentadecanoyl-ACPs		C26H49N2O8P1R1S1
M_QUINATE	QUINATE	L-quinate	QUINATE	C00296	C7H11O6
M_ASCORBATE	ASCORBATE	L-ascorbate	ASCORBATE	C00072	C6H7O6
M_CPD1G_1345	CPD1G-1345	trehalose-cis-methoxy-mono-mycolate	CPD1G-1345		C97H188O14
M_CPD_7737	CPD-7737	(2-carboxy-2,5-dihydro-5-oxofuran-2-yl)-acetate	CPD-7737	C01278	C7H4O6
M_CLPN_C18_1	CLPN_C18_1		CARDIOLIPIN	C05980	C81H148N0O17P2S0
M_CPD_15663	CPD-15663	2-<i>trans</i>-nonenoyl-CoA	CPD-15663		C30H46N7O17P3S1
M_INDOLE_3_GLYCOL	INDOLE-3-GLYCOL	indole-3-glycol	INDOLE-3-GLYCOL		C10H11N1O2
M_PHENOL	PHENOL	phenol	PHENOL	C00146	C6H6O1
M_Pyruvate_dehydrogenase_acetylDHlipoyl	Pyruvate-dehydrogenase-acetylDHlipoyl		Pyruvate-dehydrogenase-acetylDHlipoyl	C16255	C10H18N1O2R1S2
M_L_LACTATE	L-LACTATE	(<i>S</i>)-lactate	L-LACTATE	C00186	C3H5O3
M_BUTANAL	BUTANAL	butan-1-al	BUTANAL	C01412	C4H8O1
M_CPD_11875	CPD-11875	normetanephrine	CPD-11875	C05589	C9H14N1O3
M_ACYL_SN_GLYCEROL_3P_C15	ACYL-SN-GLYCEROL-3P_C15		ACYL-SN-GLYCEROL-3P	C00681	C18H35N0O7P1R0S0
M_CPD_72	CPD-72	(25<i>R</i>)-3&alpha;,7&alpha;-dihydroxy-5&beta;-cholestanoyl-CoA	CPD-72	c17345	C48H76N7O19P3S1
M_METOH	METOH	methanol	METOH	C00132	C1H4O1
M_L_PHOSPHATIDATE_C12	L-PHOSPHATIDATE_C12		L-PHOSPHATIDATE	C00416	C27H51N0O8P1R0S0
M_KDO	KDO	3-deoxy-&alpha;-D-<i>manno</i>-2-octulosonate	KDO	C01187	C8H13O8
M_CPD_13847	CPD-13847	UDP-2-acetamido-2,6-dideoxy-&alpha;-D-<i>xylo</i>-hex-4-ulose	CPD-13847	C04613	C17H23N3O16P2
M_HEME_O	HEME_O		HEME_O	C15672	C49Fe1H56N4O5
M_CPD66_28	CPD66-28	pregn-5-ene-3,20-dione	CPD66-28		C21H30O2
M_3_DEHYDRO_SHIKIMATE	3-DEHYDRO-SHIKIMATE	3-dehydroshikimate	3-DEHYDRO-SHIKIMATE	C02637	C7H7O5
M_4_IMIDAZOLONE_5_PROPIONATE	4-IMIDAZOLONE-5-PROPIONATE	4-imidazolone-5-propanoate	4-IMIDAZOLONE-5-PROPIONATE	C03680	C6H7N2O3
M_CPD_7222	CPD-7222	(2<i>E</i>)-dodec-2-enoyl-CoA	CPD-7222	C03221	C33H52N7O17P3S1
M_2_AMINO_3_OXO_4_PHOSPHONOOXYBUTYRATE	2-AMINO-3-OXO-4-PHOSPHONOOXYBUTYRATE	<i>(2S)</i>-2-amino-3-oxo-4-phosphooxybutanoate	2-AMINO-3-OXO-4-PHOSPHONOOXYBUTYRATE	C07335	C4H6N1O7P1
M_CPD_691	CPD-691	adenosylcobyrate	CPD-691	C06507	C56O12H76N15
M_3_oxo_stearoyl_ACPs	3-oxo-stearoyl-ACPs		3-oxo-stearoyl-ACPs	C16219	C29H53N2O9P1R1S1
M_DUTP	DUTP	dUTP	DUTP	C00460	C9H11N2O14P3
M_Cis_Delta7_pentadecenoyl_ACPs	Cis-Delta7-pentadecenoyl-ACPs		Cis-Delta7-pentadecenoyl-ACPs		C26H47N2O8P1R1S1
M_CPD_1301	CPD-1301	tetrahydropteroyl tri-L-glutamate	CPD-1301	C04144	C29H33N9O12
M_Hept_2_enoyl_ACPs	Hept-2-enoyl-ACPs		Hept-2-enoyl-ACPs		C18H31N2O8P1R1S1
M_CPD_8781	CPD-8781	(2Z,4E)-2-hydroxy-5-methyl-6-oxohexa-2,4-dienoate	CPD-8781	C06760	C7H7O4
M_GLUTATHIONE	GLUTATHIONE	glutathione	GLUTATHIONE	C00051	C10H16N3O6S1
M_FARNESYL_PP	FARNESYL-PP	(2<i>E</i>,6<i>E</i>)-farnesyl diphosphate	FARNESYL-PP	C00448	C15H25O7P2
M_2_DEHYDRO_3_DEOXY_D_GLUCONATE	2-DEHYDRO-3-DEOXY-D-GLUCONATE	2-dehydro-3-deoxy-D-gluconate	2-DEHYDRO-3-DEOXY-D-GLUCONATE	C00204	C6H9O6
M_CPD_173	CPD-173	salicyl alcohol	CPD-173	C02323	C7H8O2
M_CPD_678	CPD-678	hydrogen selenide	CPD-678	C01528	H2S1E1
M_3_HYDROXY_ANTHRANILATE	3-HYDROXY-ANTHRANILATE	3-hydroxyanthranilate	3-HYDROXY-ANTHRANILATE	C00632	C7H6N1O3
M_CHOLATE	CHOLATE	cholate	CHOLATE	C00695	C24H39O5
M_DEAMIDO_NAD	DEAMIDO-NAD	nicotinate adenine dinucleotide	DEAMIDO-NAD	C00857	C21H24N6O15P2
M_CPD_11877	CPD-11877	metanephrine	CPD-11877	C05588	C10H16N1O3
M_2_KETOGLUTARATE	2-KETOGLUTARATE	2-oxoglutarate	2-KETOGLUTARATE	C00026	C5H4O5
M_CPD_535	CPD-535	&beta;-D-fructose 2,6-bisphosphate	CPD-535	C00665	C6H10O12P2
M_CPD_16458	CPD-16458	7,8-dihydrolumazine	CPD-16458		C6H6N4O2
M_2_Octenoyl_ACPs	2-Octenoyl-ACPs		2-Octenoyl-ACPs	C05751	C19H33N2O8P1R1S1
M_Heptadecoleoyl_ACPs	Heptadecoleoyl-ACPs		Heptadecoleoyl-ACPs		C28H51N2O8P1R1S1
M_Red_Glutaredoxins	Red-Glutaredoxins		Red-Glutaredoxins		H2X1
M_34_DIHYDROXYPHENYLACETALDEHYDE	34-DIHYDROXYPHENYLACETALDEHYDE	3,4-dihydroxyphenylacetaldehyde	34-DIHYDROXYPHENYLACETALDEHYDE	C04043	C8H8O3
M_CPD_201	CPD-201	4-hydroxybenzoyl-CoA	CPD-201	C02949	C28H36N7O18P3S1
M_CPD_12139	CPD-12139	2-propenyl-thiohydroximate-O-sulfate	CPD-12139		C4H6N1O4S2
M_CARBAMOYL_SARCOSINE	CARBAMOYL-SARCOSINE	<i>N</i>-carbamoylsarcosine	CARBAMOYL-SARCOSINE	C01043	C4H7N2O3
M_SELENOHOMOCYSTEINE	SELENOHOMOCYSTEINE	seleno-L-homocysteine	SELENOHOMOCYSTEINE	C05698	C4H9N1O2S1E1
M_2_PG	2-PG	2-phospho-D-glycerate	2-PG	C00631	C3H4O7P1
M_MET	MET	L-methionine	MET	C00073	C5H11N1O2S1
M_4_Fluoromuconolactone	4-Fluoromuconolactone		4-Fluoromuconolactone	C16476	C6F1H4O4
M_ACYL_SN_GLYCEROL_3P_C14	ACYL-SN-GLYCEROL-3P_C14		ACYL-SN-GLYCEROL-3P	C00681	C17H33N0O7P1R0S0
M_5_METHYL_THF	5-METHYL-THF	5-methyltetrahydropteroyl mono-L-glutamate	5-METHYL-THF	C00440	C20H23N7O6
M_PROPIONYL_COA	PROPIONYL-COA	propanoyl-CoA	PROPIONYL-COA	C00100	C24H36N7O17P3S1
M_NIACINAMIDE	NIACINAMIDE	nicotinamide	NIACINAMIDE	C00153	C6H6N2O1
M_CPD_8259	CPD-8259	&beta;-D-ribosylnicotinate	CPD-8259	C05841	C11H13N1O6
M_NN_DIMETHYLANILINE	NN-DIMETHYLANILINE	N,N-dimethylaniline	NN-DIMETHYLANILINE	C02846	C8H11N1
M_CPD_14828	CPD-14828	1-C16:0-&alpha;,&omega;-dicarboxyl-2-lysophosphatidate	CPD-14828		C19H34O9P1
M_CIS_ACONITATE	CIS-ACONITATE	<i>cis</i>-aconitate	CIS-ACONITATE	C00417	C6H3O6
M_D_GLUCARATE	D-GLUCARATE	D-glucarate	D-GLUCARATE	C00818	C6H8O8
M_N_FORMIMINO_L_GLUTAMATE	N-FORMIMINO-L-GLUTAMATE	<i>N</i>-formimino-L-glutamate	N-FORMIMINO-L-GLUTAMATE	C00439	C6H9N2O4
M_FORMYL_COA	FORMYL-COA	formyl-CoA	FORMYL-COA	C00798	C22H32N7O17P3S1
M_UDP_GLUCURONATE	UDP-GLUCURONATE	UDP-&alpha;-D-glucuronate	UDP-GLUCURONATE	C00167	C15H19N2O18P2
M_PG_C16	PG_C16		L-1-PHOSPHATIDYL-GLYCEROL	C00344	C38H74N0O10P1S0
M_CPD_10020	CPD-10020	(5R)-5-benzyl-hydantoin	CPD-10020		C10H10N2O2
M_L_CYSTEATE	L-CYSTEATE	L-cysteate	L-CYSTEATE	C00506	C3H6N1O5S1
M_DIAMINONONANOATE	DIAMINONONANOATE	7,8-diaminopelargonate	DIAMINONONANOATE	C01037	C9H21N2O2
M_CPD_13014	CPD-13014	tributyrin	CPD-13014	C13870	C15H26O6
M_CPD0_2121	CPD0-2121	<i>trans</i>-hex-2-enoyl-CoA	CPD0-2121	C05271	C27H40N7O17P3S1
M_NICOTINE	NICOTINE	(<i>S</i>)-nicotine	NICOTINE	C00745	C10H15N2
M_Hexanoyl_ACPs	Hexanoyl-ACPs		Hexanoyl-ACPs	C05749	C17H31N2O8P1R1S1
M_Sulfur_Carrier_Proteins_ThiI	Sulfur-Carrier-Proteins-ThiI		Sulfur-Carrier-Proteins-ThiI		C3H5N1O1S1
M_CPD_10284	CPD-10284	3-oxo-myristoyl-CoA	CPD-10284	C05261	C35H56N7O18P3S1
M_Thiocarboxyadenylated_ThiS_Proteins	Thiocarboxyadenylated-ThiS-Proteins		Thiocarboxyadenylated-ThiS-Proteins		C4H6N2O2P0R0S2
M_CPD_622	CPD-622	(2<i>S</i>,3<i>S</i>)-2-methylcitrate	CPD-622	C02225	C7H7O7
M_CPD_7035	CPD-7035	2-phenylethanol	CPD-7035	C05853	C8H10O1
M_CPD_12175	CPD-12175	(<i>S</i>)-3-hydroxy-isobutanoate	CPD-12175	C06001	C4H7O3
M_BIOPTERIN	BIOPTERIN		BIOPTERIN		C9H13N5O3
M_CPD_665	CPD-665	1-propanal	CPD-665	C00479	C3H6O1
M_Oxo_glutarate_dehydrogenase_lipoyl	Oxo-glutarate-dehydrogenase-lipoyl		Oxo-glutarate-dehydrogenase-lipoyl		C15H26N2O2S2
M_CDPDIACYLGLYCEROL_C17	CDPDIACYLGLYCEROL_C17		CDPDIACYLGLYCEROL	C00269	C46H83N3O15P2R0S0
M_MALTOHEXAOSE	MALTOHEXAOSE	maltohexaose	MALTOHEXAOSE	C01936	C36H62O31
M_3_oxo_cis_D7_pentadecenoyl_ACPs	3-oxo-cis-D7-pentadecenoyl-ACPs		3-oxo-cis-D7-pentadecenoyl-ACPs		C26H45N2O9P1R1S1
M_CPD_19731	CPD-19731	5-chloro-3-oxoadipate	CPD-19731		C7L1H5O5
M_LL_DIAMINOPIMELATE	LL-DIAMINOPIMELATE	L,L-diaminopimelate	LL-DIAMINOPIMELATE	C00666	C7H14N2O4
M_CLPN_C12	CLPN_C12		CARDIOLIPIN	C05980	C57H108N0O17P2S0
M_CARBOXYMETHYL_HYDROXYPHENYLPROPCOA	CARBOXYMETHYL-HYDROXYPHENYLPROPCOA	2-carboxymethyl-3-hydroxyphenylpropanoyl-CoA	CARBOXYMETHYL-HYDROXYPHENYLPROPCOA	C09819	C32H41N7O20P3S1
M_CPD_13689	CPD-13689	(25S)-3-oxocholest-4-en-26-oate	CPD-13689	C21076	C27H41O3
M_CPD_13684	CPD-13684	cholest-5-en-3-one	CPD-13684		C27H44O1
M_3_fluoro_ciscis_muconate	3-fluoro-ciscis-muconate		3-fluoro-ciscis-muconate	C16474	C6F1H5O4
M_D_ERYTHRO_IMIDAZOLE_GLYCEROL_P	D-ERYTHRO-IMIDAZOLE-GLYCEROL-P	D-erythro-imidazole-glycerol-phosphate	D-ERYTHRO-IMIDAZOLE-GLYCEROL-P	C04666	C6H9N2O6P1
M_ACRYLATE	ACRYLATE	acrylate	ACRYLATE	C00511	C3H3O2
M_UROCANATE	UROCANATE	urocanate	UROCANATE	C00785	C6H5N2O2
M_D_RIBULOSE_15_P2	D-RIBULOSE-15-P2	D-ribulose-1,5-bisphosphate	D-RIBULOSE-15-P2	C01182	C5H8O11P2
M_4_METHYLCATECHOL	4-METHYLCATECHOL	4-methylcatechol	4-METHYLCATECHOL	C06730	C7H8O2
M_2_Septenoyl_ACPs	2-Septenoyl-ACPs		2-Septenoyl-ACPs		C20H35N2O8P1R1S1
M_SARCOSINE	SARCOSINE	sarcosine	SARCOSINE	C00213	C3H7N1O2
M_GLYCEROPHOSPHOGLYCEROL	GLYCEROPHOSPHOGLYCEROL	glycerophosphoglycerol	GLYCEROPHOSPHOGLYCEROL	C03274	C6H14O8P1
M_2K_4CH3_PENTANOATE	2K-4CH3-PENTANOATE	4-methyl-2-oxopentanoate	2K-4CH3-PENTANOATE	C00233	C6H9O3
M_CPD_575	CPD-575	cyclohexane-1-carboxylate	CPD-575	C09822	C7H11O2
M_COA_GROUP	COA-GROUP	a coenzyme-A group	COA-GROUP		C21H32N7O16P3S1
M_KDO_LIPID_IVA	KDO-LIPID-IVA	&alpha;-Kdo-(2&rarr;6)-lipid IV<sub>A</sub>	KDO-LIPID-IVA	C06024	C76H137N2O30P2
M_CPD1G_1346	CPD1G-1346	trehalose-trans-methoxy-mono-mycolate	CPD1G-1346		C98H190O14
M_CPD_822	CPD-822	N<sup>2</sup>-succinyl-L-glutamate 5-semialdehyde	CPD-822	C05932	C9H11N1O6
M_L_PHOSPHATIDATE_C16	L-PHOSPHATIDATE_C16		L-PHOSPHATIDATE	C00416	C35H67N0O8P1R0S0
M_PG_C12	PG_C12		L-1-PHOSPHATIDYL-GLYCEROL	C00344	C30H58N0O10P1S0
M_CPD_9700	CPD-9700	hypoglycin B	CPD-9700	C08280	C12H17N2O5
M_CPD_569	CPD-569	<i>N</i>-acetylputrescine	CPD-569	C02714	C6H15N2O1
M_CPD_12297	CPD-12297	<i>ditrans,octacis</i>-undecaprenyldiphospho-<i>N</i>-acetyl-(<i>N</i>-acetylglucosaminyl)muramoyl-L-alanyl-&gamma;-D-isoglutaminyl-L-lysyl-(glycyl)<sub>5</sub>-D-alanyl-D-alanine	CPD-12297	C05895	C104H170N14O30P2
M_NADP	NADP	NADP<sup>+</sup>	NADP	C00006	C21H25N7O17P3
M_CPD0_882	CPD0-882	1,6-anhydro-<i>N</i>-acetyl-&beta;-muramate	CPD0-882	C19769	C11H16N1O7
M_BETA_D_FRUCTOSE_e		Fructose external			C6H12O6
M_fluoride	fluoride		fluoride		F1
M_CPD_8815	CPD-8815		CPD-8815	C14103	C8H7O3
M_HYDROXYMUCONATE_SALD	HYDROXYMUCONATE-SALD		HYDROXYMUCONATE-SALD	C00682	C6H5O4
M_S_LACTOYL_GLUTATHIONE	S-LACTOYL-GLUTATHIONE		S-LACTOYL-GLUTATHIONE	C03451	C13H20N3O8S1
M_Charged_GLT_tRNAs	Charged-GLT-tRNAs		Charged-GLT-tRNAs	C02987	C5H7N1O3
M_GLT_tRNAs	GLT-tRNAs		GLT-tRNAs	C01641
M_CPD_7836	CPD-7836	Myristate (C14)	CPD-7836	C06424	C14H27O2
M_PALMITATE	PALMITATE	Palmitate (C16)	PALMITATE	C00249	C16H31O2
M_N_ACETYL_D_GLUCOSAMINE_e		Extracellular N-acetyl-D-glucosamine

## Sheet: Table C
	GPR	GPR derivation
[truncated: 1,292 more rows]

## Sheet: Table D
Metabolite	mmol/gDCW	MW	MW adjusted	Formula	g/gDCW
[truncated: 76 more rows]

[truncated: 1 more sheets: Table E]
