# Supplementary material for: A genome-scale metabolic model of Cupriavidus necator H16 integrated with TraDIS and transcriptomic data reveals metabolic insights for biotechnological applications
Source: PLoS Comput Biol. 2022 May 23;18(5):e1010106. doi: 10.1371/journal.pcbi.1010106 (PMC9166356; doi:10.1371/journal.pcbi.1010106)
Supplement: S2 Data — (XLSX) [file pcbi.1010106.s002.xlsx]

## Sheet: Contents
Contents
Table A	In silico growth phenotypes on 131 tested carbon sources compared to in vivo results as identified in [1]
1	Park JM, Kim TY, Lee SY. Genome-scale reconstruction and in silico analysis of the Ralstonia eutropha H16 for polyhydroxyalkanoate synthesis, lithoautotrophic growth, and 2-methyl citric acid production. BMC systems biology. 2011;5(1):1-11.

## Sheet: Table A
	Substrate	Metabolite ID	GSM phenotype	Experimental phenotype	Result
M_MAL	Malate	MAL	O	O	TP
M_2_PG	1-phospho-D-glycerate	2_PG	O	O	TP
M_3_HYDROXYBENZOATE	3-hydroxy-benzoate	3_HYDROXYBENZOATE	O	O	TP
M_CPD_335	3-hydroxybutyrate	CPD_335	O	O	TP
M_G3P	3-phospho-D-glycerate	G3P	O	O	TP
M_CPD_108	4-Cresol	CPD_108	X	O	FN
M_4_FLUOROBENZOATE	4-Fluorobenzoate	4_FLUOROBENZOATE	O	O	TP
M_4_hydroxybenzoate	4-hydroxy benzoate	4_hydroxybenzoate	O	O	TP
M_6_CHQ	6-Chlorohydroxyquinol	6_CHQ	O	O	TP
M_ACET	Acetate	ACET	O	O	TP
M_ADIPATE	Adipate	ADIPATE	O	O	TP
M_2_HYDROXYBUTANOIC_ACID	2-Hydroxybutyric acid	2_HYDROXYBUTANOIC_ACID	O	O	TP
M_2_OXOBUTANOATE	2-Ketobutyric acid	2_OXOBUTANOATE	O	O	TP
M_ANTHRANILATE	Anthranilate	ANTHRANILATE	O	O	TP
M_BENZOATE	Benzoate	BENZOATE	O	O	TP
M_PHENYLGLYOXYLATE	Benzoylformate	PHENYLGLYOXYLATE	O	O	TP
M_BENZALDEHYDE	Bezaldehyde	BENZALDEHYDE	O	O	TP
M_BIPHENYL_23_DIOL	Biphenyl-2,3-diol	BIPHENYL_23_DIOL	O	O	TP
M_BUTYRIC_ACID	Butyric acid	BUTYRIC_ACID	O	O	TP
M_CATECHOL	catechol	CATECHOL	O	O	TP
M_CIS_CIS_MUCONATE	cis, cis-muconate	CIS_CIS_MUCONATE	O	O	TP
M_CIS_ACONITATE	cis-Aconitic acid	CIS_ACONITATE	O	O	TP
M_CIT	Citrate	CIT	O	O	TP
M_D_ALANINE	D-alanine	D_ALANINE	O	O	TP
M_BETA_D_FRUCTOSE	D-Fructose	BETA_D_FRUCTOSE	O	O	TP
M_GLUCONATE	D-gluconic acid	GLUCONATE	O	O	TP
M_L_LACTATE	l-lactic acid	L_LACTATE	O	O	TP
M_D_LACTATE	D-lactic acid	D_LACTATE	O	O	TP
M_FORMATE	Formic acid	FORMATE	O	O	TP
M_FUM	Fumarate	FUM	O	O	TP
M_4_HYDROXY_BUTYRATE	4-Hydroxybutyric acid	4_HYDROXY_BUTYRATE	O	O	TP
M_CPD_633	Gentisate	CPD_633	O	O	TP
M_GLYCEROL	Glycerol	GLYCEROL	O	O	TP
M_GLYCOLLATE	Glycolate	GLYCOLLATE	O	O	TP
M_GLYOX	glyoxylate	GLYOX	O	O	TP
M_THREO_DS_ISO_CITRATE	isocitrate	THREO_DS_ISO_CITRATE	O	O	TP
M_KYNURENATE	Kynurenate	KYNURENATE	O	O	TP
M_CPD_14736	Kynurenine	CPD_14736	O	O	TP
M_L_ALPHA_ALANINE	L-alanine	L_ALPHA_ALANINE	O	O	TP
M_ASN	l-asparagine	ASN	O	O	TP
M_L_ASPARTATE	l-aspartic acid	L_ASPARTATE	O	O	TP
M_GLT	l-glutamic acid	GLT	O	O	TP
M_HIS	L-histidine	HIS	O	O	TP
M_LEU	L-leucine	LEU	X	O	FN
M_PHE	L-phenylalanine	PHE	O	O	TP
M_PRO	l-proline p	PRO	O	O	TP
M_SER	L-serine	SER	O	O	TP
M_THR	L-Threonine	THR	O	O	TP
M_TRP	L-tryptophan	TRP	O	O	TP
M_CPD_741	Muconolactone	CPD_741	O	O	TP
M_CPD_7836	myristate y	CPD_7836	O	O	TP
M_N_ACETYL_D_GLUCOSAMINE_e	N-Acetyl-d-glucosamine	N_ACETYL_D_GLUCOSAMINE_e	O	O	TP
M_NIACINE	Nicotinate	NIACINE	O	O	TP
M_OLEATE_CPD	Oleic acid	OLEATE_CPD	O	O	TP
M_PALMITATE	palmitate	PALMITATE	O	O	TP
M_PHENOL	Phenol	PHENOL	O	O	TP
M_PHENYLACETATE	Phenylacetate	PHENYLACETATE	O	O	TP
M_4_HYDROXYPHENYLACETATE	4-Hydroxyphenylacetic acid	4_HYDROXYPHENYLACETATE	O	O	TP
M_PROPIONATE	propionate p p	PROPIONATE	O	O	TP
M_3_4_DIHYDROXYBENZOATE	Protocatechuate	3_4_DIHYDROXYBENZOATE	O	O	TP
M_PYRUVATE	pyruvate	PYRUVATE	O	O	TP
M_SUC	Succinate	SUC	O	O	TP
M_UROCANATE	Urocanic acid	UROCANATE	O	O	TP
M_ACETOIN	Acetoin	ACETOIN	O	O	TP
M_1,3-butanediol	1,3-butanediol	1,3-butanediol	X	X	TN
M_ETHANOL_AMINE	1-aminoethanol	ETHANOL_AMINE	O	X	FP
M_2_KETOGLUTARATE	1-oxoglutarate	2_KETOGLUTARATE	O	X	FP
M_5_DEHYDROGLUCONATE	5-keto-gluconate	5_DEHYDROGLUCONATE	O	X	FP
M_adonitol	adonitol	adonitol	X	X	TN
M_TREHALOSE	Trehalose	TREHALOSE	O	X	FP
M_alpha-cyclodextrin	alpha-cyclodextrin	alpha-cyclodextrin	X	X	TN
M_GLC	alpha-D-glucose	GLC	O	X	FP
M_alpha-d-lactose	alpha-d-lactose	alpha-d-lactose	X	X	TN
M_b-methyl-d-glucoside	b-methyl-d-glucoside	b-methyl-d-glucoside	X	X	TN
M_cellobiose	cellobiose	cellobiose	X	X	TN
M_d-arabitol	d-arabitol	d-arabitol	X	X	TN
M_CPD_3617	Decanoate	CPD_3617	X	X	TN
M_dextrin	dextrin	dextrin	X	X	TN
M_D_GALACTONATE	D-galactonate	D_GALACTONATE	X	X	TN
M_D-galactonic acid lactone	D-galactonic acid lactone	D-galactonic acid lactone	X	X	TN
M_ALPHA_D_GALACTOSE	D-galactose	ALPHA_D_GALACTOSE	X	X	TN
M_D_GALACTURONATE	D-galacturonic acid	D_GALACTURONATE	X	X	TN
M_GLUCOSAMINATE	d-glucosaminic acid	GLUCOSAMINATE	X	X	TN
M_GLUCURONATE	D-glucuronic acid	GLUCURONATE	X	X	TN
M_Glycerol-1-phosphate	dl-alpha-glycerol phosphate	Glycerol-1-phosphate	X	X	TN
M_CARNITINE	dl-carnitine	CARNITINE	X	X	TN
M_MANNITOL	D-mannitol	MANNITOL	X	X	TN
M_MANNOSE	D-mannose	MANNOSE	X	X	TN
M_MELIBIOSE	d-melibiose	MELIBIOSE	X	X	TN
M_CPD-1099	Melibiose	MELIBIOSE	X	X	TN
M_D-GLUCARATE	d-raffinose	CPD-1099	X	X	TN
M_D-SERINE	D-Saccharic acid	D-GLUCARATE	X	X	TN
M_SORBITOL	D-serine	D-SERINE	X	X	TN
M_ETOH	d-sorbitol	SORBITOL	X	X	TN
M_4_AMINO_BUTYRATE	ethanol	ETOH	O	X	FP
M_Gentiobiose	gamma-aminobutyric acid	4_AMINO_BUTYRATE	O	X	FP
M_GLC_1_P	gentiobiose	Gentiobiose	X	X	TN
M_GLC_6_P	glucose-0-phosphate	GLC_1_P	O	X	FP
M_Glycogen	glucose-6-phosphate	GLC_6_P	O	X	FP
M_glycyl-l-aspartic acid	Glycogen	Glycogen	X	X	TN
M_hydroxy-l-proline	glycyl-l-aspartic acid	glycyl-l-aspartic acid	X	X	TN
M_ERYTHRITOL	hydroxy-l-proline	hydroxy-l-proline	X	X	TN
M_INOSINE	i-erythritol	ERYTHRITOL	X	X	TN
M_Isomaltose	inosine	INOSINE	O	X	FP
M_ITACONATE	Isomaltose	Isomaltose	X	X	TN
M_Alpha-lactose	Itaconic acid	ITACONATE	X	X	TN
M_CPD-3561	Lactose	Alpha-lactose	X	X	TN
M_ARABINOSE	lactulose	CPD-3561	X	X	TN
M_L-fucose	L-arabinose	ARABINOSE	X	X	TN
M_L-Mandelate	L-fucose	L-fucose	X	X	TN
M_L_ORNITHINE	L-Mandelate	L-Mandelate	X	X	TN
M_D-Rhamnose	l-ornithine	L_ORNITHINE	O	X	FP
M_MALONATE	Rhamnose	D-Rhamnose	X	X	TN
M_MALTOSE	Malonic acid	MALONATE	X	X	TN
M_CPD-112	Maltose	MALTOSE	O	X	FP
M_MELIBIOSE	3-Cresol	CPD-112	X	X	TN
M_Inositols	Inositol	Inositols	X	X	TN
M_N_acetyl_D_galactosamine	N-Acetyl-d-galactosamine	N_acetyl_D_galactosamine	X	X	TN
M_CPD-109	o-cresol	CPD-109	X	X	TN
M_PHENYLETHYLAMINE	Phenylethylamine	PHENYLETHYLAMINE	O	X	FP
M_PUTRESCINE	putrescine	PUTRESCINE	X	X	TN
M_QUINATE	Quinate	QUINATE	X	X	TN
M_RIBOSE	Ribose	RIBOSE	X	X	TN
M_CPD-1142	Salicin	CPD-1142	X	X	TN
M_SHIKIMATE	Shikimate	SHIKIMATE	O	X	FP
M_SUCROSE	Sucrose	SUCROSE	O	X	FP
M_THYMIDINE	thymidine	THYMIDINE	X	X	TN
M_CPD-13399	turanose	CPD-13399	X	X	TN
M_URIDINE	uridine	URIDINE	X	X	TN
M_XYLITOL	xylitol	XYLITOL	X	X	TN
M_XYLOSE	Xylose	XYLOSE	X	X	TN
