# Supplementary material for: A genome-scale metabolic model of Cupriavidus necator H16 integrated with TraDIS and transcriptomic data reveals metabolic insights for biotechnological applications
Source: PLoS Comput Biol. 2022 May 23;18(5):e1010106. doi: 10.1371/journal.pcbi.1010106 (PMC9166356; doi:10.1371/journal.pcbi.1010106)
Supplement: S3 Data — (XLSX) [file pcbi.1010106.s003.xlsx]

## Sheet: Content
Contents
Table A	Central carbon metabolism fluxes predicted from iCN1361 compared to 13C-MFA results computed in [1]
References
1	Alagesan S, Minton NP, Malys N. 13 C-assisted metabolic flux analysis to investigate heterotrophic and mixotrophic metabolism in Cupriavidus necator H16. Metabolomics. 2018;14(1):1-10.

## Sheet: Table A
	Reaction	13C-MFA flux	GSM flux (pFBA)	FVA (min.)	FVA (max.)
R_PGLUCISOM_RXN	M_GLC_6_P <=> M_FRUCTOSE_6P	-1	-0.888954	-4.17258	-0.665484
R_FRUCTOKINASE_RXN	M_ATP + M_BETA_D_FRUCTOSE <=> M_ADP + M_FRUCTOSE_6P + M_PROTON	1	1	2.6	2.6
R_GLU6PDEHYDROG_RXN	M_GLC_6_P + M_NADP <=> M_D_6_P_GLUCONO_DELTA_LACTONE + M_NADPH + M_PROTON	1	0.888954	0	4.17258
R_6PGLUCONOLACT_RXN	M_D_6_P_GLUCONO_DELTA_LACTONE + M_WATER --> M_CPD_2961 + M_PROTON	1	0.888954	0	4.17258
R_PGLUCONDEHYDRAT_RXN	M_CPD_2961 <=> M_2_KETO_3_DEOXY_6_P_GLUCONATE + M_WATER	1	0.888954	0.616808	4.17258
R_KDPGALDOL_RXN	M_2_KETO_3_DEOXY_6_P_GLUCONATE <=> M_GAP + M_PYRUVATE	1	0.888954	0.616808	4.17258
R_2TRANSKETO_RXN	M_ERYTHROSE_4P + M_XYLULOSE_5_PHOSPHATE <=> M_FRUCTOSE_6P + M_GAP	-0.008	-0.0556426	-0.967538	-0.130204
R_TRANSALDOL_RXN	M_D_SEDOHEPTULOSE_7_P + M_GAP <=> M_ERYTHROSE_4P + M_FRUCTOSE_6P	0.04	-0.0183672	-0.880313	1.70982
R_1TRANSKETO_RXN	M_D_SEDOHEPTULOSE_7_P + M_GAP <=> M_RIBOSE_5P + M_XYLULOSE_5_PHOSPHATE	0	0.0183672	-0.106035	0.880313
R_SEDOHEPTULOSE_BISPHOSPHATASE_RXN	M_D_SEDOHEPTULOSE_1_7_P2 + M_WATER --> M_D_SEDOHEPTULOSE_7_P + M_Pi	0.04	0	0	1.75433
R_SEDOBISALDOL_RXN	M_DIHYDROXY_ACETONE_PHOSPHATE + M_ERYTHROSE_4P <=> M_D_SEDOHEPTULOSE_1_7_P2	0.04	0	0	1.75433
R_RIB5PISOM_RXN	M_RIBOSE_5P <=> M_RIBULOSE_5P	0	-0.0693975	-0.69139	0.674944
R_RIBULP3EPIM_RXN	M_RIBULOSE_5P <=> M_XYLULOSE_5_PHOSPHATE	-0.008	-0.0740098	-1.84785	-0.173183
R_PHOSPHORIBULOKINASE_RXN	M_ATP + M_RIBULOSE_5P <=> M_ADP + M_D_RIBULOSE_15_P2 + M_PROTON	0.005	0	0	2.512
R_RIBULOSE_BISPHOSPHATE_CARBOXYLASE_RXN	2.0 M_G3P + 2.0 M_PROTON <-- M_CARBON_DIOXIDE + M_D_RIBULOSE_15_P2 + M_WATER	-0.005	0	-2.512	0
R_PHOSGLYPHOS_RXN	M_ATP + M_G3P <=> M_ADP + M_DPG	-0.95	-0.795635	-2.12179	2.578
R_3PGAREARR_RXN	M_2_PG <=> M_G3P	-0.82	-0.664072	-4.32696	0.719326
R_GAPOXNPHOSPHN_RXN	M_GAP + M_NAD + M_Pi <=> M_DPG + M_NADH + M_PROTON	0.95	0.795635	-2.578	2.12179
R_F16ALDOLASE_RXN	M_FRUCTOSE_16_DIPHOSPHATE <=> M_DIHYDROXY_ACETONE_PHOSPHATE + M_GAP	0	0	-1.83336	0
R_TRIOSEPISOMERIZATION_RXN	M_GAP <=> M_DIHYDROXY_ACETONE_PHOSPHATE	0.04	0.00986436	0.0230826	2.31409
R_F16BDEPHOS_RXN	M_FRUCTOSE_16_DIPHOSPHATE + M_WATER --> M_FRUCTOSE_6P + M_Pi	1e-05	0	0	1.83336
R_2PGADEHYDRAT_RXN	M_2_PG <=> M_PHOSPHO_ENOL_PYRUVATE + M_WATER	0.82	0.664072	-0.729229	4.32696
R_RXN0_1134	M_PROTON + M_PYRUVATE + M_Pyruvate_dehydrogenase_lipoate --> M_CARBON_DIOXIDE + M_Pyruvate_dehydrogenase_acetylDHlipoyl	0.395	0.916584	0	5.35524
R_CITSYN_RXN	M_ACETYL_COA + M_OXALACETIC_ACID + M_WATER --> M_CIT + M_CO_A + M_PROTON	0.393	0.692552	1.28735	3.92937
R_ACONITATEDEHYDR_RXN	M_CIT <=> M_CIS_ACONITATE + M_WATER	0.393	0.692552	1.28735	3.31921
R_ISOCIT_CLEAV_RXN	M_THREO_DS_ISO_CITRATE --> M_GLYOX + M_SUC	0	3.26788e-05	7.64683e-05	2.99116
R_ISOCITRATE_DEHYDROGENASE_NAD_RXN	M_NAD + M_THREO_DS_ISO_CITRATE --> M_2_KETOGLUTARATE + M_CARBON_DIOXIDE + M_NADH	0.393	0.69252	0	8.32154
R_2OXOGLUTDECARB_RXN	M_2_KETOGLUTARATE + M_Oxo_glutarate_dehydrogenase_lipoyl + M_PROTON <=> M_CARBON_DIOXIDE + M_Oxo_glutarate_dehydro_suc_DH_lipoyl	0.393	0.552329	0	2.39116
R_SUCCCOASYN_RXN	M_ATP + M_CO_A + M_SUC <=> M_ADP + M_Pi + M_SUC_COA	-0.393	-0.537814	-2.48876	2.0868
R_SUCCINATE_DEHYDROGENASE_UBIQUINONE_RXN	M_SUC + M_Ubiquinones --> M_FUM + M_Ubiquinols	0.393	0.552929	0.959008	2.99272
R_FUMHYDR_RXN	M_MAL <=> M_FUM + M_WATER	-0.393	-0.611757	-3.18478	-1.04655
R_MALSYN_RXN	M_ACETYL_COA + M_GLYOX + M_WATER --> M_CO_A + M_MAL + M_PROTON	0	0	0	2.2006
R_MALATE_DEH_RXN	M_MAL + M_NAD <=> M_NADH + M_OXALACETIC_ACID + M_PROTON	0	0.611757	-1.5194	4.40826
