# Supplementary material for: A genome-scale metabolic model of Cupriavidus necator H16 integrated with TraDIS and transcriptomic data reveals metabolic insights for biotechnological applications
Source: PLoS Comput Biol. 2022 May 23;18(5):e1010106. doi: 10.1371/journal.pcbi.1010106 (PMC9166356; doi:10.1371/journal.pcbi.1010106)
Supplement: S4 Data — (Tables A-F): Derivation of the log2(IPKMc+1) threshold for classifying gene essentiality in the TraDIS results; comparison of in vivo (TraDIS) and in silico (iCN1361) gene essentiality phenotypes; list of iCN1361’s false positive (essential) genes and list of iCN1361’s false negative (non-essential) genes; Numbers of transposon insertions and average insertion frequencies observed for each of the three C. necator H16 replicons (chromosomes 1 & 2 and the pHG1 megaplasmid) following growth in SOB rich medium and fructose mineral medium (FMM). (XLSX) [file pcbi.1010106.s004.xlsx]

## Sheet: Contents
Contents
Table A	IPKM cutoff value calculations (left) and low coverage genes (right)
Table B	GSM gene essentility predictions and comparison to TraDIS results
Table C	False positive genes
Table D	False negative genes
Table E	Numbers of transposon insertions and average insertion frequencies observed for each of the three C. necator H16 replicons (chromosomes 1 & 2 and the pHG1 megaplasmid) following growth in SOB rich medium
Table F	Numbers of transposon insertions and average insertion frequencies observed for each of the three C. necator H16 replicons (chromosomes 1 & 2 and the pHG1 megaplasmid) following growth in fructose mineral medium (FMM).

## Sheet: Table A
Bcen	Product_Bcen	Cnec	E-Value	Identity	Coverage	Product_Cnec	Functional category	IPKM_curated SOB	IPKM_curated FMM	log2(IPKM+1) SOB	log2(IPKM+1) FMM								Low coverage genes excluded from the anlaysis
I35_RS00210	primosomal protein N'	H16_A3632	0	58.53	99	Primosomal protein N'	Cell cycle	20.4572	3.7906	4.42339	2.26021								Locus tag	Low coverage SOB	Low coverage FMM
I35_RS01145	DNA-directed RNA polymerase subunit beta	H16_A3497	0	85.61	99	DNA-directed RNA polymerase beta subunit	Transcription/Translation	25.5715	5.0542	4.73181	2.59794			Cutoff (65th percentile)					H16_RS04080	0	1
I35_RS01150	DNA-directed RNA polymerase subunit beta'	H16_A3496	0	87.66	99	DNA-directed RNA polymerase beta prime subunit	Transcription/Translation	11.5072	16.4261	3.64469	4.12318			3.91306					H16_RS04270	1	1
I35_RS01170	elongation factor G	H16_A3492	0	88.177	100	translation elongation factor G (EF-G)	Transcription/Translation	2366.64	2990.82	11.2092	11.5468								H16_RS04275	1	1
I35_RS01285	preprotein translocase subunit SecY	H16_A3464	0	82.735	99	preprotein translocase SecY (membrane subunit)	Protein transport	1.2786	8.5289	1.18815	3.25231			Cutoff (75th percentile)					H16_A1492	1	1
I35_RS01315	DNA-directed RNA polymerase subunit alpha	H16_A3458	0	90.798	100	DNA-directed RNA polymerase alpha subunit	Transcription/Translation	5.1143	49.2783	2.61219	5.65186			4.42339					H16_A1532	1	1
I35_RS02145	putative lipid II flippase FtsW	H16_A3274	0	73.515	95	cell division protein FtsW	Cell Cycle	3.8357	17.6897	2.27372	4.22417								H16_A1535	1	0
I35_RS02170	cell division protein FtsA	H16_A3269	0	87.561	100	cell division protein FtsA	Cell Cycle	10.2286	30.3251	3.48911	4.96925								H16_A1537	1	1
I35_RS02175	cell division protein FtsZ	H16_A3268	0	82.957	100	cell division protein FtsZ	Cell Cycle	1.2786	0	1.18815	0								H16_A1541	1	1
I35_RS02195	preprotein translocase subunit SecA	H16_A3264	0	74.384	100	preprotein translocase subunit SecA	Protein transport	19.1786	7.5813	4.33475	3.1012								H16_A1542	1	1
I35_RS02275	GTPase ObgE	H16_A3250	0	82.934	90	Predicted GTPase	Cell Cycle	28.1287	25.2709	4.86437	4.71539								H16_A1594	1	1
I35_RS02310	signal recognition particle protein	H16_A3241	0	82.353	100	signal recognition particle GTPase	Protein transport	8.95	25.2709	3.3147	4.71539								H16_A1597	1	0
I35_RS02330	ribonucleoside-diphosphate reductase subunit alpha	H16_A3235	0	79.221	100	Ribonucleoside-diphosphate reductase alpha subunit	DNA replication and repair	12.7858	2.5271	3.78511	1.81848								H16_A1599	1	1
I35_RS02335	ribonucleotide-diphosphate reductase subunit beta	H16_A3234	0	82.963	100	Ribonucleoside-diphosphate reductase beta subunit	DNA replication and repair	6.3929	7.5813	2.88614	3.1012								H16_RS08005	1	1
I35_RS02940	protein translocase subunit SecF	H16_A3116	0	79.193	99	preprotein translocase subunit SecF	Protein transport	0	3.7906	0	2.26021								H16_RS08010	1	1
I35_RS02945	protein translocase subunit SecD	H16_A3115	0	71.475	92	preprotein translocase subunit SecD	Protein transport	49.8644	7.5813	5.66858	3.1012								H16_RS33625	1	1
I35_RS03100	molecular chaperone DnaK	H16_A3089	0	85.957	99	molecular chaperone DnaK (HSP70)	Protein modification	12.7858	126.355	3.78511	6.99271								H16_A1612	1	1
I35_RS03105	molecular chaperone DnaJ	H16_A3088	0	75.131	99	Chaperone protein DnaJ	Protein modification	26.8501	82.1306	4.79961	6.37731								H16_RS08020	1	1
I35_RS04550	DNA gyrase subunit A	H16_A0789	0	84.339	98	DNA gyrase subunit A	DNA replication and repair	14.0643	30.3251	3.91306	4.96925								H16_A1613	1	1
I35_RS04585	30S ribosomal protein S1	H16_A0798	0	84.211	100	SSU ribosomal protein S1	Transcription/Translation	3.8357	11.3719	2.27372	3.629								H16_A1617	1	1
I35_RS04905	Rne/Rng family ribonuclease	H16_A2580	0	76.599	75	Ribonuclease G and E	Transcription/Translation	511.43	365.165	9.00121	8.51635								H16_A1619	0	1
I35_RS06695	UvrD-helicase domain-containing protein	H16_A2750	0	68.579	100	Superfamily I DNA and RNA helicase	DNA replication and repair	237.815	126.355	7.89975	6.99271								H16_RS08135	0	1
I35_RS06980	transcription termination/antitermination protein NusA	H16_A2307	0	80.244	100	transcription pausing factor L	Transcription/Translation	1.2786	3.7906	1.18815	2.26021								H16_A1637	1	0
I35_RS06985	translation initiation factor IF-2	H16_A2306	0	72.081	100	translation initiation factor 2 (IF-2, GTPase)	Transcription/Translation	11.5072	41.6971	3.64469	5.41607								H16_RS08150	1	1
I35_RS08980	ribosome biogenesis GTPase Der	H16_A2360	0	80.405	99	GTP-binding protein	Transcription/Translation	28.1287	7.5813	4.86437	3.1012								H16_A1650	0	1
I35_RS09075	DNA polymerase III subunit gamma/tau	H16_A2389	0	74.219	71	DNA polymerase III tau/gamma subunit	DNA replication and repair	17.9001	7.5813	4.24032	3.1012								H16_A1664	1	1
I35_RS09085	transcription termination factor Rho	H16_A2395	0	88.614	96	transcription termination factor Rho	Transcription/Translation	3.8357	2.5271	2.27372	1.81848								H16_A1673	0	1
I35_RS09285	replicative DNA helicase	H16_A2275	0	80.174	99	Replicative DNA helicase	DNA replication and repair	34.5215	12.6355	5.15062	3.7693								H16_RS08345	1	1
I35_RS10015	outer membrane protein assembly factor BamA	H16_A2047	0	61.708	99	outer membrane protein, surface antigen OMA87	Protein modification	16.6215	15.1626	4.13926	4.01459								H16_A1676	0	1
I35_RS10080	NAD-dependent DNA ligase LigA	H16_A2060	0	70.089	97	NAD-dependent DNA ligase	DNA replication and repair	14.0643	12.6355	3.91306	3.7693								H16_A1677	1	0
I35_RS10090	chromosome segregation protein SMC	H16_A2062	0	76.818	99	chromosome segregation ATPase	Cell cycle	24.2929	22.7438	4.66066	4.56948								H16_A1681	1	0
I35_RS10625	Fe-S protein assembly chaperone HscA	H16_A1163	0	72.83	100	molecular chaperone (HscA)	protein modification	8.95	18.9532	3.3147	4.31855								H16_A1682	1	1
I35_RS11710	DNA polymerase III subunit alpha	H16_A0900	0	72.273	100	DNA polymerase III alpha subunit	DNA replication and repair	15.3429	29.0616	4.03059	4.90985								H16_RS08395	0	1
I35_RS11925	DNA topoisomerase IV subunit A	H16_A2667	0	70.439	97	Topoisomerase IV subunit A	DNA replication and repair	25.5715	68.2315	4.73181	6.11336								H16_RS33635	1	0
I35_RS11930	DNA topoisomerase IV subunit B	H16_A2669	0	80	100	Topoisomerase IV subunit B	DNA replication and repair	37.0787	7.5813	5.25091	3.1012								H16_RS33640	1	1
I35_RS16010	DNA topoisomerase III	H16_A3704	0	83.232	95	DNA topoisomerase III	DNA replication and repair	63.9288	49.2783	6.02079	5.65186								H16_RS33645	1	0
I35_RS16190	membrane protein insertase YidC	H16_A3744	0	61.041	99	inner membrane protein	protein modification	3.8357	6.3177	2.27372	2.87139								H16_RS08410	1	1
I35_RS16210	chromosomal replication initiator protein DnaA	H16_A0001	0	68.475	93	chromosomal replication initiator protein DnaA	DNA replication and repair	2.5572	0	1.83074	0								H16_RS08415	0	1
I35_RS16215	DNA polymerase III subunit beta	H16_A0002	0	75.472	100	DNA polymerase III beta subunit	DNA replication and repair	3.8357	8.8448	2.27372	3.29936								H16_A1690	0	1
I35_RS16220	DNA topoisomerase (ATP-hydrolyzing) subunit B	H16_A0003	0	72.954	100	DNA gyrase subunit B	DNA replication and repair	11.5072	15.1626	3.64469	4.01459								H16_A1692	1	1
I35_RS20660	DNA primase	H16_A2726	0	59.054	94	DNA primase	DNA replication and repair	8.95	6.3177	3.3147	2.87139								H16_A1695	0	1
I35_RS20665	RNA polymerase sigma factor RpoD	H16_A2725	0	80.153	81	DNA-directed RNA polymerase sigma subunit (RpoD)	DNA replication and repair	29.4072	41.6971	4.92634	5.41607								H16_A1708	1	1
I35_RS14395	signal recognition particle-docking protein FtsY	H16_A0363	4.55e-176	78.135	81	signal recognition particle receptor FtsY	Protein transport	16.6215	3.7906	4.13926	2.26021								H16_RS08520	1	1
I35_RS05025	GTPase Era	H16_A2554	3.12e-169	73.754	99	GTPase	Transcription/Translation	0	109.929	0	6.79349								H16_A1719	1	1
I35_RS14425	RNA polymerase sigma factor RpoH	H16_A0354	3.14e-164	72.222	98	DNA-directed RNA polymerase sigma subunit (RpoH)	Transcription/Translation	10.2286	20.2168	3.48911	4.40714								H16_A1721	1	1
I35_RS10055	30S ribosomal protein S2	H16_A2055	2.47e-162	87.295	99	SSU ribosomal protein S2	Transcription/Translation	14.0643	0	3.91306	0								H16_A1722	1	1
I35_RS10050	elongation factor Ts	H16_A2054	2.87e-162	79.57	95	Protein Translation Elongation Factor TS (EF-Ts)	Transcription/Translation	0	7.5813	0	3.1012								H16_A1724	0	1
I35_RS01215	30S ribosomal protein S3	H16_A3478	3.22e-149	91.892	83	SSU ribosomal protein S3	Transcription/Translation	7.6715	0	3.11628	0								H16_A1725	1	1
I35_RS02620	DNA polymerase III subunit delta	H16_A3137	3.74e-149	62.606	96	DNA polymerase III delta subunit	DNA replication and repair	2.5572	0	1.83074	0								H16_A1726	1	1
I35_RS05015	signal peptidase I	H16_A2557	2.61e-145	65.217	100	signal peptidase I	Protein transport	2.5572	69.1792	1.83074	6.13297								H16_A1729	0	1
I35_RS01310	30S ribosomal protein S4	H16_A3459	7.52e-139	88.889	100	SSU ribosomal protein S4	Transcription/Translation	10.2286	4.7383	3.48911	2.52062								H16_A1730	1	0
I35_RS04730	ribosome small subunit-dependent GTPase A	H16_A2711	2.07e-138	64.375	99	Predicted GTPase	Transcription/Translation	76.7145	40.4335	6.28011	5.37273								H16_A1731	0	1
I35_RS01185	50S ribosomal protein L3	H16_A3484	3.59e-134	85.915	99	LSU ribosomal protein L3	Transcription/Translation	1.2786	73.2857	1.18815	6.21501								H16_A1732	1	1
I35_RS01130	50S ribosomal protein L1	H16_A3500	3.17e-132	84.848	99	LSU ribosomal protein L1	Transcription/Translation	7.6715	0	3.11628	0								H16_A1735	1	1
I35_RS09395	DNA polymerase III subunit delta'	H16_A1570	3.52e-130	58.601	99	DNA polymerase III delta prime subunit	DNA replication and repair	12.7858	5.0542	3.78511	2.59794								H16_A1736	1	1
I35_RS01190	50S ribosomal protein L4	H16_A3483	1.9e-129	83.415	99	LSU ribosomal protein L4	Transcription/Translation	0	0	0	0								H16_RS08670	1	1
I35_RS05850	RlmE family RNA methyltransferase	H16_A2448	3.42e-128	79.186	99	23S rRNA methylase	Transcription/Translation	6.3929	6.3177	2.88614	2.87139								H16_RS08675	1	0
I35_RS05020	pseudogene - ribonuclease III	H16_A2555	4.93e-124	73.171	61	dsRNA-specific ribonuclease	Transcription/Translation	57.5359	191.427	5.87125	7.58817								H16_RS08680	1	0
I35_RS01120	transcription termination/antitermination protein NusG	H16_A3502	1.68e-120	88.649	99	transcription antitermination protein	Transcription/Translation	1.2786	0	1.18815	0								H16_RS08700	1	0
I35_RS01245	50S ribosomal protein L5	H16_A3472	1.43e-118	91.573	99	LSU ribosomal protein L5	Transcription/Translation	1.2786	1.8953	1.18815	1.53371								H16_RS08705	1	1
I35_RS08910	outer membrane protein assembly factor BamD	H16_A1433	1.85e-113	57.875	99	DNA uptake lipoprotein	Protein modification	1.2786	0	1.18815	0								H16_RS08710	1	1
I35_RS13835	apolipoprotein N-acyltransferase	H16_A0524	1.46e-111	58.947	50	Apolipoprotein N-acyltransferase	protein modification	21.7358	39.17	4.50689	5.32805								H16_A1749	1	1
I35_RS13480	threonylcarbamoyl-AMP synthase	H16_A0572	2.71e-111	61.862	96	putative translation factor (SUA5)	Transcription/Translation	2.5572	7.5813	1.83074	3.1012								H16_A1750	1	1
I35_RS10040	ribosome recycling factor	H16_A2052	1.79e-109	81.72	100	Ribosome Recycling Factor (RRF)	Transcription/Translation	0	0	0	0								H16_A1752	1	1
I35_RS01270	30S ribosomal protein S5	H16_A3467	7.97e-107	87.209	100	SSU ribosomal protein S5	Transcription/Translation	3.8357	0.9477	2.27372	0.961771								H16_RS08765	1	1
I35_RS01340	YihA family ribosome biogenesis GTP-binding protein	H16_A3452	3.27e-102	65.044	98	Predicted GTPase	Transcription/Translation	10.2286	41.6971	3.48911	5.41607								H16_A1765	0	1
I35_RS01165	30S ribosomal protein S7	H16_A3493	9.94e-102	89.744	100	SSU ribosomal protein S7	Transcription/Translation	2.5572	3.7906	1.83074	2.26021								H16_A1774	0	1
I35_RS04740	oligoribonuclease	H16_A2709	7.87e-100	69.11	93	Oligoribonuclease (3'->5' exoribonuclease)	Transcription/Translation	14.0643	10.1084	3.91306	3.47358								H16_A1775	0	1
I35_RS02735	50S ribosomal protein L13	H16_A0482	8.84e-96	90.845	100	LSU ribosomal protein L13	Transcription/Translation	2.5572	5.0542	1.83074	2.59794								H16_A1776	1	1
I35_RS01125	50S ribosomal protein L11	H16_A3501	1.93e-93	93.007	100	LSU ribosomal protein L11	Transcription/Translation	1.2786	0	1.18815	0								H16_A1777	1	1
I35_RS01220	50S ribosomal protein L16	H16_A3477	3.3e-93	92.029	100	LSU ribosomal protein L16	Transcription/Translation	2.5572	1.2635	1.83074	1.17856								H16_A1778	1	0
I35_RS01260	50S ribosomal protein L6	H16_A3469	2.19e-92	74.576	100	LSU ribosomal protein L6P	Transcription/Translation	11.5072	3.7906	3.64469	2.26021								H16_RS08875	1	1
I35_RS01135	50S ribosomal protein L10	H16_A3499	3.52e-88	81.208	90	LSU ribosomal protein L10	Transcription/Translation	0	1.2635	0	1.17856								H16_RS08910	1	1
I35_RS06860	translation initiation factor IF-3	H16_A1340	6.15e-86	84.173	80	translation initiation factor 3 (IF-3)	Transcription/Translation	0	0	0	0								H16_A1791	1	1
I35_RS01160	30S ribosomal protein S12	H16_A3494	2.88e-83	92.8	99	SSU ribosomal protein S12	Transcription/Translation	0	0	0	0								H16_RS08935	0	1
I35_RS10640	Fe-S cluster assembly scaffold IscU	H16_A1159	5.73e-82	89.6	93	iron sulfur cluster assembly protein (IscU)	protein modification	20.4572	1.2635	4.42339	1.17856								H16_A1794	0	1
I35_RS10630	Fe-S protein assembly co-chaperone HscB	H16_A1162	3.63e-81	67.836	98	Chaperone protein (HscB)	protein modification	28.1287	16.4261	4.86437	4.12318								H16_RS33655	0	1
I35_RS01235	50S ribosomal protein L14	H16_A3474	1.42e-80	93.443	100	LSU ribosomal protein L14	Transcription/Translation	0	0	0	0								H16_RS08965	1	1
I35_RS09500	septation protein A	H16_A1516	3.57e-80	64.205	100	intracellular septation protein A	cell cycle	5.1143	1.2635	2.61219	1.17856								H16_A1798	1	1
I35_RS01255	30S ribosomal protein S8	H16_A3470	3.8e-80	83.206	100	SSU ribosomal protein S8	Transcription/Translation	0	0	0	0								H16_A1799	1	1
I35_RS01305	30S ribosomal protein S11	H16_A3460	7.37e-80	84.962	100	SSU ribosomal protein S11	Transcription/Translation	2.5572	0	1.83074	0								H16_A1802	1	0
I35_RS01300	30S ribosomal protein S13	H16_A3461	4.13e-74	85.124	100	SSU ribosomal protein S13	Transcription/Translation	0	0	0	0								H16_A1803	0	1
I35_RS14230	single-stranded DNA-binding protein	H16_A0402	1.95e-73	70.879	100	Single-strand binding protein	DNA replication and repair	5.1143	1.2635	2.61219	1.17856								H16_A1804	0	1
I35_RS09305	30S ribosomal protein S6	H16_A2279	2.08e-73	84.348	93	SSU ribosomal protein S6	Transcription/Translation	0	0	0	0								H16_A1805	1	1
I35_RS06870	50S ribosomal protein L20	H16_A1342	1.92e-72	88.136	99	LSU ribosomal protein L20	Transcription/Translation	0	0	0	0								H16_RS09020	1	0
I35_RS01210	50S ribosomal protein L22	H16_A3479	8.45e-72	91.743	100	LSU ribosomal protein L22	Transcription/Translation	0	1.2635	0	1.17856								H16_RS09025	0	1
I35_RS01280	50S ribosomal protein L15	H16_A3465	1.14e-71	82.031	89	LSU ribosomal protein L15	Transcription/Translation	0	0.9477	0	0.961771								H16_RS09030	0	1
I35_RS10010	OmpH family outer membrane protein	H16_A2046	8.66e-69	69.231	87	hypothetical outer membrane protein	Protein modification	39.6358	0	5.34468	0								H16_A1809	0	1
I35_RS10635	iron-sulfur cluster assembly protein IscA	H16_A1160	8.74e-66	85.714	98	iron sulfur cluster assembly protein (IscA)	protein modification	6.3929	6.3177	2.88614	2.87139								H16_A1810	1	1
I35_RS12935	lipoprotein signal peptidase	H16_A3047	1.31e-65	59.259	98	lipoprotein signal peptidase II	protein modification	112.515	122.564	6.82673	6.94912								H16_A1811	0	1
I35_RS01250	30S ribosomal protein S14	H16_A3471	4.03e-64	91.089	100	SSU ribosomal protein S14	Transcription/Translation	0	0	0	0								H16_A1812	1	1
I35_RS10390	tRNA lysidine(34) synthetase TilS	H16_A1224	6.78e-63	43.363	92	Predicted ATPase of the PP-loop superfamily implicated in cell cycle control	cell cycle	15.3429	0	4.03059	0								H16_A1815	1	1
I35_RS02265	50S ribosomal protein L21	H16_A3252	3.13e-61	86.408	100	LSU ribosomal protein L21	Transcription/Translation	8.95	13.899	3.3147	3.89714								H16_A1819	1	1
I35_RS04700	ribosome maturation factor RimM	H16_A0895	2.35e-59	46.818	91	RimM protein required for 16S rRNA processing	Transcription/Translation	16.6215	1.2635	4.13926	1.17856								H16_A1820	0	1
I35_RS01195	50S ribosomal protein L23	H16_A3482	2.62e-59	84.615	100	LSU ribosomal protein L23	Transcription/Translation	2.5572	6.3177	1.83074	2.87139								H16_A1821	1	0
I35_RS01205	30S ribosomal protein S19	H16_A3480	6.01e-59	86.813	100	SSU ribosomal protein S19	Transcription/Translation	0	5.0542	0	2.59794								H16_A1825	1	1
I35_RS04710	50S ribosomal protein L19	H16_A0897	1.04e-57	84.167	92	LSU ribosomal protein L19	Transcription/Translation	2.5572	5.0542	1.83074	2.59794								H16_RS33660	1	1
I35_RS01265	50S ribosomal protein L18	H16_A3468	9.97e-55	75.207	100	LSU ribosomal protein L18	Transcription/Translation	8.95	0.9477	3.3147	0.961771								H16_RS33665	1	1
I35_RS09295	30S ribosomal protein S18	H16_A2277	2.19e-50	90	88	SSU ribosomal protein S18	Transcription/Translation	21.7358	15.1626	4.50689	4.01459								H16_A1834	0	1
I35_RS12880	50S ribosomal protein L28	H16_A3034	3.99e-49	94.737	99	LSU ribosomal protein L28	Transcription/Translation	20.4572	257.764	4.42339	8.01549								H16_A1837	0	1
I35_RS16580	AAA family ATPase	H16_B0003	6.46e-49	37.778	99	chromosome partition protein ParA	Cell cycle	13.0843	2.4418	3.81602	1.78316								H16_A1838	0	1
I35_RS01290	translation initiation factor IF-1	H16_A3463	2.39e-48	95.833	100	translation initiation factor 1 (IF-1)	Transcription/Translation	1.2786	4.7383	1.18815	2.52062								H16_A1839	1	1
I35_RS01115	preprotein translocase subunit SecE	H16_A3503	1.27e-47	65.873	100	preprotein translocase subunit SecE	Protein transport	1.2786	3.7906	1.18815	2.26021								H16_A1840	1	1
I35_RS01140	50S ribosomal protein L7/L12	H16_A3498	1.79e-47	80.645	100	LSU ribosomal protein L7/L12	Transcription/Translation	1.2786	1.2635	1.18815	1.17856								H16_A1843	1	1
I35_RS02950	preprotein translocase subunit YajC	H16_A3114	2.09e-47	70.093	98	protein translocase subunit YajC	Protein transport	54.9787	48.0148	5.80681	5.61515								H16_RS09185	1	0
I35_RS04695	30S ribosomal protein S16	H16_A0894	3.58e-46	87.013	90	SSU ribosomal protein S16	Transcription/Translation	0	0	0	0								H16_A1858	0	1
I35_RS04940	DUF177 domain-containing protein	H16_A2572	2.78e-45	44.845	91	predicted metal-binding, possibly nucleic acid-binding protein	Transcription/Translation	709.609	573.65	9.47291	9.16654								H16_A1863	0	1
I35_RS09105	type B 50S ribosomal protein L31	H16_A2397	3.44e-43	75.581	100	LSU ribosomal protein L31	Transcription/Translation	20.4572	11.3719	4.42339	3.629								H16_A1866	1	1
I35_RS13125	30S ribosomal protein S20	H16_A3065	7.82e-38	70.455	98	SSU ribosomal protein S20	Transcription/Translation	0	0	0	0								H16_RS09310	1	1
I35_RS04945	50S ribosomal protein L32	H16_A2571	5.1e-37	89.831	100	LSU ribosomal protein L32	Transcription/Translation	34.5215	5.0542	5.15062	2.59794								H16_A1870	1	0
I35_RS16585	ParB/RepB/Spo0J family partition protein	H16_B0004	9.19e-37	31.786	78	chromosome partitioning protein ParB	Cell cycle	61.0601	4.8835	5.95559	2.55667								H16_A1894	1	1
I35_RS01275	50S ribosomal protein L30	H16_A3466	4.75e-36	91.667	100	LSU ribosomal protein L30	Transcription/Translation	0	0	0	0								H16_A1895	0	1
I35_RS23930	DNA-binding protein	H16_A2928	2.79e-34	67.949	100	plasmid stability protein StbC	-	90.7788	61.9138	6.52009	5.9753								H16_RS09845	1	0
I35_RS06865	50S ribosomal protein L35	H16_A1341	2.29e-32	75.385	100	LSU ribosomal protein L35	Transcription/Translation	0	0	0	0								H16_A1975	0	1
I35_RS20935	succinate dehydrogenase assembly factor 2	H16_A2628	9.91e-29	68.605	97	conserved hypothetical protein	protein modification	21.7358	24.0074	4.50689	4.64428								H16_A1977	1	0
I35_RS01225	50S ribosomal protein L29	H16_A3476	1.6e-28	78.125	100	LSU ribosomal protein L29	Transcription/Translation	1.2786	1.2635	1.18815	1.17856								H16_A1978	0	1
I35_RS09300	primosomal replication protein N	H16_A2278	5.75e-28	46.465	100	primosomal replication protein N	Transcription/Translation	0	1.2635	0	1.17856								H16_RS09870	0	1
I35_RS16205	50S ribosomal protein L34	H16_A3747	1.2e-23	95.455	100	LSU ribosomal protein L34	Transcription/Translation	2.5572	0	1.83074	0								H16_RS09875	0	1
I35_RS01295	50S ribosomal protein L36	H16_A3462	9.4e-21	94.737	100	LSU ribosomal protein L36	Transcription/Translation	0	0	0	0								H16_A1979	1	1
I35_RS02115	cell division protein FtsL	H16_A3280	3.63e-20	50.588	75	cell division protein FtsL	Cell Cycle	89.5003	68.2315	6.49985	6.11336								H16_A1982	0	1
I35_RS30025	replication initiation protein	PHG373	1.45e-10	23.938	57	putative replication protein	DNA replication and repair	64.2865	44.9993	6.02871	5.52354								H16_A1984	1	0
																			H16_A1987	0	1
																			H16_A1991	1	1
																			H16_A1994	0	1
																			H16_A2005	0	1
																			H16_A2008	1	1
																			H16_A2014	1	1
																			H16_RS10095	1	1
																			H16_A2024	1	0
																			H16_RS10105	1	1
																			H16_A2026	1	0
																			H16_A2105	0	1
																			H16_RS10510	1	1
																			H16_A2106	1	1
																			H16_RS10530	1	1
																			H16_A2124	1	1
																			H16_RS10625	0	1
																			H16_RS10685	1	1
																			H16_A2139	0	1
																			H16_A2172	1	1
																			H16_A2188	1	1
																			H16_A2190	1	1
																			H16_A2191	0	1
																			H16_A2192	1	0
																			H16_A2193	1	1
																			H16_A2201	1	0
																			H16_A2203	1	1
																			H16_A2221	0	1
																			H16_A2222	0	1
																			H16_A2320	1	0
																			H16_A2473	0	1
																			H16_RS12370	1	0
																			H16_A2477	0	1
																			H16_A2523	1	1
																			H16_A2543	1	1
																			H16_A2544	0	1
																			H16_A2545	1	1
																			H16_A2593	0	1
																			H16_A2679	0	1
																			H16_A2763	1	0
																			H16_RS15990	1	0
																			H16_A3211	1	1
																			H16_A3212	1	1
																			H16_A3218	1	1
																			H16_RS33725	1	1
																			H16_RS33730	1	1
																			H16_A3504	1	1
																			H16_A3506	1	1
																			H16_A3507	1	1
																			H16_A3613	1	0
																			H16_B0043	1	0
																			H16_RS19970	0	1
																			H16_RS20180	0	1
																			H16_RS20185	1	0
																			H16_B0351	1	1
																			H16_B0352	1	1
																			H16_B0435	0	1
																			H16_B0436	0	1
																			H16_RS20945	1	1
																			H16_B0453	0	1
																			H16_B0457	1	1
																			H16_B0461	1	0
																			H16_B0465	1	1
																			H16_B0466	1	1
																			H16_B0471	1	0
																			H16_B0474	1	1
																			H16_B0475	0	1
																			H16_B0624	1	0
																			H16_B0903	0	1
																			H16_B0906	1	1
																			H16_RS23340	1	1
																			H16_B0921	1	0
																			H16_B0951	1	0
																			H16_B0952	1	0
																			H16_B0953	1	0
																			H16_RS23520	1	0
																			H16_B0958	1	0
																			H16_B0966	1	0
																			H16_B1007	1	0
																			H16_B1011	1	0
																			H16_RS23810	1	1
																			H16_B1018	1	1
																			H16_B1019	1	0
																			H16_B1022	1	0
																			H16_B1023	1	0
																			H16_B1048	1	0
																			H16_RS24025	1	0
																			H16_RS24100	1	1
																			H16_B1072	0	1
																			H16_B1074	1	1
																			H16_B1075	1	0
																			H16_B1088	1	1
																			H16_B1089	1	1
																			H16_B1133	1	1
																			H16_RS33765	1	1
																			H16_B1214	1	0
																			H16_B1258	1	0
																			H16_B1312	1	0
																			H16_B1313	0	1
																			H16_B1322	0	1
																			H16_RS25345	1	1
																			H16_B1324	1	1
																			H16_B1328	1	1
																			H16_B1334	1	0
																			H16_B1336	1	0
																			H16_B1338	1	0
																			H16_B1347	1	0
																			H16_B1348	1	1
																			H16_B1351	0	1
																			H16_B1354	1	1
																			H16_B1381	1	0
																			H16_B1400	1	1
																			H16_B1404	0	1
																			H16_B1407	1	0
																			H16_B1409	1	0
																			H16_B1410	0	1
																			H16_B1414	1	1
																			H16_B1417	1	0
																			H16_B1418	1	0
																			H16_B1419	0	1
																			H16_B1420	1	0
																			H16_B1421	1	0
																			H16_B1422	0	1
																			H16_RS25850	1	1
																			H16_B1441	1	0
																			H16_B1451	0	1
																			H16_RS26170	1	1
																			H16_B1619	1	0
																			H16_B1622	0	1
																			H16_B1623	1	0
																			H16_B1626	1	0
																			H16_B1627	0	1
																			H16_RS27350	0	1
																			H16_B1727	1	0
																			H16_B1731	0	1
																			H16_B1733	1	1
																			H16_B2017	1	1
																			H16_B2024	1	0
																			H16_B2025	1	1
																			H16_B2064	1	0
																			H16_B2078	1	1
																			H16_B2089	0	1
																			H16_B2294	1	0
																			H16_B2359	1	0
																			H16_B2448	1	0
																			H16_B2450	1	0
																			H16_B2453	1	0
																			H16_B2455	1	0
																			H16_B2459	1	0
																			PHG049	1	1
																			PHG052	1	1
																			PHG132	0	1
																			PHG138	1	0
																			H16_RS32270	1	0
																			H16_RS32280	1	1
																			PHG173	1	1
																			PHG181	1	0
																			PHG209	0	1
																			PHG232	0	1
																			PHG341	1	0
																				204	198

## Sheet: Table B
	GSM prediction (0 - essential, 1 - non-essential)	log2 (IPKM_FMM + 1)	log2 (IPKM_SOB + 1)	Essential in TraDIS (log2(IPKM+1) < 3.9)	Low coverage in TraDIS result (FMM)?	Low coverage in TraDIS result (SOB)?	Classification	Essential in Tn-Seq?
H16_B1300	1	9.98283	11.8446	1	0	0	TN	1
H16_B0145	1	12.2526	12.0335	1	0	0	TN	1
H16_B2234	1	10.4105	9.94645	1	0	0	TN	1
H16_A1374	1	7.58343	12.3615	1	0	0	TN	0
H16_A1753	1	5.41607	7.03798	1	0	0	TN	1
H16_A3161	0	4.12318	11.4076		0	0		0
H16_A0314	1	11.7891	12.3775	1	0	0	TN	1
PHG261	1	10.2691	10.265	1	0	0	TN	1
H16_A1854	1	5.13405	5.7044	1	0	0	TN	1
H16_A2905	1	10.3001	9.92588	1	0	0	TN	1
H16_A1039	1	2.87139	3.48911	0	0	0	FN	0
H16_B1122	1	6.91464	7.8858	1	0	0	TN	1
H16_A2908	1	4.12318	3.91306		0	0		0
H16_A1850	1	4.40714	4.33475	1	0	0	TN	1
H16_B2453	1	6.11622	2.42261	1	0	1	TN	1
H16_A2891	1	7.7952	9.54382	1	0	0	TN	1
H16_A1014	1	11.2725	11.3537	1	0	0	TN	1
H16_A2722	1	10.5744	10.0581	1	0	0	TN	1
H16_B0048	1	10.9769	10.5645	1	0	0	TN	1
H16_A2703	0	2.26021	2.61219	0	0	0	TP	0
H16_A1313	1	11.548	11.0161	1	0	0	TN	1
H16_B2229	1	11.9076	11.2339	1	0	0	TN	1
H16_B0421	1	8.0214	7.93805	1	0	0	TN	1
H16_B1534	1	9.56595	9.61849	1	0	0	TN	1
H16_B0322	1	10.5321	11.117	1	0	0	TN	1
H16_A0757	1	10.5552	10.4364	1	0	0	TN	1
H16_B1960	1	11.2413	11.6913	1	0	0	TN	1
H16_B1735	1	8.40072	5.614	1	0	0	TN	1
H16_B0212	1	12.6078	12.6109	1	0	0	TN	1
H16_B2444	1	5.7081	8.2588	1	0	0	TN	1
H16_A1114	1	11.368	11.5578	1	0	0	TN	1
H16_B0737	1	11.0165	11.0738	1	0	0	TN	1
H16_B1751	1	7.10578	7.8037	1	0	0	TN	1
H16_A1495	1	5.49902	6.02079	1	0	0	TN	1
H16_B0833	1	9.42956	9.63442	1	0	0	TN	1
H16_A0745	1	11.8096	11.7136	1	0	0	TN	1
H16_A0232	1	12.9018	12.7306	1	0	0	TN	1
H16_A2987	1	12.6554	12.5026	1	0	0	TN	1
H16_B0280	1	11.758	11.496	1	0	0	TN	1
H16_A3049	1	6.80983	4.24032	1	0	0	TN	0
H16_B1667	1	10.4234	10.1705	1	0	0	TN	1
H16_A2565	0	3.7693	2.88614	0	0	0	TP	0
H16_A2569	0	1.81848	3.48911	0	0	0	TP	0
H16_A0250	1	13.0575	12.2598	1	0	0	TN	1
H16_A3631	1	14.8891	14.7423	1	0	0	TN	1
H16_B0779	1	12.5158	11.8291	1	0	0	TN	1
H16_B0778	1	9.37225	9.84062	1	0	0	TN	1
H16_A1038	0	0	1.18815	0	0	0	TP	0
H16_A2325	1	3.1012	3.64469	0	0	0	FN	0
H16_A0062	1	10.3692	10.4417	1	0	0	TN	1
H16_A2030	1	4.56948	2.88614	0	0	0	FN	0
H16_B0072	1	11.8864	11.2726	1	0	0	TN
H16_B0473	1	5.7081	5.614	1	0	0	TN	1
H16_B0476	1	6.21437	5.614	1	0	0	TN	1
H16_B2459	1	6.16613	3.28139	1	0	1	TN	1
H16_B1398	1	5.7081	7.26351	1	0	0	TN	1
H16_B0174	1	13.3552	13.2367	1	0	0	TN	1
PHG399	1	12.263	11.9841	1	0	0	TN	1
H16_A1295	1	10.7166	10.9468	1	0	0	TN	1
H16_B0714	1	11.3746	11.0621	1	0	0	TN	1
H16_A3351	1	13.1919	12.8576	1	0	0	TN	1
H16_A2947	1	12.6042	12.3155	1	0	0	TN	1
H16_B1264	1	10.5486	10.1034	1	0	0	TN	1
H16_A3514	1	13.511	13.3217	1	0	0	TN	1
H16_A1971	1	6.85777	7.14612	1	0	0	TN	1
PHG398	1	8.7582	6.60629	1	0	0	TN	1
H16_B1664	1	10.0541	10.1148	1	0	0	TN	1
H16_B0696	1	11.522	11.9909	1	0	0	TN	1
H16_A1519	1	7.04886	8.01119	1	0	0	TN	1
H16_A2044	0	0	2.27372	0	0	0	TP
H16_A2794	1	12.7981	12.2015	1	0	0	TN	1
H16_B1709	1	9.96532	8.33872	1	0	0	TN	1
H16_B0753	1	12.2924	11.8135	1	0	0	TN	1
H16_B1148	1	10.5743	10.5394	1	0	0	TN	1
H16_B0644	1	10.7045	11.0294	1	0	0	TN	1
H16_A3288	1	13.2249	13.0484	1	0	0	TN	1
H16_A1718	1	6.35521	6.23184	1	0	0	TN	1
H16_B1560	1	9.91512	10.6571	1	0	0	TN	1
H16_A3411	0	2.26021	9.49353	0	0	0	TP	1
H16_B0070	1	13.0513	13.2223	1	0	0	TN	1
H16_A3600	1	12.6845	12.6256	1	0	0	TN	1
H16_B2471	1	11.6828	11.5452	1	0	0	TN	1
H16_B1255	1	9.19727	9.07001	1	0	0	TN	1
H16_A0856	1	7.26575	7.73636	1	0	0	TN	1
H16_A0845	1	7.89047	8.50825	1	0	0	TN	1
H16_A0501	0	1.81848	6.1819	0	0	0	TP	1
H16_A1216	0	6.85777	7.18467	1	0	0	FP	0
H16_A1627	1	6.11336	7.32932	1	0	0	TN	1
H16_A3430	1	4.64428	11.6808	1	0	0	TN	1
H16_A1910	1	9.57539	9.40923	1	0	0	TN	1
H16_B2194	1	10.5603	9.6964	1	0	0	TN	1
H16_B2192	1	8.35841	8.94791	1	0	0	TN	1
H16_A2106	1	2.87139	3.3147		1	1		1
H16_B2193	1	8.92026	9.53614	1	0	0	TN	1
H16_A2028	1	2.26021	3.3147	0	0	0	FN	0
H16_A3431	1	7.76199	14.344	1	0	0	TN	1
H16_A2280	1	9.15699	9.26677	1	0	0	TN	1
H16_A2452	1	3.1012	4.13926	0	0	0	FN	0
H16_A1185	0	3.1012	3.78511	0	0	0	TP	0
H16_A2454	0	0	4.42339	0	0	0	TP	0
H16_A1917	1	7.56429	8.10127	1	0	0	TN	1
H16_A2132	1	7.19286	7.54221	1	0	0	TN	1
H16_A3601	1	12.8853	12.7826	1	0	0	TN	1
H16_A0831	1	9.22254	8.55804	1	0	0	TN	1
H16_A1975	1	1.81848	4.33475		1	0		1
H16_A0230	1	1.17856	2.27372	0	0	0	FN	0
H16_A2217	1	11.4268	10.7019	1	0	0	TN	1
H16_A2966	1	10.4665	9.45463	1	0	0	TN	1
H16_A2907	1	5.08118	6.20709	1	0	0	TN	1
H16_A1864	1	4.01459	4.03059		0	0		1
H16_A1225	0	1.81848	3.64469	0	0	0	TP	0
H16_B1501	1	10.024	10.3643	1	0	0	TN	1
H16_B2566	1	13.0748	13.2651	1	0	0	TN	1
H16_A0316	1	12.8427	12.4259	1	0	0	TN	1
H16_A1445	1	10.8391	10.4589	1	0	0	TN	1
H16_A1713	1	8.23103	7.98231	1	0	0	TN	1
H16_A1438	1	12.5862	10.6408	1	0	0	TN	1
H16_A2148	1	6.84196	6.81039	1	0	0	TN	1
H16_B0668	1	10.3685	10.0331	1	0	0	TN	1
H16_A0462	1	12.3876	11.7994	1	0	0	TN	1
H16_B1369	1	7.95197	8.63623	1	0	0	TN	1
H16_A0867	1	9.7315	8.2721	1	0	0	TN	1
PHG232	1	0	4.65004		1	0		1
H16_A1297	1	10.303	10.3794	1	0	0	TN	1
H16_A1720	1	5.08118	3.91306	1	0	0	TN	1
H16_B0381	1	11.4609	11.9738	1	0	0	TN	1
H16_A0170	1	12.1277	11.9938	1	0	0	TN	1
H16_B0662	1	10.5949	10.0628	1	0	0	TN	1
H16_B0406	1	11.2758	11.3226	1	0	0	TN	1
H16_A1528	1	6.35521	6.49985	1	0	0	TN	1
H16_B0759	1	9.7774	10.2909	1	0	0	TN	1
H16_B0380	1	10.2692	9.90767	1	0	0	TN	1
H16_A0872	1	9.07487	8.5678	1	0	0	TN	1
H16_B1771	1	9.17306	8.37708	1	0	0	TN	0
H16_A0868	1	10.2091	9.16441	1	0	0	TN	1
H16_A1887	1	6.90416	7.05195	1	0	0	TN	1
H16_B0600	1	8.81469	7.96349	1	0	0	TN	1
H16_A0575	1	11.8131	11.6124	1	0	0	TN	1
H16_A2462	1	11.4795	10.957	1	0	0	TN	1
H16_A3273	0	1.81848	2.61219	0	0	0	TP	0
H16_B1870	1	11.5304	11.6091	1	0	0	TN	1
H16_A1526	1	8.12402	7.45027	1	0	0	TN	1
H16_B1083	1	8.95616	9.0224	1	0	0	TN	1
H16_A0782	1	10.5221	9.89908	1	0	0	TN	1
H16_B0432	1	6.35011	4.97866	1	0	0	TN	1
H16_B1593	1	9.10432	9.63442	1	0	0	TN	1
H16_A1923	1	4.12318	4.33475		0	0		0
H16_B0862	1	9.78141	9.43977	1	0	0	TN	1
H16_B1581	1	7.27455	10.6955	1	0	0	TN	0
H16_A2050	1	1.17856	2.27372	0	0	0	FN	0
H16_A2088	1	8.42913	8.7023	1	0	0	TN	1
H16_A0244	0	3.47358	6.49985	0	0	0	TP	0
H16_A3146	1	5.88565	2.88614	0	0	0	FN	0
PHG418	1	12.0921	10.6938	1	0	0	TN	1
H16_B1386	1	10.2199	8.43277	1	0	0	TN	1
H16_B0550	1	8.4719	7.4904	1	0	0	TN
H16_B2289	1	11.7313	11.496	1	0	0	TN	1
H16_A2422	1	4.01459	5.29856		0	0		1
H16_A3563	1	13.3562	13.1359	1	0	0	TN	1
H16_A3594	1	12.377	12.1614	1	0	0	TN	1
H16_A0461	1	13.0994	12.9882	1	0	0	TN	1
H16_A1832	1	0	2.27372	0	0	0	FN	1
H16_B1741	1	5.77396	5.73707	1	0	0	TN	1
H16_B0382	1	9.87442	9.65797	1	0	0	TN	0
H16_A0865	1	9.52184	9.18039	1	0	0	TN
H16_A1719	1	2.26021	2.27372		1	1
H16_A1889	1	6.46246	6.67253	1	0	0	TN	1
H16_A1410	1	10.7771	10.5317	1	0	0	TN	1
H16_B0402	1	9.07849	10.8051	1	0	0	TN	1
H16_A1101	1	9.10497	9.28167	1	0	0	TN	1
H16_B0420	1	7.56236	6.53279	1	0	0	TN	0
H16_B0365	1	9.73256	10.0331	1	0	0	TN	1
H16_A2258	1	8.89893	8.22356	1	0	0	TN	1
H16_B1773	1	8.75886	8.55491	1	0	0	TN	1
H16_B1439	1	8.70922	7.91217	1	0	0	TN	1
H16_B1188	1	9.79733	9.43977	1	0	0	TN	1
H16_A1699	1	6.21501	5.04284	1	0	0	TN	1
H16_B1738	1	6.06452	6.94392	1	0	0	TN	1
H16_A1716	1	4.96925	4.13926	1	0	0	TN	1
H16_A3311	1	11.7414	11.7812	1	0	0	TN	1
H16_B1346	1	5.40972	6.66268	1	0	0	TN	1
H16_A3593	1	11.3053	11.323	1	0	0	TN	1
H16_B0698	1	9.62514	9.94645	1	0	0	TN	1
H16_B0848	1	8.61353	7.91217	1	0	0	TN	1
H16_A0464	1	10.5209	10.6997	1	0	0	TN	1
H16_B0659	1	10.4079	9.76309	1	0	0	TN	1
H16_B2156	1	8.37972	9.41233	1	0	0	TN	1
H16_B1742	1	7.20462	6.99415	1	0	0	TN	1
H16_A1885	1	6.39907	6.72578	1	0	0	TN	1
H16_B0657	1	9.65166	9.60239	1	0	0	TN	1
H16_A0142	1	11.0863	11.0018	1	0	0	TN	1
H16_B1905	1	11.7752	9.58611	1	0	0	TN	1
H16_B0756	1	10.558	10.165	1	0	0	TN	1
H16_A2138	1	4.12318	4.24032		0	0		1
H16_B0389	1	10.5533	10.5436	1	0	0	TN	1
H16_B1914	1	11.3532	11.2598	1	0	0	TN	1
H16_A3201	1	7.08958	8.84552	1	0	0	TN	1
H16_A0100	1	11.6222	11.4252	1	0	0	TN	1
H16_A0873	1	8.4963	6.57916	1	0	0	TN	1
H16_A2979	1	10.1653	11.3238	1	0	0	TN	1
H16_B0915	1	7.75405	5.73707	1	0	0	TN	1
H16_B0419	1	7.10578	6.59919	1	0	0	TN	1
H16_A0810	1	7.728	8.39226	1	0	0	TN	1
H16_B2478	1	9.60266	9.59428	1	0	0	TN	1
H16_A0179	1	11.5959	11.1414	1	0	0	TN	1
H16_B0724	1	11.0165	11.4807	1	0	0	TN	1
H16_B1287	1	6.11622	7.1351	1	0	0	TN	0
H16_A0428	1	9.35927	11.9023	1	0	0	TN	1
H16_A0367	0	0	2.27372	0	0	0	TP	0
H16_B0546	1	10.918	10.2293	1	0	0	TN	1
H16_B1769	1	9.36692	10.5478	1	0	0	TN	0
H16_B1719	1	7.67006	7.1351	1	0	0	TN	1
H16_A1715	1	8.33065	9.29641	1	0	0	TN
H16_B1871	1	10.1534	10.1261	1	0	0	TN	1
H16_B1631	1	7.86398	7.68641	1	0	0	TN	1
H16_B0654	1	9.10432	7.91217	1	0	0	TN	1
H16_B0096	1	13.1035	13.1193	1	0	0	TN	1
H16_B0097	1	12.305	11.5703	1	0	0	TN	1
H16_A2871	0	0	2.27372	0	0	0	TP	1
H16_A1158	1	9.52432	10.5192	1	0	0	TN	1
H16_B0136	1	12.4078	11.8901	1	0	0	TN	1
H16_B1515	1	8.53973	7.74625	1	0	0	TN	1
H16_B0494	1	10.715	11.87	1	0	0	TN	1
H16_A1334	1	9.83492	10.1807	1	0	0	TN	1
H16_A1814	1	5.32805	5.20164	1	0	0	TN	1
H16_A2546	0	5.49902	2.61219	0	0	0	TP	0
H16_A1179	1	9.72505	10.3724	1	0	0	TN	1
H16_A0922	1	10.2229	11.0882	1	0	0	TN	1
H16_B1756	1	7.38404	7.62399	1	0	0	TN	1
H16_B1904	1	8.56785	8.48638	1	0	0	TN	1
H16_B2510	1	11.4721	11.7102	1	0	0	TN	1
H16_B1834	1	8.53023	8.60425	1	0	0	TN	1
H16_A2567	1	2.26021	2.61219	0	0	0	FN	0
H16_B1669	1	9.37755	8.88275	1	0	0	TN	1
H16_B2496	1	11.1879	10.9959	1	0	0	TN	1
H16_A1287	1	7.76199	8.44614	1	0	0	TN	1
H16_A0743	1	10.7456	10.0753	1	0	0	TN	1
H16_B0385	1	10.0274	10.2655	1	0	0	TN	1
H16_B1075	1	5.32438	2.42261	1	0	1	TN	1
H16_B0361	1	10.9943	10.2757	1	0	0	TN	1
H16_B1199	1	7.89391	4.76387	1	0	0	TN	1
H16_A2507	1	10.7635	10.6997	1	0	0	TN	1
H16_A3453	0	2.26021	0	0	0	0	TP	0
H16_A3048	0	4.64428	2.61219	0	0	0	TP	0
H16_A2042	0	1.17856	0	0	0	0	TP	0
H16_A3249	1	5.41607	7.32932	1	0	0	TN	0
H16_A2145	1	7.07613	7.60987	1	0	0	TN	1
H16_A0534	1	12.3835	11.9347	1	0	0	TN	1
H16_A1084	1	10.658	10.9137	1	0	0	TN	1
H16_A1083	1	7.66653	8.60143	1	0	0	TN	1
H16_A1081	1	8.90654	8.56293	1	0	0	TN	1
H16_A1217	0	3.89714	6.13017	0	0	0	TP	0
H16_B0876	1	9.91512	10.2909	1	0	0	TN	1
H16_A1785	1	4.40714	5.04284	1	0	0	TN	1
H16_B0750	1	10.2863	11.1561	1	0	0	TN	1
H16_A2802	0	4.31855	1.83074	0	0	0	TP	0
H16_B0449	1	4.66775	5.16557	1	0	0	TN	1
H16_B0673	1	8.98426	9.23572	1	0	0	TN	1
H16_B2531	0	1.78316	4.51142	0	0	0	TP	0
H16_A1178	1	12.1552	12.7137	1	0	0	TN	0
H16_B2567	1	14.4231	14.3153	1	0	0	TN	1
H16_A1013	1	11.8819	11.3137	1	0	0	TN	1
H16_A2459	1	10.56	10.4068	1	0	0	TN	1
H16_B1189	1	8.11332	8.55491	1	0	0	TN	1
H16_A3307	1	12.4095	13.0278	1	0	0	TN	1
H16_A2291	1	8.29627	7.86852	1	0	0	TN	1
H16_B0987	1	9.63403	8.98563	1	0	0	TN	1
H16_B2534	1	12.0988	11.5765	1	0	0	TN	1
H16_A3075	1	12.831	13.2008	1	0	0	TN	1
H16_A0227	0	8.87583	11.3381	1	0	0	FP	1
H16_B1918	1	12.4952	11.9517	1	0	0	TN	1
H16_A1412	1	10.7466	10.7315	1	0	0	TN	1
H16_A0797	0	3.1012	13.1129	0	0	0	TP	1
H16_A3547	1	14.376	14.1974	1	0	0	TN	1
H16_A1469	1	9.51936	9.93155	1	0	0	TN	1
H16_B2013	1	8.9981	9.10471	1	0	0	TN	1
H16_B2126	1	11.4671	12.6427	1	0	0	TN	1
H16_A3386	1	12.1097	11.9506	1	0	0	TN	1
H16_B2307	1	11.8947	11.6071	1	0	0	TN	1
H16_B2498	1	11.2383	11.0503	1	0	0	TN	1
H16_B0529	1	10.6153	11.2287	1	0	0	TN	1
H16_A2496	1	6.74333	6.43737	1	0	0	TN	1
H16_B1172	1	9.78541	9.70396	1	0	0	TN	1
H16_B1874	1	11.6753	10.8156	1	0	0	TN	1
H16_B0883	1	9.36157	9.43977	1	0	0	TN	1
H16_A2086	1	8.56529	8.66643	1	0	0	TN	0
H16_A0394	1	11.4101	11.6323	1	0	0	TN	1
H16_A1732	1	3.47358	3.48911		1	1		1
H16_A1509	1	9.19792	9.16441	1	0	0	TN	1
H16_A2214	1	5.32805	5.77347	1	0	0	TN	1
H16_A1544	1	3.89714	4.42339	0	0	0	FN	0
H16_A0606	0	2.26021	1.83074	0	0	0	TP	0
H16_A3664	1	12.5936	12.3321	1	0	0	TN	1
H16_A0273	1	12.1435	11.9229	1	0	0	TN	1
H16_B1191	1	10.6982	10.7586	1	0	0	TN	1
H16_B0390	1	10.4564	10.7144	1	0	0	TN	1
H16_B0200	1	11.3219	11.0738	1	0	0	TN	1
H16_B0378	1	10.0375	10.2706	1	0	0	TN	1
H16_A1290	1	9.89741	9.84796	1	0	0	TN	1
H16_A0840	1	8.18166	7.87639	1	0	0	TN	1
H16_A0263	0	2.26021	2.27372	0	0	0	TP	0
H16_B1997	1	5.89729	8.06095	1	0	0	TN	1
H16_A3005	1	11.398	11.2507	1	0	0	TN	1
H16_A0602	1	9.75489	9.97069	1	0	0	TN	1
H16_B1390	1	11.4571	9.35583	1	0	0	TN	1
H16_A0999	1	4.12318	3.91306		0	0		0
H16_B2275	1	12.1898	12.6854	1	0	0	TN	1
H16_B0052	1	12.1624	11.895	1	0	0	TN	1
H16_A2620	1	5.37273	10.1157	1	0	0	TN	0
H16_A1550	1	5.13405	6.04892	1	0	0	TN	0
H16_A1237	1	8.57489	9.26378	1	0	0	TN	1
H16_B0051	1	10.6703	10.4612	1	0	0	TN	1
H16_A1549	1	7.44382	7.09306	1	0	0	TN	1
H16_A2621	1	5.53878	11.9172	1	0	0	TN	0
H16_B2276	1	9.86689	10.3643	1	0	0	TN	1
H16_A1236	1	10.1653	10.4014	1	0	0	TN	1
H16_A3279	0	1.81848	1.83074	0	0	0	TP	0
H16_B0620	1	8.86844	8.48638	1	0	0	TN	1
H16_A0427	0	3.1012	10.8651	0	0	0	TP	0
H16_B1843	1	9.79733	9.12739	1	0	0	TN	1
H16_A1500	1	8.91789	9.11869	1	0	0	TN	1
PHG252	1	9.8439	9.34851	1	0	0	TN	1
H16_A2996	1	4.22417	9.5189		0	0		0
H16_B0626	1	10.7806	9.58611	1	0	0	TN	1
H16_B0627	1	9.8209	10.4433	1	0	0	TN	1
H16_A2995	1	4.64428	9.05422	1	0	0	TN	0
H16_A3602	1	12.9849	12.4433	1	0	0	TN	1
H16_B0961	1	10.7726	10.1595	1	0	0	TN	1
H16_A0567	1	11.6905	11.7564	1	0	0	TN	1
H16_A2961	1	12.4534	12.2863	1	0	0	TN	1
H16_B1745	1	6.35011	7.22196	1	0	0	TN	1
H16_A1591	1	8.85236	8.78408	1	0	0	TN	1
H16_A0861	1	5.13405	5.04284	1	0	0	TN	1
H16_B1699	1	8.10054	6.39004	1	0	0	TN	1
PHG229	1	8.78788	7.26379	1	0	0	TN	1
H16_B1433	1	7.70424	6.66268	1	0	0	TN	1
H16_A3330	1	12.9606	12.7428	1	0	0	TN	1
H16_B2470	1	11.6601	10.9135	1	0	0	TN	1
H16_B0517	1	11.6249	11.9245	1	0	0	TN	1
PHG230	1				0	0
H16_A2612	0	1.81848	11.585	0	0	0	TP	1
H16_A2614	0	3.1012	11.9095	0	0	0	TP	1
H16_A3155	0	8.48107	8.68895	1	0	0	FP	1
H16_A1434	1	9.61777	9.01197	1	0	0	TN	1
H16_A2058	1	9.06128	10.2368	1	0	0	TN	1
H16_A3057	1	10.4496	10.389	1	0	0	TN	1
H16_A2578	1	10.6017	9.84796	1	0	0	TN	1
H16_A2917	1	11.3401	11.1928	1	0	0	TN	1
H16_A2731	1	9.27055	8.71991	1	0	0	TN	1
H16_B0459	1	8.18769	5.47944	1	0	0	TN	1
H16_B2014	1	9.55662	9.10471	1	0	0	TN	1
H16_A1475	1	9.3113	8.85351	1	0	0	TN	0
H16_A1734	1	4.56948	4.24032	1	0	0	TN	1
H16_A1454	1	10.2841	10.4562	1	0	0	TN	1
H16_A2550	1	10.492	10.3055	1	0	0	TN	1
H16_A1502	1	10.0548	9.68048	1	0	0	TN	1
H16_B1502	1	9.43974	8.69814	1	0	0	TN	1
H16_B1863	1	9.09146	9.16075	1	0	0	TN	1
H16_A0282	1	11.2359	10.8935	1	0	0	TN	1
H16_A1102	1	10.81	10.6281	1	0	0	TN	1
H16_B1652	1	9.85553	10.2082	1	0	0	TN	1
H16_B0388	1	10.6682	10.6841	1	0	0	TN	1
H16_A0315	1	12.1604	11.9604	1	0	0	TN	1
H16_A0426	1	7.51531	11.2216	1	0	0	TN	1
H16_B2191	1	9.32359	8.93511	1	0	0	TN	1
H16_A2335	1	4.12318	0	0	0	0	FN	0
H16_B0618	1	8.82249	6.94392	1	0	0	TN	1
H16_A2266	0	2.59794	5.34468	0	0	0	TP
H16_B1558	1	10.896	10.5974	1	0	0	TN	1
H16_B1564	1	10.7945	10.5436	1	0	0	TN	1
H16_A3649	1	12.6211	12.6932	1	0	0	TN	1
H16_A1109	1	11.506	11.5528	1	0	0	TN	1
H16_A1306	1	9.94812	9.46771	1	0	0	TN	1
H16_A3013	1	10.4678	10.4014	1	0	0	TN	1
H16_A2326	1	8.90274	8.67999	1	0	0	TN	1
H16_A0499	1	12.9032	12.0462	1	0	0	TN	1
H16_B0132	1	12.7537	15.2554	1	0	0	TN	1
H16_B1712	1	8.19972	7.4904	1	0	0	TN	1
H16_A1447	1	9.26464	10.3514	1	0	0	TN	1
H16_A2969	1	11.4195	11.5117	1	0	0	TN	1
H16_A3090	1	12.3133	12.0938	1	0	0	TN	1
H16_A0610	1	2.87139	6.30365	0	0	0	FN
H16_B1110	1	7.72104	6.89189	1	0	0	TN	1
H16_A2109	1	6.21501	6.70825	1	0	0	TN	1
H16_B0612	1	9.13597	9.51049	1	0	0	TN	1
H16_B2206	1	5.4903	7.59173	1	0	0	TN	1
H16_B1561	1	10.6398	10.9167	1	0	0	TN	1
H16_A0795	0	3.1012	11.0285	0	0	0	TP	0
H16_A2849	0	4.12318	1.83074	0	0	0	TP	0
H16_A2855	0	6.77696	2.61219	0	0	0	TP	0
H16_B1212	1	8.30372	10.1975	1	0	0	TN	1
H16_B1835	1	10.8586	11.27	1	0	0	TN	1
H16_B1917	1	11.3438	10.9584	1	0	0	TN	1
H16_A3345	1	12.8268	12.7729	1	0	0	TN	1
H16_B2376	1	7.22831	6.46318	1	0	0	TN	1
H16_A1848	1	3.1012	4.92634	0	0	0	FN	1
H16_A2906	1	1.17856	2.27372	0	0	0	FN
H16_A0272	1	12.3619	12.5452	1	0	0	TN	1
H16_A1840	1	3.47358	3.11628		1	1		1
H16_A2704	1	3.1012	3.3147	0	0	0	FN	0
H16_B0739	1	10.5903	10.7514	1	0	0	TN	1
H16_A0429	1	12.9184	12.9108	1	0	0	TN	1
H16_A2460	1	9.53909	8.3757	1	0	0	TN	1
H16_A1452	0	1.81848	2.61219	0	0	0	TP	0
H16_A3443	1	2.87139	2.27372	0	0	0	FN	0
PHG121	1	8.30376	8.71033	1	0	0	TN	1
H16_A1906	1	9.06128	8.20492	1	0	0	TN	0
H16_A2636	1	9.38403	8.57265	1	0	0	TN	1
H16_B1092	1	8.18769	8.31915	1	0	0	TN	1
H16_A0753	1	3.47358	0	0	0	0	FN	0
H16_A1779	1	5.08118	5.7044	1	0	0	TN	1
H16_A1199	1	9.79032	10.9919	1	0	0	TN	1
H16_A2592	1	7.71938	9.10535	1	0	0	TN	1
H16_B1422	1	3.0575	4.20522		1	0		1
H16_B0345	1	8.19972	8.94791	1	0	0	TN	1
H16_B1441	1	6.01091	0	1	0	1	TN	1
H16_A3012	1	9.70553	10.0684	1	0	0	TN	1
H16_A0151	0	13.9638	13.3259	1	0	0	FP	1
H16_A2445	1	0	3.11628	0	0	0	FN	0
H16_A1847	1	6.26327	6.57916	1	0	0	TN	1
H16_A2885	1	9.8389	11.7489	1	0	0	TN	1
H16_A0043	1	12.6153	12.29	1	0	0	TN	1
H16_A3263	1	9.41374	10.9374	1	0	0	TN	1
H16_A0269	1	8.4963	7.70134	1	0	0	TN	1
H16_A2759	1	5.94604	4.92634	1	0	0	TN
H16_A3084	0	10.5233	11.5174	1	0	0	FP	0
H16_A0914	1	1.17856	3.78511	0	0	0	FN	0
H16_A0947	1	9.43233	10.1855	1	0	0	TN	1
H16_A3615	1	13.0469	12.0127	1	0	0	TN	1
PHG279	1	4.80733	4.65004	1	0	0	TN	1
H16_A2521	1	10.2274	10.0973	1	0	0	TN	1
H16_B1389	1	10.9839	7.4904	1	0	0	TN	1
PHG421	1	12.9416	9.53196	1	0	0	TN	1
H16_A1963	1	7.45425	7.06579	1	0	0	TN
H16_A1961	1	7.52524	6.87468	1	0	0	TN	1
H16_A1962	1	5.53878	5.29856	1	0	0	TN	1
H16_A3434	0	5.13405	11.7707	1	0	0	FP	0
H16_A2346	1	11.0071	10.7962	1	0	0	TN	1
H16_B0353	1	9.10432	8.55491	1	0	0	TN	1
H16_B0680	1	10.4438	9.61849	1	0	0	TN
H16_A2635	1	10.604	10.0476	1	0	0	TN	1
H16_B2113	1	9.18522	8.62033	1	0	0	TN	1
H16_B1384	1	9.61169	8.19582	1	0	0	TN	1
H16_B0278	1	9.95471	9.51909	1	0	0	TN	1
H16_A0568	1	6.99271	5.55547	1	0	0	TN	0
H16_B1152	1	10.0706	10.5394	1	0	0	TN	1
H16_B0990	1	7.27455	7.52498	1	0	0	TN	1
H16_B0891	1	7.20462	7.8858	1	0	0	TN	1
H16_B0213	1	11.0165	11.0203	1	0	0	TN	1
H16_B1831	1	9.63403	8.98563	1	0	0	TN	1
H16_A1204	1	1.17856	2.27372	0	0	0	FN	0
H16_A2981	1	10.9901	10.6975	1	0	0	TN	1
H16_A3412	0	1.81848	9.62782	0	0	0	TP	0
H16_A3410	0	3.1012	9.73777	0	0	0	TP	1
H16_A1772	1	5.37273	5.73935	1	0	0	TN	1
H16_A3277	0	1.17856	4.03059	0	0	0	TP	0
H16_A0955	1	11.3514	10.0159	1	0	0	TN	1
H16_A1337	1	10.5442	10.1535	1	0	0	TN	1
H16_A2293	1	8.14349	7.99682	1	0	0	TN	1
H16_A2339	1	9.6224	9.43344	1	0	0	TN	1
H16_A2761	1	5.82263	3.78511	0	0	0	FN	1
H16_A1922	1	4.12318	1.18815	0	0	0	FN	0
H16_B1223	1	9.01181	8.66752	1	0	0	TN	1
H16_B0103	1	13.1573	12.6397	1	0	0	TN	1
H16_A2528	1	4.22417	6.04892		0	0
H16_B1399	1	5.4903	5.33102	1	0	0	TN	1
H16_A2323	1	6.9193	8.75021	1	0	0	TN	1
H16_B1098	1	9.43466	9.55299	1	0	0	TN	1
H16_A3724	1	12.8177	12.6637	1	0	0	TN	1
H16_A1377	1	9.65668	11.9157	1	0	0	TN	1
H16_A0182	1	10.775	10.8168	1	0	0	TN	1
H16_B0875	1	8.85328	8.35803	1	0	0	TN	1
H16_A1801	1	7.50531	6.57916	1	0	0	TN	1
H16_A2861	1	9.80058	9.88159	1	0	0	TN	1
H16_A1535	1	4.40714	2.27372	1	0	1	TN	1
H16_B0571	1	10.8279	10.4921	1	0	0	TN	1
H16_A2663	1	10.3582	10.4	1	0	0	TN	1
H16_B0451	1	7.72104	6.2316	1	0	0	TN	1
H16_A0176	1	11.1844	11.5724	1	0	0	TN	1
H16_A0066	1	11.4354	10.7074	1	0	0	TN	1
H16_A1648	1	6.05971	5.87125	1	0	0	TN	1
H16_B2514	1	12.2197	11.8867	1	0	0	TN	1
H16_A0252	1	11.6006	11.084	1	0	0	TN	1
H16_A1103	1	10.1685	9.76982	1	0	0	TN	1
H16_A3125	1	11.4446	11.3352	1	0	0	TN	1
H16_B0764	1	8.32584	9.35583	1	0	0	TN	1
H16_B0464	1	4.1773	4.20522		0	0		1
H16_A1090	1	9.88975	9.43877	1	0	0	TN	1
H16_B0522	1	10.0641	10.0027	1	0	0	TN	1
H16_A2089	1	8.59859	9.21495	1	0	0	TN	1
H16_A2911	1	10.3073	10.6818	1	0	0	TN	1
H16_A0519	1	11.4452	11.1896	1	0	0	TN	1
H16_A3598	1	13.8349	13.4504	1	0	0	TN	1
H16_B0146	1	11.9757	12.1899	1	0	0	TN	1
H16_A1375	1	4.31855	10.504		0	0
H16_A0915	0	2.59794	7.20981	0	0	0	TP	1
H16_A0239	0	9.7315	8.94244	1	0	0	FP	0
H16_A3414	0	2.59794	0	0	0	0	TP	0
H16_A2607	1	4.12318	8.74592		0	0		0
H16_A0339	1	11.593	11.3719	1	0	0	TN	1
H16_A0317	1	12.737	12.1448	1	0	0	TN	1
H16_A3009	1	7.98703	7.3062	1	0	0	TN	1
H16_A2912	1	2.87139	8.81717	0	0	0	FN	0
H16_A0479	1	2.59794	3.78511	0	0	0	FN	1
H16_A2345	1	4.49059	4.79961	1	0	0	TN	0
H16_A0604	0	3.89714	2.27372	0	0	0	TP	0
H16_A3147	1	8.13054	14.562	1	0	0	TN	0
H16_B1388	1	11.4893	10.3691	1	0	0	TN	1
PHG420	1	13.3636	17.2539	1	0	0	TN	1
H16_A1656	1	6.19026	4.86437	1	0	0	TN	1
H16_B0946	1	5.13687	6.72348	1	0	0	TN	1
H16_A0322	1	4.78317	9.19305	1	0	0	TN	1
H16_B0736	1	10.2169	9.95281	1	0	0	TN	1
H16_B0287	1	11.2913	11.0414	1	0	0	TN	1
H16_A0617	1	7.33513	7.66544	1	0	0	TN	1
H16_B1155	1	7.29712	8.58799	1	0	0	TN	1
H16_A2163	1	7.93584	7.46078	1	0	0	TN	1
H16_A3433	1	12.6641	12.3101	1	0	0	TN	1
H16_A1113	1	11.139	10.6385	1	0	0	TN	1
H16_A1892	1	9.14416	8.29577	1	0	0	TN	1
H16_A3337	1	12.4531	11.7643	1	0	0	TN	1
H16_B2460	1	7.48581	6.59919	1	0	0	TN	1
H16_A2859	0	2.59794	3.78511	0	0	0	TP
H16_B0760	1	8.46194	9.22525	1	0	0	TN	1
H16_A1100	1	10.238	11.6943	1	0	0	TN	1
H16_B0199	1	11.2701	10.7945	1	0	0	TN	1
H16_B0198	1	11.7762	12.3394	1	0	0	TN	1
H16_B0632	1	10.0036	10.5267	1	0	0	TN	1
H16_B1576	1	7.34124	8.74289	1	0	0	TN	1
H16_A2854	1	10.7456	10.7239	1	0	0	TN	1
H16_A1047	0	3.29936	5.90242	0	0	0	TP	0
H16_B0371	1	10.196	11.0354	1	0	0	TN	1
H16_B0372	1	11.0568	10.6532	1	0	0	TN	1
H16_A0431	1	9.45328	9.70941	1	0	0	TN	1
H16_A3679	1	10.7285	10.1224	1	0	0	TN	1
H16_B0208	1	10.9751	11.9485	1	0	0	TN	1
H16_A3258	0	4.49059	3.91306	1	0	0	FP	0
H16_A2910	1	8.30206	8.25409	1	0	0	TN	1
H16_A0839	1	8.67194	8.75875	1	0	0	TN	1
H16_B0404	1	10.6398	10.3738	1	0	0	TN	1
H16_A2252	1	9.64307	9.52141	1	0	0	TN	1
H16_A0871	1	9.28231	9.18039	1	0	0	TN	1
H16_A1230	1	10.5209	9.998	1	0	0	TN	1
H16_A0866	1	8.60797	8.4827	1	0	0	TN	1
H16_A2018	1	8.10428	8.59667	1	0	0	TN	1
H16_B0358	1	11.9465	11.5025	1	0	0	TN	1
H16_A1197	1	11.3146	11.2866	1	0	0	TN	1
H16_A2807	1	12.2292	11.9668	1	0	0	TN	1
H16_A1700	1	6.58144	7.2708	1	0	0	TN	1
H16_A2744	0	2.87139	4.73181	0	0	0	TP	0
H16_A2732	0	2.59794	3.78511	0	0	0	TP	0
PHG393	1	5.20943	4.65004	1	0	0	TN
H16_A1967	1	5.49902	4.03059	1	0	0	TN
PHG404	1	8.21915	7.47401	1	0	0	TN	1
H16_B1584	1	7.44596	7.08963	1	0	0	TN	1
H16_A3346	1	13.26	12.5854	1	0	0	TN	1
H16_A0262	0	1.17856	3.48911	0	0	0	TP	0
H16_A0352	1	10.0599	11.9562	1	0	0	TN	0
H16_A3276	0	4.01459	1.83074	0	0	0	TP	0
H16_A0399	1	11.0847	10.1615	1	0	0	TN	1
H16_A0493	1	10.8919	11.0634	1	0	0	TN	1
H16_B1865	1	9.45488	9.81291	1	0	0	TN	1
H16_A2244	1	9.43759	9.31101	1	0	0	TN	1
H16_A2267	1	3.29936	7.52228	0	0	0	FN	1
H16_A3445	1	12.6839	13.8867	1	0	0	TN	1
H16_A3444	1	11.9645	11.7739	1	0	0	TN	1
H16_B1358	1	8.08765	7.98848	1	0	0	TN	1
H16_B1939	1	11.6645	11.3348	1	0	0	TN	1
H16_A0332	1	2.26021	5.90242	0	0	0	FN	0
H16_A3322	0	1.81848	11.9724	0	0	0	TP	1
H16_A2752	1	10.853	11.8231	1	0	0	TN	1
H16_B0820	1	9.63846	9.61047	1	0	0	TN	1
H16_A1934	1	6.37731	8.14754	1	0	0	TN	1
H16_B2160	1	11.5761	11.0941	1	0	0	TN	1
H16_A1791	1	2.26021	3.3147		1	1		1
H16_A0674	1	10.6513	9.967	1	0	0	TN	1
H16_B1017	1	6.26105	6.14533	1	0	0	TN	1
H16_B0376	1	8.61353	9.01025	1	0	0	TN	1
H16_A0827	1	2.87139	5.73935	0	0	0	FN	1
H16_A1809	1	2.87139	4.66066		1	0
H16_A3015	1	10.7593	10.6874	1	0	0	TN	1
H16_A1282	1	7.9942	7.69245	1	0	0	TN	1
H16_B0594	1	9.04554	9.22525	1	0	0	TN	1
H16_B1063	1	8.16332	8.33872	1	0	0	TN	1
H16_A3250	1	4.71539	4.86437	1	0	0	TN	1
H16_A3505	1	4.49059	6.28011	1	0	0	TN	0
H16_A2358	1	10.0024	10.4176	1	0	0	TN	1
H16_A3241	1	4.71539	3.3147	0	0	0	FN	0
H16_A3491	1	4.56948	6.54005	1	0	0	TN	0
H16_A0378	1	13.5855	13.4484	1	0	0	TN	1
H16_B0970	1	7.50533	8.01304	1	0	0	TN	1
H16_A1786	1	5.75673	5.63186	1	0	0	TN	1
H16_A2815	1	12.4763	12.3937	1	0	0	TN	1
H16_A1025	1	9.68131	9.998	1	0	0	TN	1
H16_A1053	1	1.17856	3.78511	0	0	0	FN	0
H16_A1060	1	2.26021	3.3147	0	0	0	FN	1
H16_A1052	1	3.89714	0	0	0	0	FN	0
H16_A1055	1	1.81848	2.61219	0	0	0	FN	0
H16_A1050	1	3.29936	0	0	0	0	FN	0
H16_A1063	1	2.87139	2.61219	0	0	0	FN	0
H16_A1051	1	1.17856	2.27372	0	0	0	FN	0
H16_A1058	1	1.17856	0	0	0	0	FN	0
H16_A1057	1	1.17856	3.91306	0	0	0	FN	0
H16_A1056	1	4.71539	4.24032	1	0	0	TN	0
H16_B1813	1	10.4183	9.72642	1	0	0	TN	1
H16_A3549	1	10.4207	10.9736	1	0	0	TN	1
H16_A2930	1	3.29936	2.27372	0	0	0	FN	0
H16_A1553	1	6.58144	7.59086	1	0	0	TN	1
H16_B2564	1	12.3502	11.848	1	0	0	TN	1
H16_A1602	1	6.03212	7.94536	1	0	0	TN	1
H16_A2076	1	10.0752	9.27275	1	0	0	TN	1
H16_B1662	1	10.9994	10.8398	1	0	0	TN	1
H16_B2522	1	12.7825	12.7616	1	0	0	TN	1
H16_B1239	1	8.7425	10.4478	1	0	0	TN	1
H16_A0285	1	13.0257	12.7265	1	0	0	TN	1
H16_A2748	1	11.1702	11.3416	1	0	0	TN	1
H16_B1736	1	6.06452	8.0372	1	0	0	TN	1
H16_A2150	1	6.94912	7.60987	1	0	0	TN	1
H16_A1903	1	7.02106	6.90578	1	0	0	TN	1
H16_A0807	1	0	8.29577	0	0	0	FN	1
H16_B2378	1	6.39265	6.59919	1	0	0	TN	1
H16_A2931	1	0	7.74498	0	0	0	FN	1
H16_B2500	1	12.4258	12.088	1	0	0	TN	1
H16_A2999	1	2.59794	10.7869	0	0	0	FN	0
H16_B1391	1	8.45191	6.89189	1	0	0	TN
PHG423	1	10.3509	9.4009	1	0	0	TN	1
H16_A3317	1	5.13405	4.92634	1	0	0	TN	0
H16_B1896	1	8.28125	8.50382	1	0	0	TN	0
H16_A0802	1	11.3562	11.6165	1	0	0	TN	1
H16_B2255	1	5.13687	6.78183	1	0	0	TN	1
H16_A2179	1	4.56948	5.59417	1	0	0	TN	1
H16_A0517	1	9.09501	10.1839	1	0	0	TN	1
H16_B1143	1	8.61353	4.76387	1	0	0	TN	1
H16_A0274	1	10.1461	10.0956	1	0	0	TN	1
H16_A2909	1	2.87139	3.64469	0	0	0	FN
H16_A1851	1	5.49902	5.73935	1	0	0	TN	1
H16_A0369	1	13.1151	12.9383	1	0	0	TN	1
H16_B1642	1	10.3923	9.6888	1	0	0	TN	1
H16_B0131	1	12.5959	12.7119	1	0	0	TN	1
H16_B0591	1	9.31256	8.85584	1	0	0	TN	1
H16_A2525	1	12.8848	12.9069	1	0	0	TN	0
H16_B1102	1	9.16081	10.6216	1	0	0	TN	1
H16_B0386	1	11.6271	11.6488	1	0	0	TN	1
H16_A1616	1	6.63745	6.13017	1	0	0	TN	1
H16_B0834	1	13.896	13.8718	1	0	0	TN	0
H16_A3124	0	2.59794	5.66858	0	0	0	TP	0
H16_A1186	0	3.629	1.83074	0	0	0	TP	0
H16_B2317	1	8.87595	8.12996	1	0	0	TN	1
H16_A1562	1	6.74333	6.85887	1	0	0	TN	1
H16_B1657	1	10.1253	10.5645	1	0	0	TN	1
H16_A1239	1	10.1477	9.3426	1	0	0	TN	1
H16_A3004	1	10.7101	10.5552	1	0	0	TN	1
H16_B1750	1	7.42562	8.33872	1	0	0	TN	1
H16_B1190	1	9.39335	10.0803	1	0	0	TN	1
H16_A2959	0	1.81848	3.3147	0	0	0	TP	0
H16_A0238	0	1.81848	0	0	0	0	TP	0
H16_A2967	1	11.0062	10.9232	1	0	0	TN	1
H16_A2368	0	2.59794	2.61219	0	0	0	TP	0
H16_A1322	1	9.3813	9.81966	1	0	0	TN	1
H16_A2265	1	2.87139	0	0	0	0	FN	0
H16_B0301	1	10.7379	10.5352	1	0	0	TN	1
H16_A0224	0	2.87139	4.33475	0	0	0	TP	1
H16_B1365	1	5.13687	6.14533	1	0	0	TN	1
H16_A3253	0	1.17856	1.18815	0	0	0	TP	0
H16_B1583	1	8.50136	8.43277	1	0	0	TN	1
H16_A1968	1	6.28681	6.39416	1	0	0	TN	1
H16_A0832	1	9.55614	8.27806	1	0	0	TN	1
H16_A0860	1	4.8479	5.29856	1	0	0	TN	1
H16_A0486	1	11.9803	11.6747	1	0	0	TN	1
H16_A1919	1	8.47083	7.71017	1	0	0	TN	1
H16_B0540	1	10.387	11.3373	1	0	0	TN	1
H16_B0541	1	8.7507	9.12739	1	0	0	TN	1
H16_B0544	1	11.4558	11.6989	1	0	0	TN	1
H16_B0542	1	11.3572	11.2287	1	0	0	TN	1
H16_B0539	1	9.00497	8.62033	1	0	0	TN	1
H16_B0543	1	9.38284	9.0224	1	0	0	TN	1
H16_A3036	0	9.57299	10.4874	1	0	0	FP	1
H16_A0183	1	11.4188	12.4283	1	0	0	TN	1
H16_A3633	0	1.17856	2.27372	0	0	0	TP	0
H16_A3063	0	2.26021	0	0	0	0	TP	0
H16_A2893	1	8.69411	8.31328	1	0	0	TN	1
PHG384	1	10.5632	10.1876	1	0	0	TN	1
H16_A1736	1	2.87139	3.11628		1	1		1
H16_A1151	1	7.92087	10.3877	1	0	0	TN	1
H16_B1081	1	8.61353	9.0224	1	0	0	TN	1
H16_A1494	1	4.8479	4.50689	1	0	0	TN	1
H16_B0148	1	13.3894	12.4128	1	0	0	TN	1
H16_A3234	1	3.1012	2.88614	0	0	0	FN	0
H16_A3235	1	1.81848	3.78511	0	0	0	FN	0
H16_A2390	1	11.6256	11.1641	1	0	0	TN	1
H16_B1503	0	1.78316	9.48437	0	0	0	TP	1
H16_B1606	1	9.589	9.2147	1	0	0	TN	1
H16_B0127	1	14.0527	13.0958	1	0	0	TN	1
H16_A3157	0	2.26021	3.3147	0	0	0	TP	1
H16_B0547	1	11.0943	10.6803	1	0	0	TN	1
H16_A0336	0	3.7693	12.5815	0	0	0	TP	0
H16_A2009	1	7.91333	7.05195	1	0	0	TN	1
PHG120	1	6.76816	6.48211	1	0	0	TN	1
H16_A1560	1	6.52318	6.20709	1	0	0	TN	1
H16_A2764	1	6.85777	6.57916	1	0	0	TN	1
PHG416	1	11.4278	10.3474	1	0	0	TN	1
PHG200	1	10.0781	8.18135	1	0	0	TN	1
H16_A0792	0	4.64428	11.6282	1	0	0	FP	0
H16_B1948	1	10.8084	11.2313	1	0	0	TN	1
H16_B0836	1	10.572	10.3402	1	0	0	TN	1
H16_A3136	1	12.3133	11.7136	1	0	0	TN	1
H16_A0323	1	9.55129	11.0583	1	0	0	TN	1
H16_A1370	0	2.59794	1.83074	0	0	0	TP	0
H16_B1241	1	7.84878	7.4904	1	0	0	TN	1
H16_A2200	1	8.80015	7.40745	1	0	0	TN	1
H16_B1701	1	9.66907	8.98563	1	0	0	TN	1
H16_A0642	1	13.2464	12.6218	1	0	0	TN	1
H16_B1454	1	5.7081	5.614	1	0	0	TN	1
H16_A0644	1	7.98703	7.6835	1	0	0	TN	1
H16_A2197	1	4.90985	5.63186	1	0	0	TN	1
H16_B1452	1	8.28125	8.52105	1	0	0	TN	1
H16_B1700	1	11.7519	10.2909	1	0	0	TN	1
H16_B1453	1	6.43398	5.85047	1	0	0	TN	1
H16_A0640	1	11.0558	11.2507	1	0	0	TN	1
H16_A2201	1	3.7693	3.11628	0	0	1	FN	1
H16_A0641	1	12.2729	12.6116	1	0	0	TN	1
H16_A0603	0	0	2.61219	0	0	0	TP	0
H16_B1765	1	9.22697	7.45498	1	0	0	TN	1
H16_B2270	1	10.5696	10.045	1	0	0	TN	1
H16_A1192	1	10.5852	10.1224	1	0	0	TN	1
H16_A0169	1	2.59794	3.11628	0	0	0	FN	0
H16_B2403	1	9.90413	10.7404	1	0	0	TN	1
H16_A3087	0	12.8395	12.5372	1	0	0	FP	1
H16_A1439	1	9.32841	8.05346	1	0	0	TN	1
H16_A2171	1	5.18505	4.73181	1	0	0	TN	1
H16_A2002	1	5.49902	6.93622	1	0	0	TN	1
H16_A0172	1	12.6266	12.4535	1	0	0	TN	1
H16_A0302	1	13.1538	12.7311	1	0	0	TN	1
H16_A1386	1	11.9139	11.6976	1	0	0	TN	1
H16_A3082	0	4.71539	2.61219	0	0	0	TP	0
H16_B0400	1	10.2258	10.2757	1	0	0	TN	1
H16_A2962	1	11.7839	11.6433	1	0	0	TN	1
H16_B0602	1	6.01091	6.94392	1	0	0	TN	1
H16_B0038	1	8.26988	7.34317	1	0	0	TN	1
H16_A2231	1	8.0434	7.77055	1	0	0	TN	1
H16_A1036	1	3.629	10.2368	0	0	0	FN	1
H16_B0313	1	9.46986	9.19336	1	0	0	TN	1
H16_B2452	1	6.11622	6.05358	1	0	0	TN	1
H16_A1035	1	1.81848	6.15627	0	0	0	FN	0
H16_A2043	0	0	1.18815	0	0	0	TP	0
H16_A0374	0	2.59794	1.83074	0	0	0	TP	0
H16_B2265	1	13.1233	13.1748	1	0	0	TN	0
PHG270	1	14.9668	14.8579	1	0	0	TN	1
H16_B2268	1	11.8381	11.2022	1	0	0	TN	1
PHG273	1	13.6699	13.1551	1	0	0	TN	1
PHG271	1	14.0272	13.8418	1	0	0	TN	1
H16_B2266	1	12.2322	11.8683	1	0	0	TN	0
H16_B2267	1	10.5368	10.3595	1	0	0	TN	0
H16_B1879	1	11.1056	10.0628	1	0	0	TN	1
H16_B2421	1	11.0518	10.8016	1	0	0	TN	1
H16_A2925	0	2.87139	5.87125	0	0	0	TP	0
H16_A2631	1	0	0	0	0	0	FN	0
H16_A2630	1	3.1012	5.29856	0	0	0	FN	0
H16_A2632	1	0	1.18815	0	0	0	FN	0
H16_A2629	1	4.22417	2.27372	0	0	0	FN	0
H16_A2480	1	6.90416	5.99209	1	0	0	TN	1
H16_B2271	1	10.6175	9.84062	1	0	0	TN	1
H16_A2733	0	5.85448	8.71991	1	0	0	FP	1
H16_B2285	1	10.4438	10.8805	1	0	0	TN	1
H16_A2994	1	5.32805	8.88896	1	0	0	TN	0
H16_A2919	0	11.7232	11.227	1	0	0	FP	1
H16_A0395	1	11.727	12.573	1	0	0	TN	1
H16_A0850	1	8.94033	9.34544	1	0	0	TN	1
H16_A1266	1	8.91412	8.92357	1	0	0	TN	1
H16_A0852	1	9.45068	9.67372	1	0	0	TN	1
H16_A3131	1	12.3818	12.3325	1	0	0	TN	1
H16_A3128	1	12.6251	12.7784	1	0	0	TN	0
H16_A1264	1	10.3116	9.8217	1	0	0	TN	1
H16_B1715	1	9.55662	9.87453	1	0	0	TN	1
H16_B1714	1	10.7604	10.5728	1	0	0	TN	1
H16_A2997	0	4.22417	9.22114		0	0		1
PHG178	1	3.32191	6.02871	0	0	0	FN	1
H16_B0339	1	11.5796	11.1113	1	0	0	TN	1
H16_A2862	1	11.3892	11.4997	1	0	0	TN	1
H16_B2401	1	10.2287	10.4205	1	0	0	TN	1
H16_B1014	1	6.16613	5.614	1	0	0	TN	1
H16_A1150	1	6.94912	7.3178	1	0	0	TN	1
H16_B2073	1	8.53023	8.80047	1	0	0	TN	1
H16_A0793	1	11.675	11.203	1	0	0	TN	1
H16_A3415	1	1.81848	9.67597	0	0	0	FN	1
H16_A1547	1	4.12318	4.79961		0	0		0
H16_A2385	1	10.0358	10.4444	1	0	0	TN	1
H16_A0186	1	11.5752	11.0321	1	0	0	TN	1
H16_B2494	1	11.9598	12.0275	1	0	0	TN	1
H16_A1235	1	10.3747	9.58524	1	0	0	TN	1
H16_B0130	1	12.9468	13.4144	1	0	0	TN	1
H16_A1016	1	12.6312	13.2849	1	0	0	TN	1
H16_B1897	1	9.07196	8.39588	1	0	0	TN	1
H16_B1898	1	9.44985	9.53614	1	0	0	TN	1
H16_A1017	1	12.467	12.5501	1	0	0	TN	1
H16_A0561	0	12.349	13.6544	1	0	0	FP	1
H16_B1428	1	10.1094	10.1429	1	0	0	TN	0
H16_A3109	1	11.167	11.1689	1	0	0	TN	1
H16_A2777	1	11.953	11.7354	1	0	0	TN	1
H16_A3416	1	1.17856	11.3967	0	0	0	FN	1
H16_A1694	1	5.91616	7.03798	1	0	0	TN	1
H16_A3083	1	10.7987	10.7195	1	0	0	TN	1
H16_A2964	1	11.6772	11.1553	1	0	0	TN	1
H16_A2963	1	12.1663	12.1682	1	0	0	TN	1
H16_A2713	1	11.5129	10.7412	1	0	0	TN	1
H16_B2440	1	7.29712	7.34317	1	0	0	TN	1
H16_A0068	1	13.027	12.6952	1	0	0	TN	1
H16_A1037	0	2.26021	7.93032	0	0	0	TP	0
H16_B0465	1	2.55667	2.42261		1	1		1
H16_A3170	1	6.82599	10.2551	1	0	0	TN	0
H16_A2863	1	9.61079	10.3821	1	0	0	TN	1
H16_A1317	0	1.17856	9.92777	0	0	0	TP	0
H16_B1016	1	7.99403	9.01025	1	0	0	TN	1
H16_A3056	1	12.3068	12.1272	1	0	0	TN	1
H16_B0144	1	12.3902	11.7326	1	0	0	TN	1
H16_A0498	1	0	4.50689	0	0	0	FN	1
H16_B0046	1	9.26181	6.99415	1	0	0	TN	1
H16_A0092	1	12.3349	12.0082	1	0	0	TN	1
H16_B2482	1	11.6293	10.9232	1	0	0	TN	1
H16_A3561	1	11.2046	11.0933	1	0	0	TN	1
H16_A3073	1	12.3804	11.7989	1	0	0	TN	1
H16_A0067	1	10.8191	11.0232	1	0	0	TN	1
H16_A3711	1	13.187	13.0265	1	0	0	TN	1
H16_B2130	1	12.3022	11.7546	1	0	0	TN	1
H16_B1931	1	12.3617	12.3671	1	0	0	TN	1
H16_A1466	1	9.25274	10.3808	1	0	0	TN	1
H16_A1223	0	2.26021	3.11628	0	0	0	TP	0
H16_A2848	0	3.1012	2.61219	0	0	0	TP	0
H16_A1356	1	11.438	11.3656	1	0	0	TN	1
H16_A3275	0	7.08958	8.17332	1	0	0	FP	0
H16_A2113	1	2.26021	2.61219	0	0	0	FN	1
H16_A2068	1	7.32379	7.41828	1	0	0	TN	1
H16_A3585	1	11.6239	10.9663	1	0	0	TN	1
H16_A3242	1	12.0291	11.7065	1	0	0	TN	1
H16_A0150	0	12.6458	12.1822	1	0	0	FP	1
H16_A3409	0	7.80338	11.0268	1	0	0	FP	1
H16_B0884	1	8.37972	8.57154	1	0	0	TN	1
H16_B0597	1	9.43466	8.98563	1	0	0	TN	1
H16_A0072	1	11.858	11.2477	1	0	0	TN	1
H16_B0548	1	10.4234	9.96545	1	0	0	TN	1
H16_A0143	1	11.7157	11.2799	1	0	0	TN	1
H16_B0447	1	4.35994	5.47944		0	0		1
H16_B1716	1	7.56236	8.01304	1	0	0	TN	1
H16_A2834	0	0	1.83074	0	0	0	TP	0
H16_B1695	1	9.45989	9.0464	1	0	0	TN	1
H16_B0334	1	8.86844	9.0224	1	0	0	TN	1
H16_A1256	1	9.26167	9.13518	1	0	0	TN	1
H16_A2634	1	9.47137	10.6222	1	0	0	TN	1
H16_A0180	1	12.0873	12.0086	1	0	0	TN	1
H16_A2065	1	10.4983	10.5855	1	0	0	TN	1
H16_A3025	0	2.87139	2.61219	0	0	0	TP	0
H16_A1960	1	5.75673	5.29856	1	0	0	TN	1
H16_A3551	1	10.5852	9.91063	1	0	0	TN	1
H16_B0601	1	8.06151	8.53808	1	0	0	TN	0
H16_A1905	1	10.2635	10.5478	1	0	0	TN	1
H16_A0670	1	11.7173	11.6831	1	0	0	TN	1
H16_B1630	1	9.14844	8.21712	1	0	0	TN	1
H16_A3236	1	9.38403	9.92777	1	0	0	TN	1
H16_A0597	1	12.1286	11.0565	1	0	0	TN	1
H16_A3045	0	1.17856	2.61219	0	0	0	TP	0
H16_A0211	0	3.1012	12.1366	0	0	0	TP	0
H16_A1639	1	8.31356	6.76022	1	0	0	TN	1
H16_B2222	1	12.2733	11.6131	1	0	0	TN	1
H16_A3572	1	13.4351	13.181	1	0	0	TN	1
H16_A3077	0	2.87139	7.49186	0	0	0	TP	1
H16_B1799	1	8.55854	8.71321	1	0	0	TN
H16_B2291	1	10.6108	10.4113	1	0	0	TN	1
H16_B2290	1	10.883	10.5052	1	0	0	TN	1
H16_B0795	1	8.31482	8.8422	1	0	0	TN	1
H16_A0633	1	11.5278	9.08512	1	0	0	TN	1
H16_A2461	1	11.761	11.518	1	0	0	TN	1
H16_B1945	1	11.5587	10.8838	1	0	0	TN	1
H16_A0471	1	12.1472	11.7744	1	0	0	TN	1
H16_B0981	1	10.6768	10.5436	1	0	0	TN	1
H16_A0624	1	7.7952	6.34962	1	0	0	TN	1
H16_B1250	1	7.3628	6.78183	1	0	0	TN	1
H16_A3485	1	10.8638	10.5342	1	0	0	TN	1
H16_A1676	1	2.87139	4.33475		1	0		1
H16_B0551	1	10.1221	10.0687	1	0	0	TN	1
H16_A2747	1	12.1568	11.2393	1	0	0	TN	1
H16_A1806	1				0	0		1
H16_B0596	1	9.76126	10.5562	1	0	0	TN	1
H16_B2168	1	11.2281	10.9584	1	0	0	TN	1
H16_A3165	0	10.4613	11.492	1	0	0	FP	1
H16_A3319	0	4.12318	12.9648		0	0		0
H16_A3320	0	6.82599	11.4285	1	0	0	FP	1
H16_A1511	0	3.47358	8.09453	0	0	0	TP	0
H16_A2069	0	3.47358	2.61219	0	0	0	TP	0
H16_A2570	1	2.87139	4.33475	0	0	0	FN	0
H16_A0588	1	8.95877	7.65633	1	0	0	TN	0
H16_A1531	1	5.82263	4.03059	1	0	0	TN	1
H16_B0062	1	12.1693	11.4873	1	0	0	TN	1
H16_B0283	1	9.7075	9.2147	1	0	0	TN	1
H16_B0226	1	7.18054	9.65797	1	0	0	TN	1
H16_B0319	1	5.4903	10.867	1	0	0	TN	1
H16_A0513	1	9.67017	10.0701	1	0	0	TN	1
H16_B0216	1	11.1758	11.2878	1	0	0	TN	1
H16_A3417	0	1.81848	10.7509	0	0	0	TP	1
H16_B1394	1	8.50136	10.4567	1	0	0	TN	1
PHG426	1	10.3804	11.6758	1	0	0	TN	1
PHG427	1	11.0775	11.9464	1	0	0	TN	1
H16_B1395	1	9.17306	10.1205	1	0	0	TN	0
H16_A0124	1	10.1589	9.55367	1	0	0	TN	1
H16_B1758	1	9.44481	9.09323	1	0	0	TN	1
H16_A0125	1	11.2314	14.4949	1	0	0	TN	1
H16_A0695	1	12.6398	12.0291	1	0	0	TN	1
H16_A3017	1	12.512	12.1545	1	0	0	TN	1
PHG422	1	11.638	10.3739	1	0	0	TN	1
H16_B1671	1	13.1631	12.7886	1	0	0	TN	1
H16_A2619	0	3.89714	11.7092	0	0	0	TP	0
H16_B0860	1	8.46194	7.83159	1	0	0	TN	1
H16_B1480	1	8.91297	7.85895	1	0	0	TN	1
H16_B2228	1	12.2896	11.7781	1	0	0	TN	1
H16_B0495	1	9.03214	8.69814	1	0	0	TN	1
H16_A0249	1	10.554	10.8024	1	0	0	TN	1
H16_B1198	1	9.03214	8.15225	1	0	0	TN	1
H16_A2508	1	2.59794	7.97499	0	0	0	FN	0
H16_A0430	1	12.6579	12.3555	1	0	0	TN	1
H16_A2102	1	7.15499	5.34468	1	0	0	TN	1
H16_A3042	1	7.97259	11.3274	1	0	0	TN	1
H16_A3678	1	12.6185	12.4895	1	0	0	TN	1
H16_B1236	1	4.35994	5.16557		0	0		1
H16_A0465	1	9.7654	10.0529	1	0	0	TN	1
H16_A1409	1	11.1726	11.3586	1	0	0	TN	1
H16_A1408	1	10.0752	10.5625	1	0	0	TN	1
H16_A0923	1	10.3187	10.3932	1	0	0	TN	1
H16_A0069	1	11.6429	11.2355	1	0	0	TN	1
H16_B0811	1	11.0029	10.9897	1	0	0	TN	0
H16_B0656	1	9.61619	10.3691	1	0	0	TN	1
H16_A1331	1	11.2123	10.7889	1	0	0	TN	1
H16_B0655	1	9.73256	9.27688	1	0	0	TN	1
H16_A1332	1	10.4247	10.7063	1	0	0	TN	1
H16_A0044	1	11.3919	11.525	1	0	0	TN	1
H16_A3520	1	13.1163	12.8333	1	0	0	TN	1
H16_B2565	1	6.11622	12.422	1	0	0	TN	0
H16_A2324	1	1.81848	3.11628	0	0	0	FN	0
H16_B0370	1	11.7041	11.5112	1	0	0	TN	1
H16_B1438	1	8.46194	9.43977	1	0	0	TN	0
H16_B0928	1	11.8873	11.5003	1	0	0	TN	1
H16_A3321	0	3.89714	11.5736	0	0	0	TP	1
H16_A0569	0	0	5.29856	0	0	0	TP
H16_A3582	1	12.5356	11.9176	1	0	0	TN	1
H16_A2209	1				0	0
H16_A2464	1	7.8594	8.64355	1	0	0	TN	1
H16_A1980	1	5.18505	6.41593	1	0	0	TN	1
H16_A0190	1	12.5189	11.8687	1	0	0	TN	1
H16_A3397	1	11.6772	11.3878	1	0	0	TN	1
H16_A3396	1	10.2106	10.0266	1	0	0	TN	1
H16_A3398	1	10.492	9.68497	1	0	0	TN	1
H16_B0648	1	8.7507	10.2397	1	0	0	TN	1
H16_A3712	1	13.2559	13.222	1	0	0	TN	1
H16_B0824	1	10.0575	9.89451	1	0	0	TN	1
H16_B1819	1	9.07196	10.6803	1	0	0	TN	1
H16_B0841	1	9.14844	9.71897	1	0	0	TN	1
H16_B0347	1	7.81789	7.55874	1	0	0	TN	1
H16_A0185	1	11.7568	11.5187	1	0	0	TN	1
H16_B0466	1	3.42854	3.28139		1	1		1
H16_B0081	1	12.4994	12.4903	1	0	0	TN	1
H16_A1041	1	10.6535	11.0443	1	0	0	TN	1
H16_A2762	1	9.97915	8.03248	1	0	0	TN	1
PHG213	1	7.17989	8.73775	1	0	0	TN	1
PHG212	1	6.64383	9.19873	1	0	0	TN	1
PHG211	1	11.3701	10.859	1	0	0	TN	1
PHG272	1	12.4014	12.2523	1	0	0	TN
H16_A1964	1	7.06256	7.18467	1	0	0	TN	1
H16_A1807	1	6.70889	7.11983	1	0	0	TN	1
H16_B0552	1	9.79337	9.74853	1	0	0	TN	1
H16_B0595	1	9.56129	9.59428	1	0	0	TN	1
H16_A1569	0	1.17856	0	0	0	0	TP	0
H16_A1125	1	10.4958	9.85793	1	0	0	TN	1
H16_A1558	1	7.92838	7.17193	1	0	0	TN	1
H16_A3599	1	11.6285	11.7958	1	0	0	TN	1
H16_B1693	1	10.5249	9.94645	1	0	0	TN	1
H16_A1404	1	9.9164	8.86938	1	0	0	TN	1
H16_A0734	0	4.12318	3.48911	0	0	0	TP	0
H16_A2883	0	2.26021	2.88614	0	0	0	TP	0
H16_B1475	1	7.29712	6.89189	1	0	0	TN	1
H16_A1529	1	5.41607	3.48911	0	0	0	FN	1
H16_B0813	1	11.7188	11.7233	1	0	0	TN	1
H16_A0925	1	11.0737	11.4642	1	0	0	TN	1
H16_A0791	0	1.81848	2.27372	0	0	0	TP	0
H16_B1357	1	11.0182	10.8051	1	0	0	TN	1
H16_A3313	1	12.9325	12.9713	1	0	0	TN	1
H16_A2589	1	11.0788	11.1801	1	0	0	TN	1
H16_A0259	0	3.629	4.13926	0	0	0	TP	0
H16_A0926	1	10.3259	9.65554	1	0	0	TN	1
H16_A3102	1	10.8049	10.7541	1	0	0	TN	1
H16_A0065	1	10.6614	10.2566	1	0	0	TN	1
H16_B1385	1	9.49449	9.28699	1	0	0	TN	1
PHG417	1	11.5323	11.7617	1	0	0	TN	1
H16_A0566	1	8.28463	8.81717	1	0	0	TN	0
H16_B2161	1	11.1262	10.7181	1	0	0	TN	1
H16_B2164	1	11.3626	10.7367	1	0	0	TN	1
H16_A1696	1	9.10828	8.45668	1	0	0	TN	1
H16_B1142	1	8.70922	8.10733	1	0	0	TN	1
H16_A0136	0	2.87139	2.27372	0	0	0	TP	0
H16_A3435	0	4.49059	11.5218	1	0	0	FP	1
PHG240	1	10.2372	10.1575	1	0	0	TN	1
H16_A2627	1	1.17856	4.79961	0	0	0	FN	0
H16_A1229	1	9.00207	8.89673	1	0	0	TN	1
H16_B0414	1	9.46986	10.1091	1	0	0	TN	1
H16_B0357	1	10.1158	10.0977	1	0	0	TN	0
H16_B2211	1	10.8259	10.9135	1	0	0	TN	1
H16_B0496	1	9.96179	10.0331	1	0	0	TN	0
H16_A2914	1	9.97191	9.88744	1	0	0	TN	1
H16_A0918	1	9.80466	9.65325	1	0	0	TN	1
H16_B1595	1	7.89391	7.04268	1	0	0	TN	1
H16_B0611	1	8.7425	8.94791	1	0	0	TN	1
H16_A2051	0	1.17856	3.64469	0	0	0	TP	0
H16_A1966	1	10.2365	10.147	1	0	0	TN	1
PHG405	1	12.8443	12.5165	1	0	0	TN	1
H16_B0536	1	11.9058	11.639	1	0	0	TN	1
PHG394	1	12.8408	12.5458	1	0	0	TN	1
H16_B1537	1	8.87595	9.19336	1	0	0	TN	1
H16_B0873	1	10.4131	9.82683	1	0	0	TN	1
H16_A1363	1	9.95732	9.66238	1	0	0	TN	1
H16_A1974	1	9.35649	9.06114	1	0	0	TN	1
H16_B2135	1	10.8774	9.98421	1	0	0	TN	1
H16_A2816	1	11.3394	10.9709	1	0	0	TN	1
H16_B1418	1	4.35994	3.28139		0	1
H16_A3261	1	10.8028	11.1159	1	0	0	TN	1
H16_A0037	1	11.2472	11.2209	1	0	0	TN	1
H16_B0422	1	5.7081	5.85047	1	0	0	TN	1
H16_B2227	1	11.6316	11.9722	1	0	0	TN	1
H16_B2220	1	11.3451	11.0473	1	0	0	TN	1
H16_B1533	1	7.29712	6.66268	1	0	0	TN	1
H16_B1004	1	6.21437	5.73707	1	0	0	TN
H16_B1034	1	6.72786	5.16557	1	0	0	TN	1
H16_A0038	1	10.5096	10.8229	1	0	0	TN	1
H16_B2521	1	11.7488	11.7214	1	0	0	TN	1
H16_B2286	1	11.7354	11.2675	1	0	0	TN	1
H16_A2638	1	12.8703	11.821	1	0	0	TN	1
H16_B0568	1	7.56236	5.85047	1	0	0	TN	1
H16_A1907	1	10.0428	9.37074	1	0	0	TN	1
H16_A1465	1	10.2471	8.84552	1	0	0	TN	1
H16_B2069	1	10.7886	11.5003	1	0	0	TN	1
H16_A3589	1	12.7503	12.6127	1	0	0	TN	1
H16_A0361	1	12.325	12.2175	1	0	0	TN	1
H16_B1670	1	9.80129	8.7575	1	0	0	TN	1
H16_B0324	1	11.4905	12.0981	1	0	0	TN	1
H16_A0372	0	2.87139	2.27372	0	0	0	TP	0
H16_B0968	1	6.69423	5.614	1	0	0	TN
H16_A2763	1	5.0263	3.3147	1	0	1	TN	1
H16_B2162	1	11.0334	10.6295	1	0	0	TN	1
H16_B1717	1	8.44182	8.97317	1	0	0	TN	1
H16_B1711	1	8.13854	8.81451	1	0	0	TN	1
H16_A3106	1	2.59794	1.18815	0	0	0	FN	0
H16_A2920	0	3.89714	1.83074	0	0	0	TP	0
H16_A1973	1	10.6926	10.2923	1	0	0	TN	0
H16_A2718	1	12.2265	12.0687	1	0	0	TN	1
H16_A0913	0	5.68767	7.88422	1	0	0	FP	0
H16_A0246	0	2.59794	10.6211	0	0	0	TP	0
H16_B1522	1	9.05881	9.05825	1	0	0	TN	1
H16_A2921	1	5.28194	12.9098	1	0	0	TN	1
H16_A3172	0	1.17856	2.88614	0	0	0	TP	0
H16_A3171	0	3.29936	4.24032	0	0	0	TP	0
H16_A2611	0	2.59794	0	0	0	0	TP	0
H16_A3186	1	11.6548	11.7754	1	0	0	TN	1
H16_A2038	1	11.5841	11.9176	1	0	0	TN	1
H16_A2968	1	11.7086	11.5862	1	0	0	TN	1
H16_A0488	1	12.5257	11.7516	1	0	0	TN	1
H16_A2376	1	7.5351	8.80897	1	0	0	TN	1
H16_B1238	1	6.01091	6.46318	1	0	0	TN	1
H16_A0767	1				0	0		1
H16_A0921	1	10.2812	10.176	1	0	0	TN	1
H16_A0953	0	3.47358	5.47481	0	0	0	TP	0
H16_A0304	1	11.9214	12.0176	1	0	0	TN	1
H16_A1231	1	9.41374	9.73344	1	0	0	TN	1
H16_B1956	1	10.1316	10.4296	1	0	0	TN	1
H16_A2505	1	7.88276	10.5771	1	0	0	TN	1
H16_B1842	1	9.81308	10.3973	1	0	0	TN	1
H16_A0280	1	13.2372	13.0696	1	0	0	TN	1
H16_A1949	1	8.23709	8.71553	1	0	0	TN	1
H16_B1841	1	7.70424	7.26351	1	0	0	TN
H16_A3154	1	4.31855	2.27372	0	0	0	FN	0
H16_A2446	0	4.01459	1.83074	0	0	0	TP	0
H16_B0682	1	10.4105	9.84062	1	0	0	TN	1
H16_B2210	1	12.1571	12.0063	1	0	0	TN	1
H16_B1748	1	6.65981	7.1351	1	0	0	TN	1
H16_B0616	1	11.7406	11.7491	1	0	0	TN	1
H16_B2003	1	10.5129	10.0977	1	0	0	TN	1
H16_A2078	1	9.16971	9.4651	1	0	0	TN	1
H16_B0847	1	10.328	11.3078	1	0	0	TN	1
H16_B0907	1	5.63909	5.73707	1	0	0	TN	1
H16_B0974	1	7.56236	8.10733	1	0	0	TN	1
H16_B2438	1	6.30626	7.38141	1	0	0	TN	1
H16_B2480	1	11.761	11.865	1	0	0	TN	1
H16_B0089	1	12.2769	12.6671	1	0	0	TN	1
H16_B2493	1	12.0162	11.8135	1	0	0	TN	1
H16_B0355	1	10.2462	10.1429	1	0	0	TN	1
H16_B2159	1	9.23867	9.33649	1	0	0	TN	1
H16_B1740	1	6.88514	6.2316	1	0	0	TN	1
H16_B1840	1	9.7774	9.35583	1	0	0	TN	1
H16_B0707	1	9.94402	10.552	1	0	0	TN	1
H16_B1749	1				0	0		1
H16_B1372	1	9.94759	9.83375	1	0	0	TN	1
H16_B0688	1	11.4621	11.7941	1	0	0	TN	1
H16_B0914	1	7.15605	8.53808	1	0	0	TN	1
H16_B2114	1	13.9087	12.0938	1	0	0	TN	1
H16_B0367	1	10.5201	10.3059	1	0	0	TN	1
H16_B1449	1	6.01091	6.39004	1	0	0	TN	1
H16_B2532	1	12.8171	12.8435	1	0	0	TN	1
H16_A3523	1	11.1726	10.8462	1	0	0	TN	1
H16_B1363	1	11.9634	11.0503	1	0	0	TN	1
H16_A3521	1	10.8241	10.6852	1	0	0	TN	1
H16_B1362	1	6.26105	4.20522	1	0	0	TN
H16_B1359	1	11.0617	11.3445	1	0	0	TN	1
H16_B1361	1	9.26181	8.90917	1	0	0	TN	0
H16_A3524	1	13.353	12.866	1	0	0	TN	1
H16_B1360	1	9.47976	8.33872	1	0	0	TN
H16_A3522	1	12.9593	14.5514	1	0	0	TN	1
H16_A3348	1	12.7723	12.4373	1	0	0	TN	1
H16_A3141	1	2.26021	3.11628	0	0	0	FN	0
H16_A1291	1	9.8665	9.62782	1	0	0	TN	1
H16_A1972	1	11.3373	11.1593	1	0	0	TN	1
H16_A0167	1	12.4059	12.3285	1	0	0	TN	1
H16_A0455	1	10.9639	10.7552	1	0	0	TN	1
H16_A0749	0	4.12318	5.55547		0	0		0
H16_A3037	1	9.85277	9.61612	1	0	0	TN	1
H16_B0560	1	9.80916	9.05825	1	0	0	TN	1
H16_A0794	0	5.9753	10.3696	1	0	0	FP	1
H16_A1312	1	10.5146	9.89908	1	0	0	TN	1
H16_A2092	1	9.61544	9.42004	1	0	0	TN	1
H16_A3666	1	12.0662	11.6769	1	0	0	TN	1
H16_B2169	1	10.9716	10.3402	1	0	0	TN	1
H16_A3031	1	5.49902	4.24032	1	0	0	TN	1
H16_A2618	0	3.89714	3.3147	0	0	0	TP	0
H16_B0337	1	11.1758	9.64231	1	0	0	TN	1
H16_A0220	1	10.5934	10.8651	1	0	0	TN	1
H16_B1047	1	11.9492	9.94645	1	0	0	TN	1
H16_A2913	0	1.81848	3.11628	0	0	0	TP	0
H16_A2643	1	10.4768	10.1273	1	0	0	TN	1
H16_A2204	1	5.53878	4.66066	1	0	0	TN	1
H16_A2647	1	10.3554	9.50373	1	0	0	TN	1
H16_A1603	1	7.96532	8.16692	1	0	0	TN	1
H16_A3038	0	10.625	10.958	1	0	0	FP	1
H16_A1188	1	1.17856	4.92634	0	0	0	FN	0
H16_B1881	1	9.76126	9.67347	1	0	0	TN	1
H16_A0689	1	6.82599	7.6004	1	0	0	TN	1
H16_A3673	1	12.6534	12.3159	1	0	0	TN	1
H16_A1394	1	9.09167	9.38736	1	0	0	TN	1
H16_A1258	1	9.92205	9.18357	1	0	0	TN	1
H16_B0965	1	8.17556	7.83159	1	0	0	TN	1
H16_A1259	1	8.17537	7.71017	1	0	0	TN
H16_A1425	1	9.43759	9.21184	1	0	0	TN	0
PHG074	1	9.28075	9.7224	1	0	0	TN	1
H16_A3578	1	11.8804	11.7686	1	0	0	TN	1
H16_A2615	0	6.82599	10.6762	1	0	0	FP	1
H16_A0570	0	0	0	0	0	0	TP	0
H16_A0571	0	4.71539	4.86437	1	0	0	FP
H16_A0787	0	1.17856	0	0	0	0	TP	0
H16_A1456	0	3.1012	3.11628	0	0	0	TP	0
H16_B1953	1	10.2139	9.92071	1	0	0	TN	1
H16_A3010	1	5.65186	6.72578	1	0	0	TN	1
H16_B0819	1	10.0575	10.3207	1	0	0	TN	1
H16_A3091	1	13.2486	13.7245	1	0	0	TN	1
H16_A0746	0	1.17856	0	0	0	0	TP	0
H16_A1681	1	4.12318	3.11628		0	1		0
H16_A1682	1	3.29936	2.88614		1	1		0
H16_B1812	1	8.66651	8.80047	1	0	0	TN	1
H16_A3418	0	2.87139	2.61219	0	0	0	TP	0
H16_A3622	1	12.7268	12.5932	1	0	0	TN	1
H16_A3271	0	2.59794	3.91306	0	0	0	TP	0
H16_A3129	0	9.25274	9.39834	1	0	0	FP	1
H16_A2343	1	7.63018	9.31391	1	0	0	TN	1
H16_A1117	1	9.71207	9.37352	1	0	0	TN	1
H16_B2455	1	3.72343	2.42261	0	0	1	FN	1
H16_B0460	1	7.34124	6.14533	1	0	0	TN	1
H16_B1817	1	10.3497	9.75583	1	0	0	TN	0
H16_B1213	1	5.03311	10.3738	1	0	0	TN	0
H16_A0291	1	12.0948	11.878	1	0	0	TN	1
H16_A2818	1	9.23469	7.91512	1	0	0	TN	1
PHG385	1	6.1898	5.36384	1	0	0	TN	1
H16_A1924	1	5.37273	7.18467	1	0	0	TN	1
H16_B0744	1	10.883	10.6726	1	0	0	TN	1
H16_B0743	1	12.2762	12.3942	1	0	0	TN	1
H16_B0746	1	9.43466	8.39588	1	0	0	TN	1
H16_A1251	1	11.5259	10.8117	1	0	0	TN	1
H16_A2457	1	11.083	10.769	1	0	0	TN	1
H16_A2552	0	5.82263	2.88614	0	0	0	TP	0
H16_A2251	1	10.6296	10.4203	1	0	0	TN	1
H16_A1335	1	10.7946	11.634	1	0	0	TN	1
H16_A2049	0	2.59794	4.24032	0	0	0	TP	0
H16_B1967	1	9.19727	9.88788	1	0	0	TN	1
H16_B0321	1	11.7912	11.8801	1	0	0	TN	1
H16_A2758	1	8.97697	9.42273	1	0	0	TN	1
H16_B1195	1	9.3881	9.48437	1	0	0	TN	1
H16_A0243	0	3.47358	2.88614	0	0	0	TP	0
H16_A1437	1	12.6027	11.2605	1	0	0	TN	1
H16_A2003	1	7.55463	7.35208	1	0	0	TN	1
H16_A2012	1	6.94912	7.13304	1	0	0	TN	1
H16_B0558	1	9.91147	9.7775	1	0	0	TN	1
H16_B0812	1	11.5887	12.5482	1	0	0	TN	1
H16_A0924	1	11.2023	10.9223	1	0	0	TN	1
H16_A2364	0	2.26021	2.61219	0	0	0	TP	0
H16_B2446	1	6.43398	5.85047	1	0	0	TN	1
H16_A2182	1	9.30555	10.423	1	0	0	TN	1
H16_A2183	1	8.81642	9.26378	1	0	0	TN	1
H16_B0842	1	10.6595	10.8569	1	0	0	TN	1
H16_A1953	1	5.9753	7.59086	1	0	0	TN	1
H16_B0295	1	11.5784	11.7251	1	0	0	TN	1
H16_A3272	0	0	1.83074	0	0	0	TP	0
H16_A0208	0	1.17856	1.18815	0	0	0	TP	0
H16_A1132	0	2.26021	2.88614	0	0	0	TP	0
H16_A0615	1	7.37959	8.05346	1	0	0	TN	1
H16_B1180	1	10.1126	10.0745	1	0	0	TN	1
H16_A1000	1	13.6929	12.9134	1	0	0	TN	1
H16_A0547	1	10.4352	11.291	1	0	0	TN	1
H16_A0548	1	9.50939	10.3386	1	0	0	TN	1
H16_B0330	1	10.642	10.8398	1	0	0	TN	1
H16_A0535	1	11.2688	10.3683	1	0	0	TN	1
H16_B2288	1	10.9415	11.2777	1	0	0	TN	1
H16_B0549	1	10.2404	8.68291	1	0	0	TN	1
H16_A3153	1	13.7631	13.3718	1	0	0	TN	1
H16_B0649	1	8.13854	8.45086	1	0	0	TN	1
H16_B0642	1	8.81469	8.23811	1	0	0	TN	1
H16_B2277	1	11.599	11.5133	1	0	0	TN	1
H16_A0042	1	12.0173	11.9081	1	0	0	TN	1
H16_A2506	1	10.641	9.66238	1	0	0	TN	1
H16_A2144	1	6.50322	6.55974	1	0	0	TN	1
H16_A3014	1	11.4221	11.4907	1	0	0	TN	1
H16_A3107	0	2.87139	2.27372	0	0	0	TP	0
H16_B1368	1	7.89391	7.17919	1	0	0	TN	1
H16_A1358	1	11.0255	10.6638	1	0	0	TN	1
H16_A1457	0	3.1012	2.27372	0	0	0	TP	0
H16_A0666	1	10.0853	10.3738	1	0	0	TN	1
H16_A3061	0	1.81848	5.55547	0	0	0	TP	0
H16_A1324	1	4.01459	5.77347		0	0		1
H16_A1134	0	1.81848	1.83074	0	0	0	TP	0
H16_A0520	1	9.8955	10.4417	1	0	0	TN	1
H16_A3018	1	11.9322	11.5982	1	0	0	TN	1
H16_B0348	1	6.82427	6.59919	1	0	0	TN	1
H16_B1818	1	8.9912	8.2792	1	0	0	TN	1
H16_A0362	1	12.0998	12.0531	1	0	0	TN	1
H16_A0181	1	12.9813	14.8592	1	0	0	TN	1
H16_B1170	1	9.74493	9.18257	1	0	0	TN	1
H16_A2066	0	1.17856	2.61219	0	0	0	TP	0
H16_B0411	1	11.5208	11.6913	1	0	0	TN	1
H16_A0174	1	10.2106	11.0496	1	0	0	TN	1
PHG419	1	11.1705	11.0946	1	0	0	TN	1
H16_A3318	1	13.1395	12.7268	1	0	0	TN	1
H16_B1387	1	9.03886	9.3654	1	0	0	TN	1
H16_A2053	1	6.39907	2.27372	0	0	0	FN	0
H16_A0784	1	10.1413	9.69835	1	0	0	TN	1
H16_A2780	1	12.1142	11.8916	1	0	0	TN	1
H16_B0984	1	10.6617	11.1367	1	0	0	TN	1
H16_A1098	1	11.5959	11.3409	1	0	0	TN	1
H16_B0917	1	8.61353	9.03445	1	0	0	TN	1
H16_A0228	1	12.1476	12.3495	1	0	0	TN	1
H16_A0229	1	10.4704	10.0248	1	0	0	TN	1
H16_A3408	0	4.90985	9.76347	1	0	0	FP	1
H16_B1076	1	5.32438	8.80047	1	0	0	TN	1
H16_A1122	1	3.29936	9.84595	0	0	0	FN	1
H16_B0034	1	8.44182	7.65554	1	0	0	TN	1
H16_A3278	0	3.629	2.27372	0	0	0	TP	0
H16_B0671	1	9.14222	8.65196	1	0	0	TN	1
H16_A2352	1	9.45588	9.26378	1	0	0	TN	1
H16_B2323	1	13.139	13.4542	1	0	0	TN	1
PHG244	1	14.7952	15.0597	1	0	0	TN	1
H16_A1214	1	2.26021	5.47481	0	0	0	FN	0
PHG089	1	7.93072	6.72063	1	0	0	TN	1
PHG091	1	8.21915	8.46995	1	0	0	TN	1
PHG088	1	11.0894	10.1575	1	0	0	TN	1
PHG090	1	7.93072	8.29644	1	0	0	TN	1
H16_B1436	1	6.94354	6.94392	1	0	0	TN	1
H16_B0681	1	10.7502	10.2135	1	0	0	TN	1
H16_A1909	1	9.34812	9.13518	1	0	0	TN	1
H16_B1444	1	7.65266	8.29932	1	0	0	TN	1
H16_B1994	1	9.74903	11.1056	1	0	0	TN	1
H16_A2354	1	3.89714	0	0	0	0	FN	0
H16_B2096	1	10.6638	10.9866	1	0	0	TN	1
H16_A0932	1	9.77167	8.83747	1	0	0	TN	1
H16_A3266	0	5.61515	6.57916	1	0	0	FP	0
H16_A0209	1	12.4814	11.6926	1	0	0	TN	1
H16_A2900	1	9.29688	9.85395	1	0	0	TN	1
H16_B0526	1	7.42562	8.94791	1	0	0	TN	1
H16_A3050	1	10.6157	11.6588	1	0	0	TN	1
H16_B0609	1	9.23867	8.46873	1	0	0	TN	1
H16_A3740	1	13.1948	14.5812	1	0	0	TN	1
H16_A3406	1	9.71857	9.16762	1	0	0	TN	1
H16_A0281	1	9.84486	10.4457	1	0	0	TN	1
H16_A2227	1	3.7693	4.92634	0	0	0	FN	1
H16_A2211	1	6.37731	6.41593	1	0	0	TN	1
H16_A1767	1				0	0
H16_A1793	1	8.84445	5.29856	1	0	0	TN
H16_A2045	0	1.17856	3.11628	0	0	0	TP	0
H16_A1073	1	10.5046	11.0617	1	0	0	TN	1
H16_A1028	1	11.0507	10.7774	1	0	0	TN	1
H16_B1026	1	12.667	12.2336	1	0	0	TN	1
H16_A1071	1	11.0515	11.8498	1	0	0	TN	1
H16_A1642	1	7.19286	6.92108	1	0	0	TN	1
H16_A1641	1	6.90416	7.71017	1	0	0	TN	1
H16_A1074	1	9.71424	10.2967	1	0	0	TN	1
H16_A1640	1	5.75673	5.63186	1	0	0	TN	1
H16_B1027	1	6.85502	7.41866	1	0	0	TN	1
H16_B1025	1	7.81789	7.74625	1	0	0	TN	1
H16_A1072	1	12.3476	12.2481	1	0	0	TN	1
H16_A1643	1	6.03212	7.09306	1	0	0	TN	1
PHG003	1	6.76816	7.47401	1	0	0	TN	1
PHG001	1	9.8297	8.25909	1	0	0	TN	1
H16_A3643	0	1.81848	0	0	0	0	TP	0
H16_A3642	0	1.17856	0	0	0	0	TP	0
H16_A3638	0	1.17856	1.18815	0	0	0	TP	0
H16_A3637	0	0	1.18815	0	0	0	TP	0
H16_A3639	0	2.87139	1.83074	0	0	0	TP	0
H16_A3641	0	2.26021	0	0	0	0	TP	0
H16_A3636	0	3.89714	4.42339	0	0	0	TP
H16_A3640	0	2.87139	1.18815	0	0	0	TP	0
H16_B1176	1	10.5858	9.83375	1	0	0	TN	1
H16_B1177	1	10.4513	10.0271	1	0	0	TN	1
H16_B1462	1	7.89391	7.45498	1	0	0	TN	1
H16_B1461	1	8.24687	7.74625	1	0	0	TN	0
H16_A2317	1	1.81848	3.11628	0	0	0	FN	1
H16_B2062	1	10.6376	10.1595	1	0	0	TN	1
H16_B2060	1	9.95825	11.3921	1	0	0	TN	1
H16_A0342	1	11.4347	12.95	1	0	0	TN	1
H16_A2316	1	9.25572	7.73636	1	0	0	TN	1
H16_B2058	1	8.00778	8.31915	1	0	0	TN	1
H16_B2061	1	10.2606	10.1429	1	0	0	TN	1
H16_A0343	1	11.6905	12.6451	1	0	0	TN	1
H16_A2318	1	7.89813	6.39416	1	0	0	TN	1
H16_A2319	1	9.90314	9.97436	1	0	0	TN	1
H16_A0347	1	11.6423	12.2673	1	0	0	TN	1
H16_B2059	1	10.0508	9.29702	1	0	0	TN	1
H16_A0345	1	10.9428	11.8297	1	0	0	TN	1
H16_B1629	1	3.96814	6.31299		0	0		1
H16_A2410	1	3.89714	6.28011	0	0	0	FN	0
H16_A0898	1	10.2121	10.5179	1	0	0	TN	1
H16_A1065	1	8.99851	8.71991	1	0	0	TN	1
H16_A0445	0	0	3.11628	0	0	0	TP	0
H16_A3283	1	0	1.18815	0	0	0	FN	0
H16_A3339	0	1.17856	3.11628	0	0	0	TP	0
H16_A2403	0	1.81848	1.83074	0	0	0	TP	0
H16_A1828	1	7.86723	6.59832	1	0	0	TN	1
H16_B0572	1	11.8723	11.4807	1	0	0	TN	1
H16_B0299	1	11.4856	10.8051	1	0	0	TN	1
H16_A0893	1	11.0159	10.7498	1	0	0	TN	1
H16_A1630	1	8.63573	8.07415	1	0	0	TN	1
H16_B0802	1	10.0138	10.6015	1	0	0	TN	1
H16_B2057	1	11.5003	10.9457	1	0	0	TN	1
H16_B1179	1	6.26105	8.01304	1	0	0	TN	1
H16_B0982	1	9.86311	10.1148	1	0	0	TN	1
H16_A0434	1	11.7097	11.594	1	0	0	TN	1
H16_A1721	1	1.81848	2.88614		1	1		1
H16_B0102	1	11.0943	10.798	1	0	0	TN	1
H16_A2860	1	12.3413	12.2314	1	0	0	TN	1
H16_A0851	1	6.79349	6.57916	1	0	0	TN	1
H16_A1265	1	6.13945	7.91512	1	0	0	TN	1
H16_A3130	1	10.6937	10.8004	1	0	0	TN	1
H16_A2568	1	1.81848	1.83074	0	0	0	FN	0
H16_A2142	1	7.71938	8.15403	1	0	0	TN	1
H16_A0920	1	12.1355	12.0059	1	0	0	TN	1
H16_A3644	0	10.0684	9.87963	1	0	0	FP	1
H16_A1527	1	4.01459	6.30365		0	0		1
H16_A3094	1	13.3786	13.2002	1	0	0	TN	1
H16_B1412	1	4.1773	4.97866		0	0		1
H16_A3501	1	0	1.18815	0	0	0	FN	0
H16_B0424	1				0	0		1
H16_A2740	1	11.6135	11.7754	1	0	0	TN	1
PHG002	1	9.89934	9.29415	1	0	0	TN	1
H16_A0643	1	10.9685	10.6292	1	0	0	TN	1

## Sheet: Table C
	Metabolic pathways	Tn-Seq prediction
H16_A1216	['cysteine biosynthesis I', 'superpathway of sulfate assimilation and cysteine biosynthesis']	Agreement with GSM predictions
H16_A0227	['lysine biosynthesis I', 'aspartate superpathway', 'superpathway of lysine, threonine and methionine biosynthesis I']	Agreement with TraDIS predictions
H16_A3155	['phosphatidylglycerol biosynthesis II (non-plastidic)', 'cardiolipin biosynthesis II', 'cardiolipin biosynthesis I', 'phosphatidylglycerol biosynthesis I (plastidic)', 'phospholipid biosynthesis I', 'cardiolipin biosynthesis III']	Agreement with TraDIS predictions
H16_A0151	['homoserine and methionine biosynthesis', 'aspartate superpathway', 'superpathway of methionine biosynthesis (by sulfhydrylation)', 'methionine biosynthesis I', 'superpathway of lysine, threonine and methionine biosynthesis I', 'formylTHF biosynthesis', 'folate transformations I', 'superpathway of methionine biosynthesis (transsulfuration)', 'methionine biosynthesis III']	Agreement with TraDIS predictions
H16_A3084	['pantothenate and coenzyme A biosynthesis II', 'pantothenate and coenzyme A biosynthesis I', 'phosphopantothenate biosynthesis I']	Agreement with GSM predictions
H16_A3434	['3-dehydroquinate biosynthesis I', 'chorismate biosynthesis I', 'superpathway of phenylalanine, tyrosine, and tryptophan biosynthesis']	Agreement with GSM predictions
H16_A0239	['4-methyl-5(&beta;-hydroxyethyl)thiazole salvage (yeast)', 'thiamin salvage II', 'thiamin diphosphate biosynthesis I (E. coli)', 'thiamin diphosphate biosynthesis IV (eukaryotes)', 'superpathway of thiamin diphosphate biosynthesis I', 'thiamin diphosphate biosynthesis II (Bacillus)', 'superpathway of thiamin diphosphate biosynthesis II', 'thiamin diphosphate biosynthesis III (Staphylococcus)']	Agreement with GSM predictions
H16_A3258	['pantothenate and coenzyme A biosynthesis II', 'pantothenate and coenzyme A biosynthesis I', 'coenzyme A biosynthesis']	Agreement with GSM predictions
H16_A3036	['aspartate superpathway', 'NAD biosynthesis I (from aspartate)']	Agreement with TraDIS predictions
H16_A0792	['tyrosine biosynthesis I', 'phenylalanine biosynthesis I', 'superpathway of phenylalanine, tyrosine, and tryptophan biosynthesis']	Agreement with GSM predictions
H16_A3087	['superpathway of tetrahydrofolate biosynthesis', '4-aminobenzoate biosynthesis']	Agreement with TraDIS predictions
H16_A2733	[]	Agreement with TraDIS predictions
H16_A2919	['superpathway of heme biosynthesis from glycine', 'tetrapyrrole biosynthesis I (from glutamate)', 'tetrapyrrole biosynthesis II (from glycine)', 'superpathay of heme biosynthesis from glutamate']	Agreement with TraDIS predictions
H16_A0561	['valine degradation I', 'alanine biosynthesis I', 'isoleucine biosynthesis I (from threonine)', 'superpathway of leucine, valine, and isoleucine biosynthesis', 'isoleucine degradation I', 'leucine biosynthesis', 'valine biosynthesis', 'valine degradation II', 'isoleucine biosynthesis I', 'superpathway of alanine biosynthesis', 'isoleucine biosynthesis IV']	Agreement with TraDIS predictions
H16_A3275	['peptidoglycan biosynthesis III (mycobacteria)', 'UDP-<i>N</i>-acetylmuramoyl-pentapeptide biosynthesis I (<i>meso</i>-DAP-containing)', 'peptidoglycan biosynthesis I (<I>meso</I>-diaminopimelate containing)']	Agreement with GSM predictions
H16_A0150	['homoserine and methionine biosynthesis', 'glycine betaine degradation I', 'aspartate superpathway', 'superpathway of methionine biosynthesis (by sulfhydrylation)', 'methionine biosynthesis I', 'superpathway of lysine, threonine and methionine biosynthesis I', 'formylTHF biosynthesis', 'folate transformations I', 'superpathway of methionine biosynthesis (transsulfuration)', 'methionine biosynthe…	Agreement with TraDIS predictions
H16_A3409	['histidine biosynthesis']	Agreement with TraDIS predictions
H16_A3165	['4-hydroxybenzoate biosynthesis II (bacteria and fungi)']	Agreement with TraDIS predictions
H16_A3320	['tryptophan biosynthesis', 'superpathway of phenylalanine, tyrosine, and tryptophan biosynthesis']	Agreement with TraDIS predictions
H16_A3435	['chorismate biosynthesis from 3-dehydroquinate', 'chorismate biosynthesis I', 'superpathway of phenylalanine, tyrosine, and tryptophan biosynthesis']	Agreement with TraDIS predictions
H16_A0913	['NAD salvage pathway I', 'aspartate superpathway', 'NAD biosynthesis from 2-amino-3-carboxymuconate semialdehyde', 'NAD biosynthesis II (from tryptophan)', 'NAD biosynthesis I (from aspartate)']	Agreement with GSM predictions
H16_A0794	['tyrosine biosynthesis I', 'superpathway of phenylalanine, tyrosine, and tryptophan biosynthesis']	Agreement with TraDIS predictions
H16_A3038	['aspartate superpathway', 'NAD biosynthesis I (from aspartate)']	Agreement with TraDIS predictions
H16_A2615	['tryptophan biosynthesis', 'superpathway of phenylalanine, tyrosine, and tryptophan biosynthesis']	Agreement with TraDIS predictions
H16_A0571	["inosine-5'-phosphate biosynthesis II", 'superpathway of purine nucleotides <i>de novo</i> biosynthesis I']
H16_A3129	['pantothenate and coenzyme A biosynthesis I', '&beta;-alanine biosynthesis III']	Agreement with TraDIS predictions
H16_A3408	['histidine biosynthesis']	Agreement with TraDIS predictions
H16_A3266	['lipid IV<sub>A</sub> biosynthesis']	Agreement with GSM predictions
H16_A3644	[]	Agreement with TraDIS predictions

## Sheet: Table D
	Metabolic pathways	Potential reason	Tn-seq prediction
H16_A1039	['phospholipid biosynthesis I', 'phosphatidylethanolamine biosynthesis I']	Associated to essential reaction - highest expressed isoenzyme	Agreement with TraDIS predictions
H16_A2325	['2-oxoglutarate decarboxylation to succinyl-CoA']	Increased oxygen requirement in mutant	Agreement with TraDIS predictions
H16_A2030	["urate biosynthesis/inosine 5'-phosphate degradation", 'superpathway of purine nucleotides <i>de novo</i> biosynthesis I', 'superpathway of guanosine nucleotides <i>de novo</i> biosynthesis II', 'superpathway of purine nucleotides <i>de novo</i> biosynthesis II', 'superpathway of guanosine nucleotides <i>de novo</i> biosynthesis I', 'purine nucleotides degradation II (aerobic)', 'guanosine ribon…	Associated to essential reaction - highest expressed isoenzyme	Agreement with TraDIS predictions
H16_A2028	['superpathway of purine nucleotides <i>de novo</i> biosynthesis I', 'superpathway of guanosine nucleotides <i>de novo</i> biosynthesis II', 'superpathway of purine nucleotides <i>de novo</i> biosynthesis II', 'superpathway of guanosine nucleotides <i>de novo</i> biosynthesis I', 'guanosine ribonucleotides <i>de novo</i> biosynthesis']	Associated to essential reaction	Agreement with TraDIS predictions
H16_A2452	['arginine biosynthesis I (via L-ornithine)', 'UMP biosynthesis', 'arginine biosynthesis II (acetyl cycle)', 'superpathway of pyrimidine ribonucleotides <i>de novo</i> biosynthesis', 'arginine biosynthesis IV (archaebacteria)', 'superpathway of pyrimidine deoxyribonucleotides <i>de novo</i> biosynthesis']	Associated to essential reaction - highest expressed isoenzyme	Agreement with TraDIS predictions
H16_A0230	['S-adenosyl-L-methionine biosynthesis', 'aspartate superpathway', 'methionine degradation I (to homocysteine)', '<i>S</i>-adenosyl-L-methionine cycle II', '<i>S</i>-adenosyl-L-methionine cycle I']	Associated to essential reaction - highest expressed isoenzyme	Agreement with TraDIS predictions
H16_A2050	['CDP-diacylglycerol biosynthesis I', 'CDP-diacylglycerol biosynthesis II', 'phospholipid biosynthesis I', 'phosphatidylglycerol biosynthesis I (plastidic)', 'phosphatidylglycerol biosynthesis II (non-plastidic)']	Associated to essential reaction	Agreement with TraDIS predictions
H16_A3146	['glycolysis III (from glucose)', 'gluconeogenesis I', 'sucrose biosynthesis I (from photosynthesis)', 'glycolysis I (from glucose-6P)', 'superpathway of glycolysis and Entner-Doudoroff', 'homolactic fermentation']		Agreement with TraDIS predictions
H16_A1832	['isoleucine degradation I', 'valine degradation I']		Agreement with GSM predictions
H16_A2567	['<i>cis</i>-dodecenoyl biosynthesis', 'stearate biosynthesis II (bacteria and plants)', 'superpathway of unsaturated fatty acids biosynthesis (<i>E. coli</i>)', 'palmitate biosynthesis II (bacteria and plants)', 'palmitoleate biosynthesis I', '<i>cis</i>-vaccenate biosynthesis']	Associated to essential reaction - highest expressed isoenzyme	Agreement with TraDIS predictions
H16_A1544	['indole-3-acetate biosynthesis IV (bacteria)', 'indole-3-acetate biosynthesis III (bacteria)', 'NAD salvage pathway I', 'acrylonitrile degradation I']		Agreement with TraDIS predictions
H16_A2335	['glutamine biosynthesis I', 'nitrate reduction V (assimilatory)', 'ammonia assimilation cycle III']	Associated to essential reaction - highest expressed isoenzyme	Agreement with TraDIS predictions
H16_A0610	['superoxide radicals degradation']
H16_A1848	['dTDP-L-rhamnose biosynthesis I', '<i>O</i>-antigen building blocks biosynthesis (<i>E. coli</i>)']		Agreement with GSM predictions
H16_A2906	['dTDP-L-rhamnose biosynthesis I', '<i>O</i>-antigen building blocks biosynthesis (<i>E. coli</i>)']
H16_A2704	['formylTHF biosynthesis', 'tetrahydrofolate biosynthesis', 'superpathway of tetrahydrofolate biosynthesis']	Associated to essential reaction	Agreement with TraDIS predictions
H16_A3443	['superpathway of lysine, threonine and methionine biosynthesis I', 'lysine biosynthesis I', 'aspartate superpathway']	Associated to essential reaction - highest expressed isoenzyme	Agreement with TraDIS predictions
H16_A0753	['thioredoxin pathway']	Associated to essential reaction	Agreement with TraDIS predictions
H16_A2445	['GDP-mannose biosynthesis']		Agreement with TraDIS predictions
H16_A0914	['superpathay of heme biosynthesis from glutamate', 'superpathway of heme biosynthesis from uroporphyrinogen-III', 'heme biosynthesis from uroporphyrinogen-III I (aerobic)', 'chlorophyllide <i>a</i> biosynthesis II (anaerobic)', 'superpathway of heme biosynthesis from glycine', 'chlorophyllide <i>a</i> biosynthesis III (aerobic, light independent)', 'chlorophyllide <i>a</i> biosynthesis I (aerobi…		Agreement with TraDIS predictions
H16_A1204	['superpathway of lysine, threonine and methionine biosynthesis I', 'lysine biosynthesis I', 'aspartate superpathway']	Associated to essential reaction - highest expressed isoenzyme	Agreement with TraDIS predictions
H16_A2761	['NAD salvage pathway I']		Agreement with GSM predictions
H16_A1922	['anhydromuropeptides recycling']		Agreement with TraDIS predictions
H16_A2912	['superpathway of pyrimidine ribonucleotides <i>de novo</i> biosynthesis', 'superpathway of pyrimidine deoxyribonucleotides <i>de novo</i> biosynthesis', 'UMP biosynthesis']	Associated to essential reaction	Agreement with TraDIS predictions
H16_A0479	['superpathway of pyrimidine ribonucleotides <i>de novo</i> biosynthesis', 'superpathway of pyrimidine deoxyribonucleotides <i>de novo</i> biosynthesis', 'UMP biosynthesis']	Associated to essential reaction	Agreement with GSM predictions
H16_A2267	['alanine biosynthesis II', 'alanine degradation II (to D-lactate)', 'superpathway of alanine biosynthesis']		Agreement with GSM predictions
H16_A0332	['gluconeogenesis I', 'glycolysis I (from glucose-6P)', 'gluconeogenesis II (<i>Methanobacterium thermoautotrophicum</i>)', 'Rubisco shunt', 'superpathway of glycolysis and Entner-Doudoroff']		Agreement with TraDIS predictions
H16_A0827	[]		Agreement with GSM predictions
H16_A3241	[]		Agreement with TraDIS predictions
H16_A1053	[]	Reduced growth rate of mutant by > 15% than wild type	Agreement with TraDIS predictions
H16_A1060	[]	Reduced growth rate of mutant by > 15% than wild type	Agreement with GSM predictions
H16_A1052	[]	Reduced growth rate of mutant by > 15% than wild type	Agreement with TraDIS predictions
H16_A1055	[]	Reduced growth rate of mutant by > 15% than wild type	Agreement with TraDIS predictions
H16_A1050	[]	Reduced growth rate of mutant by > 15% than wild type	Agreement with TraDIS predictions
H16_A1063	[]	Reduced growth rate of mutant by > 15% than wild type	Agreement with TraDIS predictions
H16_A1051	[]	Reduced growth rate of mutant by > 15% than wild type	Agreement with TraDIS predictions
H16_A1058	[]	Reduced growth rate of mutant by > 15% than wild type	Agreement with TraDIS predictions
H16_A1057	[]	Reduced growth rate of mutant by > 15% than wild type	Agreement with TraDIS predictions
H16_A2930	['putrescine biosynthesis I', 'arginine dependent acid resistance', 'arginine degradation III (arginine decarboxylase/agmatinase pathway)']		Agreement with TraDIS predictions
H16_A0807	['superpathway of sulfate assimilation and cysteine biosynthesis', 'cysteine biosynthesis I']	Associated to essential reaction - highest expressed isoenzyme	Agreement with GSM predictions
H16_A2931	['pyrimidine deoxyribonucleotides <i>de novo</i> biosynthesis II', 'superpathway of pyrimidine deoxyribonucleotides <i>de novo</i> biosynthesis (E. coli)']		Agreement with GSM predictions
H16_A2999	['sulfate reduction I (assimilatory)', 'superpathway of sulfate assimilation and cysteine biosynthesis', 'superpathway of methionine biosynthesis (by sulfhydrylation)']	Associated to essential reaction - highest expressed isoenzyme	Agreement with TraDIS predictions
H16_A2909	['dTDP-L-rhamnose biosynthesis I', '<i>O</i>-antigen building blocks biosynthesis (<i>E. coli</i>)']
H16_A2265	['superpathway of lysine, threonine and methionine biosynthesis I', 'isoleucine biosynthesis I', 'threonine biosynthesis', 'aspartate superpathway', 'threonine biosynthesis from homoserine']	Associated to essential reaction - highest expressed isoenzyme	Agreement with TraDIS predictions
H16_A3234	['adenosine deoxyribonucleotides <i>de novo</i> biosynthesis', 'guanosine deoxyribonucleotides <i>de novo</i> biosynthesis I', 'superpathway of adenosine nucleotides <i>de novo</i> biosynthesis II', 'superpathway of adenosine nucleotides <i>de novo</i> biosynthesis I', 'superpathway of pyrimidine deoxyribonucleotides <i>de novo</i> biosynthesis (E. coli)', 'pyrimidine deoxyribonucleotides <i>de n…	Associated to essential reaction	Agreement with TraDIS predictions
H16_A3235	['adenosine deoxyribonucleotides <i>de novo</i> biosynthesis', 'guanosine deoxyribonucleotides <i>de novo</i> biosynthesis I', 'superpathway of adenosine nucleotides <i>de novo</i> biosynthesis II', 'superpathway of adenosine nucleotides <i>de novo</i> biosynthesis I', 'superpathway of pyrimidine deoxyribonucleotides <i>de novo</i> biosynthesis (E. coli)', 'pyrimidine deoxyribonucleotides <i>de n…	Associated to essential reaction	Agreement with TraDIS predictions
H16_A2201	['respiration (anaerobic)', 'mixed acid fermentation']		Agreement with GSM predictions
H16_A0169	['CO<sub>2</sub> fixation into oxaloacetate (anapleurotic)', 'gluconeogenesis II (<i>Methanobacterium thermoautotrophicum</i>)', 'cyanate degradation']	Associated to essential reaction	Agreement with TraDIS predictions
H16_A1036	['isoleucine biosynthesis I (from threonine)', 'isoleucine biosynthesis I', 'valine biosynthesis', 'isoleucine biosynthesis IV', 'superpathway of leucine, valine, and isoleucine biosynthesis']	Associated to essential reaction - highest expressed isoenzyme	Agreement with GSM predictions
H16_A1035	['isoleucine biosynthesis I (from threonine)', 'isoleucine biosynthesis I', 'valine biosynthesis', 'isoleucine biosynthesis IV', 'superpathway of leucine, valine, and isoleucine biosynthesis']	Associated to essential reaction - highest expressed isoenzyme	Agreement with TraDIS predictions
H16_A2631	['aerobic respiration (cytochrome c)', 'aerobic respiration (cytochrome c) (yeast)', 'TCA cycle I (prokaryotic)', 'superpathway of glyoxylate bypass and TCA']	Reduced growth rate of mutant by > 15% than wild type	Agreement with TraDIS predictions
H16_A2630	['aerobic respiration (cytochrome c)', 'aerobic respiration (cytochrome c) (yeast)', 'TCA cycle I (prokaryotic)', 'superpathway of glyoxylate bypass and TCA']	Reduced growth rate of mutant by > 15% than wild type	Agreement with TraDIS predictions
H16_A2632	['aerobic respiration (cytochrome c)', 'aerobic respiration (cytochrome c) (yeast)', 'TCA cycle I (prokaryotic)', 'superpathway of glyoxylate bypass and TCA']	Reduced growth rate of mutant by > 15% than wild type	Agreement with TraDIS predictions
H16_A2629	['aerobic respiration (cytochrome c)', 'aerobic respiration (cytochrome c) (yeast)', 'TCA cycle I (prokaryotic)', 'superpathway of glyoxylate bypass and TCA']	Reduced growth rate of mutant by > 15% than wild type	Agreement with TraDIS predictions
PHG178	[]		Agreement with GSM predictions
H16_A3415	['histidine biosynthesis']	Associated to essential reaction	Agreement with GSM predictions
H16_A3416	[]	Associated to essential reaction - highest expressed isoenzyme	Agreement with GSM predictions
H16_A0498	[]		Agreement with GSM predictions
H16_A2113	['alanine biosynthesis I', 'superpathway of alanine biosynthesis']		Agreement with GSM predictions
H16_A2570	['phosphatidylglycerol biosynthesis I (plastidic)', 'phospholipid biosynthesis I', 'CDP-diacylglycerol biosynthesis II']	Associated to essential reaction - highest expressed isoenzyme	Agreement with TraDIS predictions
H16_A2508	['glycerol degradation I', 'glycerophosphodiester degradation', 'glycerol and glycerophosphodiester degradation']		Agreement with TraDIS predictions
H16_A2324	['2-oxoglutarate decarboxylation to succinyl-CoA']	Increased oxygen requirement in mutant	Agreement with TraDIS predictions
H16_A1529	[]		Agreement with GSM predictions
H16_A2627	['TCA cycle V (2-oxoglutarate:ferredoxin oxidoreductase)', 'respiration (anaerobic)', 'TCA cycle I (prokaryotic)', 'mixed acid fermentation', 'TCA cycle III (helicobacter)', 'TCA cycle VI (obligate autotrophs)', 'glyoxylate cycle', 'superpathway of glyoxylate bypass and TCA']		Agreement with TraDIS predictions
H16_A3106	['proline biosynthesis I']		Agreement with TraDIS predictions
H16_A3154	['superpathway of thiamin diphosphate biosynthesis II', 'thiamin diphosphate biosynthesis II (Bacillus)', 'superpathway of thiamin diphosphate biosynthesis I', 'thiamin salvage II', 'thiamin diphosphate biosynthesis I (E. coli)']		Agreement with TraDIS predictions
H16_A3141	['superpathway of lysine, threonine and methionine biosynthesis I', 'lysine biosynthesis I', 'aspartate superpathway']		Agreement with TraDIS predictions
H16_A1188	['glycolysis III (from glucose)', 'gluconeogenesis I', 'formaldehyde assimilation I (serine pathway)', 'respiration (anaerobic)', 'glycolysis I (from glucose-6P)', 'gluconeogenesis II (<i>Methanobacterium thermoautotrophicum</i>)', 'Rubisco shunt', 'superpathway of glycolysis and Entner-Doudoroff', 'homolactic fermentation']	Increased oxygen requirement in mutant	Agreement with TraDIS predictions
H16_B2455	['superpathway of allantoin degradation in yeast', 'superpathway of allantoin degradation in plants', 'allantoin degradation to glyoxylate I', 'allantoin degradation to glyoxylate III']		Agreement with GSM predictions
H16_A2053	['UTP and CTP <i>de novo</i> biosynthesis', 'superpathway of pyrimidine ribonucleotides <i>de novo</i> biosynthesis', 'superpathway of pyrimidine nucleobases salvage', 'superpathway of pyrimidine deoxyribonucleotides <i>de novo</i> biosynthesis']	Associated to essential reaction	Agreement with TraDIS predictions
H16_A1122	['superpathway of phenylalanine, tyrosine, and tryptophan biosynthesis', '3-dehydroquinate biosynthesis I', 'chorismate biosynthesis I']	Associated to essential reaction	Agreement with GSM predictions
H16_A1214	[]		Agreement with TraDIS predictions
H16_A2354	['superpathway of adenosine nucleotides <i>de novo</i> biosynthesis II', 'superpathway of adenosine nucleotides <i>de novo</i> biosynthesis I', 'adenosine ribonucleotides <i>de novo</i> biosynthesis', 'superpathway of purine nucleotides <i>de novo</i> biosynthesis I', 'superpathway of purine nucleotides <i>de novo</i> biosynthesis II']		Agreement with TraDIS predictions
H16_A2227	['glyoxylate cycle', 'TCA cycle V (2-oxoglutarate:ferredoxin oxidoreductase)', 'superpathway of glyoxylate bypass and TCA']	Associated to essential reaction	Agreement with GSM predictions
H16_A2317	[]		Agreement with GSM predictions
H16_A2410	['<i>cis</i>-dodecenoyl biosynthesis', 'stearate biosynthesis II (bacteria and plants)', 'superpathway of unsaturated fatty acids biosynthesis (<i>E. coli</i>)', 'palmitate biosynthesis II (bacteria and plants)', 'palmitoleate biosynthesis I', '<i>cis</i>-vaccenate biosynthesis']	Associated to essential reaction - highest expressed isoenzyme	Agreement with TraDIS predictions
H16_A3283	[]		Agreement with TraDIS predictions
H16_A2568	[]	Associated to essential reaction	Agreement with TraDIS predictions
H16_A3501	['valine degradation II', 'ethanol degradation II', 'mixed acid fermentation', 'ethanol degradation I', 'acetoin degradation']		Agreement with TraDIS predictions

## Sheet: Table E
Replicon	Total Insertions	Genic Insertions	Unique Insertions	Insertion Frequency (bp-1)
Chromosome 1	7667849	5131370	893295	4.536
Chromosome 2	1488845	1030755	135201	21.542
pHG1	180091	124278	22304	20.272

## Sheet: Table F
Replicon	Total Insertions	Genic Insertions	Unique Insertions	Insertion Frequency
				(bp-1)
Chromosome 1	7759047	5244196	920630	4.401
Chromosome 2	2659362	1873773	391164	7.446
pHG1	160800	121520	23916	18.906
