# Supplementary material for: A genome-scale metabolic model of Cupriavidus necator H16 integrated with TraDIS and transcriptomic data reveals metabolic insights for biotechnological applications
Source: PLoS Comput Biol. 2022 May 23;18(5):e1010106. doi: 10.1371/journal.pcbi.1010106 (PMC9166356; doi:10.1371/journal.pcbi.1010106)
Supplement: S5 Data — (Tables A-C): Derivation of growth rates from experimental data; results from the flux sampling simulations for the iCN1361-f16 and iCN1361-f26 condition-specific models and predicted regulation of reaction activity for 14 amino acid biosynthetic pathways compared to regulation in EcoCyc. (XLSX) [file pcbi.1010106.s005.xlsx]

## Sheet: Contents
Contents
Table A	Calculation of growth rate during growth phase and nitrogen depletion from [1]
Table B	Results from the flux sampliing computed for the condition specific models (iCN1361-f16 and iCN1361-f26). The predicted type of regulatory control is also presented
Table C	Comparison of the predicted regulatory control for amino acid biosynthetic pathways to the regulation presented in EcoCyc for E. coli.
References
1	Shimizu R, Chou K, Orita I, Suzuki Y, Nakamura S, Fukui T. Detection of phase-dependent transcriptomic changes and Rubisco-mediated CO2 fixation into poly (3-hydroxybutyrate) under heterotrophic condition in Ralstonia eutropha H16 based on RNA-seq and gene deletion analyses. BMC microbiology. 2013;13(1):1-15.

## Sheet: Table A
Data extracted from https://www.ncbi.nlm.nih.gov/pmc/articles/PMC3734047/
Time (h)	Residual cell mass (g/L)
1.21626	0.0273032
4.02673	0.188304
7.22179	0.308887
9.76543	0.425689
12.0479	0.528615
15.2094	0.874263
18.0093	1.20058
20.9265	1.42059
24.1142	1.68599
26.3774	1.8601
29.8387	1.88818
33.2201	1.91514
36.3619	1.94933
39.4239	1.98927
42.7077	2.04169
45.2815	2.08194

## Sheet: Table B
	Mean flux f16	Std flux f16	Mean flux f26	Std flux f26	Differentially altered reaction	p-value (KW test)	Fold change fluxes	Fold change expression	Predicted regulatory control?
R_RXN_9662	-0.0229748	2.39178e-08	-0.00106468	1.67883e-05	Reduced fixed flux correlated to reduced biomass	0	-0.911423	0.6888	Post-translational		Note: our approach classified transcriptional regulation for anything > 0 or < 0 occuring in both the fluxes and expression, but those that lie close to zero may also involve some post-translational control.
R_2_OCTAPRENYL_6_OHPHENOL_METHY_RXN	0.000825197	5.72341e-09	3.82404e-05	6.02992e-07	Reduced fixed flux correlated to reduced biomass	0	-0.911423	0.186963	Post-translational
R_RXN_10661	-0.00845904	2.33912e-08	-0.000392	6.18124e-06	Reduced fixed flux correlated to reduced biomass	0	-0.911423	0.6888	Post-translational
R_2OXOGLUTDECARB_RXN	0.891763	0.178584	0.27282	0.155987	Sig. different fluxes	0	-0.531472	1.06752	Post-translational
R_IMP_DEHYDROG_RXN	0.0399773	1.10922e-08	0.00185259	2.92124e-05	Reduced fixed flux correlated to reduced biomass	0	-0.911423	0.0707804	Post-translational
R_S_ADENMETSYN_RXN	0.00389641	1.28299e-08	0.000180564	2.84721e-06	Reduced fixed flux correlated to reduced biomass	0	-0.911423	0.496351	Post-translational
R_GPPSYN_RXN	0.00519204	2.98633e-09	0.000240604	3.79396e-06	Reduced fixed flux correlated to reduced biomass	0	-0.911423	0.563344	Post-translational
R_RXN_9635	-0.00039893	1.34365e-08	-1.84868e-05	2.91508e-07	Reduced fixed flux correlated to reduced biomass	0	-0.911423	0.6888	Post-translational
R_2_DEHYDROPANTOATE_REDUCT_RXN	-0.000785851	1.00572e-08	-3.64172e-05	5.74243e-07	Reduced fixed flux correlated to reduced biomass	0	-0.911423	0.0331669	Post-translational
R_ETHAMLY_RXN	0.000987684	8.77994e-09	4.52365e-05	6.93607e-07	Reduced fixed flux correlated to reduced biomass	0	-0.91241	2.26679	Post-translational
R_RXN_9787	0.00142082	7.49558e-09	6.58424e-05	1.03823e-06	Reduced fixed flux correlated to reduced biomass	0	-0.911423	1.32217	Post-translational
R_3_HYDROXYBUTYRATE_DEHYDROGENASE_RXN			0.576722	0.427145	Sig. different fluxes (only in f26 model)	0.05	1	-0.955106	Post-translational
R_PHOSPHAGLYPSYN_RXN_C18	5.38044e-05	3.82444e-09	2.49334e-06	3.93161e-08	Reduced fixed flux correlated to reduced biomass	0	-0.911423	0.824296	Post-translational
R_GLYCEROL_KIN_RXN			5.33034e-07	2.83708e-08	Sig. different fluxes (only in f26 model)	0.05	1	-0.796467	Post-translational
R_GLUTKIN_RXN			0.00508221	8.01387e-05	Sig. different fluxes (only in f26 model)	0.05	1	-1.33526	Post-translational
R_PNPOXI_RXN	0.00242775	6.3292e-09	0.000112504	1.77402e-06	Reduced fixed flux correlated to reduced biomass	0	-0.911423	1.88094	Post-translational
R_TETRAACYLDISACC4KIN_RXN	0.00268733	1.18829e-08	0.000124533	1.9637e-06	Reduced fixed flux correlated to reduced biomass	0	-0.911423	0.250808	Post-translational
R_PHOSPHAGLYPSYN_RXN_C12	2.75826e-05	1.5252e-08	1.2772e-06	5.51737e-08	Reduced fixed flux correlated to reduced biomass	0	-0.911489	0.824296	Post-translational
R_RXN_14192			-2.96535	0.387076	Sig. different fluxes (only in f26 model)	0.05	1	-1.11443	Post-translational
R_PGPPHOSPHA_RXN_C15	2.41778e-05	2.00174e-12	1.403e-06	5.83398e-08	Reduced fixed flux correlated to reduced biomass	0	-0.890308	1.06295	Post-translational
R_2_METHYLCITRATE_SYNTHASE_RXN			0.139907	0.099992	Sig. different fluxes (only in f26 model)	0.05	1	-0.671693	Post-translational
R_THIOREDOXIN_REDUCT_NADPH_RXN	-0.0524099	2.21924e-08	-0.00242872	3.82972e-05	Reduced fixed flux correlated to reduced biomass	0	-0.911423	0.0388651	Post-translational
R_HOMOCYSMETB12_RXN	0.0199656	2.48692e-08	0.000925225	1.45894e-05	Reduced fixed flux correlated to reduced biomass	0	-0.911423	0.398866	Post-translational
R_GLUTAMATE_N_ACETYLTRANSFERASE_RXN	0.15983	1.31162e-08	0.00232446	3.66532e-05	Reduced fixed flux correlated to reduced biomass	0	-0.97133	0.0567616	Post-translational
R_RXN_9558	0.00334233	2.49758e-08	0.000154887	2.44233e-06	Reduced fixed flux correlated to reduced biomass	0	-0.911423	0.6888	Post-translational
R_D_ALANINE_AMINOTRANSFERASE_RXN	-0.259071	3.69486	0.496005	2.51335	Sig. different fluxes	3.01241e-138	3.18687	-0.63843	Post-translational
R_3_DEHYDROQUINATE_SYNTHASE_RXN	0.0748076	1.68309e-05	0.0034653	5.46424e-05	Reduced fixed flux correlated to reduced biomass	0	-0.911456	0.0354716	Post-translational
R_NADPYROPHOSPHAT_RXN			0.102207	0.0807098	Sig. different fluxes (only in f26 model)	0.05	1	-1.09139	Post-translational
R_FUMHYDR_RXN	-1.383	6.72954e-05	-0.607289	0.156816	Sig. different fluxes	0	-0.389749	0.424192	Post-translational
R_RXN0_1132	2.26553	0.178583	4.56634	0.168018	Sig. different fluxes	0	0.336776	-2.32838	Post-translational
R_RXN_10657_odd	-0.000194465	1.19423e-08	-9.01943e-06	1.49933e-07	Reduced fixed flux correlated to reduced biomass	0	-0.91135	0.6888	Post-translational
R_RXN_9658	-0.0450761	2.64658e-08	-0.00208887	3.29151e-05	Reduced fixed flux correlated to reduced biomass	0	-0.911423	0.6888	Post-translational
R_RIB5PISOM_RXN	-0.143768	1.68264e-05	0.295066	0.129024	Sig. different fluxes	0	2.90045	-1.44034	Post-translational
R_PGPPHOSPHA_RXN_C161	0.000688973	3.4594e-09	3.19277e-05	5.03451e-07	Reduced fixed flux correlated to reduced biomass	0	-0.911423	1.06295	Post-translational
R_PGPPHOSPHA_RXN_C17	2.23397e-05	1.83244e-12	1.28674e-06	5.58443e-08	Reduced fixed flux correlated to reduced biomass	0	-0.891076	1.06295	Post-translational
R_PGPPHOSPHA_RXN_C181	0.000450739	6.23194e-09	2.08877e-05	3.29367e-07	Reduced fixed flux correlated to reduced biomass	0	-0.911423	1.06295	Post-translational
R_DEPHOSPHOCOAKIN_RXN	0.000785852	6.28527e-09	3.64172e-05	5.74243e-07	Reduced fixed flux correlated to reduced biomass	0	-0.911423	0	Post-translational
R_HOMOSERKIN_RXN	0.11824	2.23504e-08	0.00545433	8.60064e-05	Reduced fixed flux correlated to reduced biomass	0	-0.911809	0.371804	Post-translational
R_3PGAREARR_RXN	-1.40416	3.36395e-05	-2.97294	0.387074	Sig. different fluxes	0	0.358407	-0.138828	Post-translational
R_RXN_9663	-0.00781395	1.7322e-08	-0.000362106	5.70985e-06	Reduced fixed flux correlated to reduced biomass	0	-0.911423	0.6888	Post-translational
R_HOMOSERDEHYDROG_RXN_NADP			-0.00626484	9.87868e-05	Sig. different fluxes (only in f26 model)	0.05	1	-1.25034	Post-translational
R_GMP_SYN_GLUT_RXN	0.0399773	1.10922e-08	0.00185259	2.92124e-05	Reduced fixed flux correlated to reduced biomass	0	-0.911423	0.036245	Post-translational
R_ACETATE__COA_LIGASE_RXN	0.038709	1.80607e-08	0.00174804	2.75639e-05	Reduced fixed flux correlated to reduced biomass	0	-0.913585	0.649038	Post-translational
R_AMPSYN_RXN	0.0579554	1.64153e-08	0.160167	0.125899	Sig. different fluxes	0	0.468598	-0.126773	Post-translational
R_RXN_9657_odd	-0.000539915	2.64171e-08	-2.50245e-05	3.22343e-07	Reduced fixed flux correlated to reduced biomass	0	-0.911408	0.6888	Post-translational
R_THREDEHYD_RXN	0.0341999	2.43816e-08	0.00155984	2.45962e-05	Reduced fixed flux correlated to reduced biomass	0	-0.91276	0.262308	Post-translational
R_PHOSPHAGLYPSYN_RXN_C17	2.23402e-05	1.75203e-08	1.28674e-06	5.58443e-08	Reduced fixed flux correlated to reduced biomass	0	-0.891078	0.824296	Post-translational
R_PHEAMINOTRANS_RXN	0.0473	7.80743e-09	0.00219193	3.45633e-05	Reduced fixed flux correlated to reduced biomass	0	-0.911423	0.330075	Post-translational
R_RXN0_2145_odd	-0.000194465	1.03057e-08	-9.01943e-06	1.49933e-07	Reduced fixed flux correlated to reduced biomass	0	-0.91135	0.6888	Post-translational
R_GDPREDUCT_RXN	-0.0065348	2.32103e-08	-0.000302829	4.77515e-06	Reduced fixed flux correlated to reduced biomass	0	-0.911423	0.835861	Post-translational
R_OROTPDECARB_RXN	0.0798316	3.31464e-08	0.00369947	5.8335e-05	Reduced fixed flux correlated to reduced biomass	0	-0.911423	0.674445	Post-translational
R_GLUTSEMIALDEHYDROG_RXN			-0.00508221	8.01387e-05	Sig. different fluxes (only in f26 model)	0.05	1	-2.12881	Post-translational
R_1212_RXN	0.011711	2.3238e-08	0.0005427	8.55755e-06	Reduced fixed flux correlated to reduced biomass	0	-0.911423	0.0759489	Post-translational
R_ADENYL_KIN_RXN	0.456326	1.68068e-05	0.646918	0.324158	Sig. different fluxes	0	0.172756	-1.36291	Post-translational
R_RXN0_5224	-0.730651	0.178584	-0.0195174	0.000306222	Sig. different fluxes	0	-0.947965	0.804842	Post-translational
R_PABASYN_RXN	0.00135313	1.52042e-08	6.27058e-05	9.88773e-07	Reduced fixed flux correlated to reduced biomass	0	-0.911422	1.94098	Post-translational
R_RXN_9663_odd	-0.000165758	3.68976e-08	-7.6709e-06	1.21616e-07	Reduced fixed flux correlated to reduced biomass	0	-0.911538	0.6888	Post-translational
R_271148_RXN	0.0546369	2.60237e-08	0.00253193	3.99246e-05	Reduced fixed flux correlated to reduced biomass	0	-0.911423	0.557514	Post-translational
R_FPPSYN_RXN	0.00519204	2.98633e-09	0.000240604	3.79396e-06	Reduced fixed flux correlated to reduced biomass	0	-0.911423	0.563344	Post-translational
R_MALONYL_COA_ACP_TRANSACYL_RXN	0.290779	2.09225e-08	0.013475	0.000210945	Reduced fixed flux correlated to reduced biomass	0	-0.911423	0.135565	Post-translational
R_BRANCHED_CHAINAMINOTRANSFERVAL_RXN	-0.07557	6.19873e-09	-0.00350199	5.52209e-05	Reduced fixed flux correlated to reduced biomass	0	-0.911423	1.2771	Post-translational
R_CHORISMATE_SYNTHASE_RXN	0.0748076	1.68309e-05	0.0034653	5.46424e-05	Reduced fixed flux correlated to reduced biomass	0	-0.911456	0.761616	Post-translational
R_RXN_9660	-0.0366171	1.09316e-08	-0.00169687	2.67339e-05	Reduced fixed flux correlated to reduced biomass	0	-0.911423	0.6888	Post-translational
R_PGPPHOSPHA_RXN_C171	2.62059e-05	6.16016e-09	1.21632e-06	3.43781e-08	Reduced fixed flux correlated to reduced biomass	0	-0.911289	1.06295	Post-translational
R_ISOCITDEH_RXN	-1.57498	1.68593	0.286276	0.155985	Sig. different fluxes	0	-1.44428	0.305945	Post-translational
R_RXN0_1133	-2.26553	0.178583	-4.56634	0.168018	Sig. different fluxes	0	0.336776	-3.0737	Post-translational
R_RIBOFLAVINSYNREDUC_RXN	-0.00208932	8.75335e-09	-9.6821e-05	1.52672e-06	Reduced fixed flux correlated to reduced biomass	0	-0.911423	0.107983	Post-translational
R_ALARACECAT_RXN	-0.250338	3.69486	0.49641	2.51335	Sig. different fluxes	2.60353e-137	3.03467	-0.39524	Post-translational
R_RXN_5901			-2.5374	0.417617	Sig. different fluxes (only in f26 model)	0.05	1	-0.602857	Post-translational
R_PHOSPHAGLYPSYN_RXN_C171	2.62059e-05	6.16016e-09	1.21632e-06	3.43781e-08	Reduced fixed flux correlated to reduced biomass	0	-0.911289	0.824296	Post-translational
R_RXN0_1134			4.56634	0.168018	Sig. different fluxes (only in f26 model)	0.05	1	-1.39798	Post-translational
R_RXN_9662_odd	-0.00034545	2.71407e-08	-1.60051e-05	2.28864e-07	Reduced fixed flux correlated to reduced biomass	0	-0.911441	0.6888	Post-translational
R_DADPKIN_RXN	0.0034968	2.8683e-10	-2.96519	0.387076	Sig. different fluxes	0	1.00236	-0.622274	Post-translational
R_RXN_9660_odd	-0.00034545	2.89424e-08	-1.60051e-05	2.28864e-07	Reduced fixed flux correlated to reduced biomass	0	-0.911441	0.6888	Post-translational
R_FADSYN_RXN	0.000765761	6.28126e-11	3.54861e-05	5.59561e-07	Reduced fixed flux correlated to reduced biomass	0	-0.911423	0.152003	Post-translational
R_UDPREDUCT_RXN	-0.0034968	6.27867e-09	-0.000162045	2.5552e-06	Reduced fixed flux correlated to reduced biomass	0	-0.911423	0.835861	Post-translational
R_AIRS_RXN	0.0748235	2.0212e-08	0.00346739	5.46754e-05	Reduced fixed flux correlated to reduced biomass	0	-0.911423	0.550752	Post-translational
R_GLUTAMATE_DEHYDROGENASE_NADP_RXN_NADP	0.00165958	2.1113	4.87518	2.41625	Sig. different fluxes	0	0.999319	-2.37077	Post-translational
R_PHOSPHAGLYPSYN_RXN_C14	0.00167682	7.21819e-09	7.77053e-05	1.22529e-06	Reduced fixed flux correlated to reduced biomass	0	-0.911423	0.824296	Post-translational
R_RXN_10657	-0.00845904	2.33912e-08	-0.000392	6.18124e-06	Reduced fixed flux correlated to reduced biomass	0	-0.911423	0.6888	Post-translational
R_RXN0_5260			6.319	0.379115	Sig. different fluxes (only in f26 model)	0.05	1	-1.28379	Post-translational
R_GART_RXN	0.0748235	2.0212e-08	0.00346739	5.46754e-05	Reduced fixed flux correlated to reduced biomass	0	-0.911423	0.416955	Post-translational
R_6PGLUCONOLACT_RXN	1.86997	1.68217e-05	1.48589	0.258044	Sig. different fluxes	0	-0.114451	0.0393263	Post-translational
R_PGPPHOSPHA_RXN_C12	2.75826e-05	1.5252e-08	1.2772e-06	5.51737e-08	Reduced fixed flux correlated to reduced biomass	0	-0.911489	1.06295	Post-translational
R_PGLYCDEHYDROG_RXN	0.272526	1.68214e-05	0.0126272	0.000199092	Reduced fixed flux correlated to reduced biomass	0	-0.911435	0.129939	Post-translational
R_RXN_14074			0.161717	0.125899	Sig. different fluxes (only in f26 model)	0.05	1	-0.622274	Post-translational
R_PHOSPHAGLYPSYN_RXN_C16	0.000998563	8.54384e-09	4.62744e-05	7.29676e-07	Reduced fixed flux correlated to reduced biomass	0	-0.911423	0.824296	Post-translational
R_GSAAMINOTRANS_RXN	0.00781148	1.21426e-08	0.000361992	5.70805e-06	Reduced fixed flux correlated to reduced biomass	0	-0.911423	0.0603946	Post-translational
R_PSERTRANSAMPYR_RXN	0.00242775	6.3292e-09	0.000112504	1.77402e-06	Reduced fixed flux correlated to reduced biomass	0	-0.911423	0.710838	Post-translational
R_PHOSGLYPHOS_RXN	-1.67668	1.68182e-05	-1.1752	0.387066	Sig. different fluxes	0	-0.175841	1.39166	Post-translational
R_SHIKIMATE_KINASE_RXN	0.0748076	1.68309e-05	0.0034653	5.46424e-05	Reduced fixed flux correlated to reduced biomass	0	-0.911456	0.170747	Post-translational
R_RXN_9657	-0.0450761	2.64658e-08	-0.00208887	3.29151e-05	Reduced fixed flux correlated to reduced biomass	0	-0.911423	0.6888	Post-translational
R_PRPPSYN_RXN	0.18181	1.68223e-05	0.268112	0.139783	Sig. different fluxes	0	0.191814	-1.5562	Post-translational
R_BRANCHED_CHAINAMINOTRANSFERILEU_RXN	-0.03366	2.76101e-09	-0.00155984	2.45962e-05	Reduced fixed flux correlated to reduced biomass	0	-0.911423	1.2771	Post-translational
R_RXN0_5114	0.272526	1.68214e-05	0.0126272	0.000199092	Reduced fixed flux correlated to reduced biomass	0	-0.911435	0.00638362	Post-translational
R_PYRROLINECARBREDUCT_RXN_NADP			-0.00508221	8.01387e-05	Sig. different fluxes (only in f26 model)	0.05	1	-1.90987	Post-translational
R_OHMETHYLBILANESYN_RXN	0.000976435	1.51782e-09	4.5249e-05	7.13506e-07	Reduced fixed flux correlated to reduced biomass	0	-0.911423	0.464511	Post-translational
R_CDPREDUCT_RXN	-0.0065348	3.69804e-09	-0.000302829	4.77515e-06	Reduced fixed flux correlated to reduced biomass	0	-0.911423	0.835861	Post-translational
R_RXN_9661_odd	-0.00034545	2.71407e-08	-1.60051e-05	2.28864e-07	Reduced fixed flux correlated to reduced biomass	0	-0.911441	0.6888	Post-translational
R_NICONUCADENYLYLTRAN_RXN	0.00171615	2.26099e-08	0.102286	0.0807099	Sig. different fluxes	0	0.966998	-1.36869	Post-translational
R_GLYC3PDEHYDROGBIOSYN_RXN_NADP			-6.31987	0.379115	Sig. different fluxes (only in f26 model)	0.05	1	-1.91439	Post-translational
R_GUANYL_KIN_RXN	0.0399773	1.42053e-08	0.00185259	2.92124e-05	Reduced fixed flux correlated to reduced biomass	0	-0.911423	0.35591	Post-translational
R_241129_RXN	0.00436685	8.72645e-09	0.000202364	3.19097e-06	Reduced fixed flux correlated to reduced biomass	0	-0.911423	0.138468	Post-translational
R_THI_P_KIN_RXN	0.00142082	1.16545e-10	6.58424e-05	1.03823e-06	Reduced fixed flux correlated to reduced biomass	0	-0.911423	0.845923	Post-translational
R_RXN_9661	-0.0366171	1.30182e-08	-0.00169687	2.67339e-05	Reduced fixed flux correlated to reduced biomass	0	-0.911423	0.6888	Post-translational
R_RXN_14014			-0.00136816	2.15737e-05	Sig. different fluxes (only in f26 model)	0.05	1	-0.683808	Post-translational
R_RIBOFLAVINKIN_RXN	0.00208932	8.36488e-09	9.6821e-05	1.52672e-06	Reduced fixed flux correlated to reduced biomass	0	-0.911423	0.152003	Post-translational
R_ISPH2_RXN_NAD	-0.0494449	2.39427e-08			Sig. different fluxes (only in f16 model)	0.05	-1	0.556331	Post-translational
R_N_ACETYLGLUTPREDUCT_RXN	-0.15983	1.31162e-08	-0.00232446	3.66532e-05	Reduced fixed flux correlated to reduced biomass	0	-0.97133	0.307651	Post-translational
R_ADPREDUCT_RXN	-0.0034968	8.03826e-09	-0.000162045	2.5552e-06	Reduced fixed flux correlated to reduced biomass	0	-0.911423	0.757236	Post-translational
R_2PGADEHYDRAT_RXN	1.40416	3.36395e-05	2.97294	0.387074	Sig. different fluxes	0	0.358407	-2.43532	Post-translational
R_ORNITHINE_CYCLODEAMINASE_RXN	0.10967	8.99582e-09			Sig. different fluxes (only in f16 model)	0.05	-1	2.30741	Post-translational
R_PRAISOM_RXN	0.000909243	1.68292e-05	4.07801e-05	6.43038e-07	Reduced fixed flux correlated to reduced biomass	0	-0.914149	0.222997	Post-translational
R_RXN_9229	0.000825197	6.8943e-09	3.82404e-05	6.02992e-07	Reduced fixed flux correlated to reduced biomass	0	-0.911423	0.186963	Post-translational
R_RXN_8992	0.000825197	6.1851e-09	3.82404e-05	6.02992e-07	Reduced fixed flux correlated to reduced biomass	0	-0.911423	2.16917	Post-translational
R_ASPDECARBOX_RXN	0.000785851	1.00572e-08	3.64172e-05	5.74243e-07	Reduced fixed flux correlated to reduced biomass	0	-0.911423	0.17261	Post-translational
R_ASPAMINOTRANS_RXN	-0.510285	1.97818e-08	-0.181104	0.125902	Sig. different fluxes	0	-0.476116	0.54375	Post-translational
R_PYRUVATE_CARBOXYLASE_RXN	0.309482	0.178584			Sig. different fluxes (only in f16 model)	0.05	-1	1.23312	Post-translational
R_RXN_9658_odd	-0.000539916	2.68373e-08	-2.50245e-05	3.22343e-07	Reduced fixed flux correlated to reduced biomass	0	-0.911408	0.6888	Post-translational
R_CATAL_RXN	0.00121388	3.1646e-09	5.62522e-05	8.87011e-07	Reduced fixed flux correlated to reduced biomass	0	-0.911423	1.44048	Post-translational
R_PSERTRANSAM_RXN	-0.272526	1.68214e-05	-0.0126272	0.000199092	Reduced fixed flux correlated to reduced biomass	0	-0.911435	0.710838	Post-translational
R_ARGSUCCINLYA_RXN	0.05016	4.11444e-09	0.00232446	3.66532e-05	Reduced fixed flux correlated to reduced biomass	0	-0.911423	0.155726	Post-translational
R_PGPPHOSPHA_RXN_C16	0.000998563	8.54384e-09	4.62744e-05	7.29676e-07	Reduced fixed flux correlated to reduced biomass	0	-0.911423	1.06295	Post-translational
R_PHOSPHAGLYPSYN_RXN_C15	2.41778e-05	2.00174e-12	1.403e-06	5.83398e-08	Reduced fixed flux correlated to reduced biomass	0	-0.890308	0.824296	Post-translational
R_NAD_KIN_RXN	0.000810382	2.26258e-08	3.75542e-05	5.92171e-07	Reduced fixed flux correlated to reduced biomass	0	-0.911422	0.518796	Post-translational
R_BRANCHED_CHAINAMINOTRANSFERLEU_RXN	-0.05742	4.70995e-09	-0.0026609	4.19583e-05	Reduced fixed flux correlated to reduced biomass	0	-0.911423	1.2771	Post-translational
R_RXN_11832	0.0755435	1.97904e-08	0.00350076	5.50835e-05	Reduced fixed flux correlated to reduced biomass	0	-0.911423	0.066893	Post-translational
R_TYROSINE_AMINOTRANSFERASE_RXN	-0.02442	9.5354e-09	-0.00113165	1.78443e-05	Reduced fixed flux correlated to reduced biomass	0	-0.911423	0.330075	Post-translational
R_PGPPHOSPHA_RXN_C14	0.00167682	7.21819e-09	7.77053e-05	1.22529e-06	Reduced fixed flux correlated to reduced biomass	0	-0.911423	1.06295	Post-translational
R_RXN0_2145	-0.00845904	2.47246e-08	-0.000392	6.18124e-06	Reduced fixed flux correlated to reduced biomass	0	-0.911423	0.6888	Post-translational
R_RXN0_884_NAD	-0.00519204	2.98633e-09			Sig. different fluxes (only in f16 model)	0.05	-1	0.556331	Post-translational
R_PHOSPHAGLYPSYN_RXN_C161	0.000688973	3.4594e-09	3.19277e-05	5.03451e-07	Reduced fixed flux correlated to reduced biomass	0	-0.911423	0.824296	Post-translational
R_PGPPHOSPHA_RXN_C18	5.38042e-05	4.41336e-12	2.49334e-06	3.93161e-08	Reduced fixed flux correlated to reduced biomass	0	-0.911423	1.06295	Post-translational
R_RXN_10661_odd	-0.000194465	1.19423e-08	-9.01943e-06	1.49933e-07	Reduced fixed flux correlated to reduced biomass	0	-0.91135	0.6888	Post-translational
R_PHOSPHAGLYPSYN_RXN_C181	0.000450739	6.23194e-09	2.08877e-05	3.29367e-07	Reduced fixed flux correlated to reduced biomass	0	-0.911423	0.824296	Post-translational
R_UDPACYLGLCNACDEACETYL_RXN	0.00537466	2.37658e-08	0.000249067	3.9274e-06	Reduced fixed flux correlated to reduced biomass	0	-0.911423	2.61168	Post-translational
R_RXN_9659_odd	-0.000539915	2.73056e-08	-2.50245e-05	3.22343e-07	Reduced fixed flux correlated to reduced biomass	0	-0.911408	0.6888	Post-translational
R_ISOCIT_CLEAV_RXN	0.309722	0.178584	0.168601	0.0999864	Sig. different fluxes	0	-0.295031	4.69814	Post-translational
R_RXN_9659	-0.0450761	2.74346e-08	-0.00208887	3.29151e-05	Reduced fixed flux correlated to reduced biomass	0	-0.911423	0.6888	Post-translational
R_GLUTRNAREDUCT_RXN	0.00781148	1.21426e-08	0.000361992	5.70805e-06	Reduced fixed flux correlated to reduced biomass	0	-0.911423	0.397635	Post-translational
R_GLURS_RXN	0.00781148	1.21426e-08	0.000361992	5.70805e-06	Reduced fixed flux correlated to reduced biomass	0	-0.911423	0.139389	Post-translational
R_RXN0_1461_AN	0.000976433	2.49591e-08	4.5249e-05	7.13506e-07	Reduced fixed flux correlated to reduced biomass	0	-0.911423	0.711069	Post-translational
R_15120_RXN_NADP			0.000925225	1.45894e-05	Sig. different fluxes (only in f26 model)	0.05	1	-1.14766	Post-translational
R_RXN_12508	2.26553	0.178583			Sig. different fluxes (only in f16 model)	0.05	-1	-1.39798	Transcriptional
R_SHIKIMATE_5_DEHYDROGENASE_RXN	-0.0748076	1.68309e-05	-0.0034653	5.46424e-05	Reduced fixed flux correlated to reduced biomass	0	-0.911456	-1.84069	Transcriptional
R_PHOSPHASERSYN_RXN_C14	0.00455996	1.43906e-08	0.000211313	3.33208e-06	Reduced fixed flux correlated to reduced biomass	0	-0.911423	-1.4775	Transcriptional
R_ADENODEAMIN_RXN			0.157482	0.125898	Sig. different fluxes (only in f26 model)	0.05	1	0.0352508	Transcriptional
R_THYMIDYLATESYN_RXN	0.0034968	9.51787e-09	0.000162045	2.5552e-06	Reduced fixed flux correlated to reduced biomass	0	-0.911423	-0.186342	Transcriptional
R_DIHYDROXYMETVALDEHYDRAT_RXN	0.03366	4.19394e-09	0.00155984	2.45962e-05	Reduced fixed flux correlated to reduced biomass	0	-0.911423	-1.02392	Transcriptional
R_DUTP_PYROP_RXN	0.0034968	6.27867e-09	0.000162045	2.5552e-06	Reduced fixed flux correlated to reduced biomass	0	-0.911423	-0.440003	Transcriptional
R_RXN_9527	0.0450761	2.74346e-08	0.00208887	3.29151e-05	Reduced fixed flux correlated to reduced biomass	0	-0.911423	-1.47283	Transcriptional
R_231157_RXN	0.0767108	2.33235e-08	0.00355485	5.60545e-05	Reduced fixed flux correlated to reduced biomass	0	-0.911423	-0.338458	Transcriptional
R_PHOSPHASERDECARB_RXN_C18	0.000145661	9.17157e-09	6.75006e-06	1.06438e-07	Reduced fixed flux correlated to reduced biomass	0	-0.911423	-0.854873	Transcriptional
R_RXN_9655_odd	0.000539915	2.73056e-08	2.50245e-05	3.22343e-07	Reduced fixed flux correlated to reduced biomass	0	-0.911408	-0.0353838	Transcriptional
R_PRIBFAICARPISOM_RXN	0.02453	1.43169e-08	0.00113674	1.79247e-05	Reduced fixed flux correlated to reduced biomass	0	-0.911423	-1.22412	Transcriptional
R_AMP_NUCLEOSID_RXN			0.157482	0.125898	Sig. different fluxes (only in f26 model)	0.05	1	1.12396	Transcriptional
R_RXN_10658	0.00845904	2.33912e-08	0.000392	6.18124e-06	Reduced fixed flux correlated to reduced biomass	0	-0.911423	-1.47283	Transcriptional
R_CARDIOLIPSYN_RXN_C15			2.78963e-07	4.39882e-09	Sig. different fluxes (only in f26 model)	0.05	1	0.814721	Transcriptional
R_IMPCYCLOHYDROLASE_RXN	-0.0979326	1.77465e-08	-0.00453829	7.15619e-05	Reduced fixed flux correlated to reduced biomass	0	-0.911423	-2.00554	Transcriptional
R_SERINE_O_ACETTRAN_RXN	0.0148567	1.97223e-08	0.000688473	1.08562e-05	Reduced fixed flux correlated to reduced biomass	0	-0.911423	-0.710082	Transcriptional
R_MALSYN_RXN	0.309654	0.178584	0.168598	0.0999864	Sig. different fluxes	0	-0.29494	-0.433935	Transcriptional
R_ASPARTATEKIN_RXN	0.165254	2.82141e-08	0.00763299	0.000120361	Reduced fixed flux correlated to reduced biomass	0	-0.911699	-1.03069	Transcriptional
R_GLU6PDEHYDROG_RXN	1.86997	1.68217e-05	1.48589	0.258044	Sig. different fluxes	0	-0.114451	-1.97847	Transcriptional
R_DIHYDROXYISOVALDEHYDRAT_RXN	0.133776	1.50261e-08	0.0061993	9.77534e-05	Reduced fixed flux correlated to reduced biomass	0	-0.911423	-1.02392	Transcriptional
R_CDPDIGLYSYN_RXN_C17	8.28789e-05	1.84488e-08	3.83545e-06	6.08079e-08	Reduced fixed flux correlated to reduced biomass	0	-0.911538	-1.80786	Transcriptional
R_ADENOSYLHOMOCYSTEINASE_RXN	0.00247559	1.79401e-08	0.000114721	1.80898e-06	Reduced fixed flux correlated to reduced biomass	0	-0.911423	-0.659369	Transcriptional
R_GAPOXNPHOSPHN_RXN	1.67668	1.68182e-05	1.1752	0.387066	Sig. different fluxes	0	-0.175841	-0.993446	Transcriptional
R_PANTEPADENYLYLTRAN_RXN	0.000785852	6.28527e-09	3.64172e-05	5.74243e-07	Reduced fixed flux correlated to reduced biomass	0	-0.911423	-0.51421	Transcriptional
R_UNDECAPRENYL_DIPHOSPHATASE_RXN	0.0087337	9.9952e-09	0.000404728	6.38194e-06	Reduced fixed flux correlated to reduced biomass	0	-0.911423	-1.49837	Transcriptional
R_RXN_9540	-0.00781395	1.7322e-08	-0.000362106	5.70985e-06	Reduced fixed flux correlated to reduced biomass	0	-0.911423	-0.122747	Transcriptional
R_CARDIOLIPSYN_RXN_C17			2.54071e-07	2.99354e-08	Sig. different fluxes (only in f26 model)	0.05	1	0.814721	Transcriptional
R_PORPHOBILSYNTH_RXN	0.00390574	6.07129e-09	0.000180996	2.85403e-06	Reduced fixed flux correlated to reduced biomass	0	-0.911423	-1.34378	Transcriptional
R_P_PANTOCYSLIG_RXN	0.000785852	1.94154e-08	3.64172e-05	5.74243e-07	Reduced fixed flux correlated to reduced biomass	0	-0.911423	-1.26689	Transcriptional
R_KDOTRANS2_RXN	0.00268733	1.18829e-08	0.000124533	1.9637e-06	Reduced fixed flux correlated to reduced biomass	0	-0.911423	-0.7931	Transcriptional
R_LIPIDADISACCHARIDESYNTH_RXN	0.00268733	1.18829e-08	0.000124533	1.9637e-06	Reduced fixed flux correlated to reduced biomass	0	-0.911423	-2.36305	Transcriptional
R_42161_RXN	0.00781395	1.7322e-08	0.000362106	5.70985e-06	Reduced fixed flux correlated to reduced biomass	0	-0.911423	-0.0353838	Transcriptional
R_UREASE_RXN			-0.00143865	0.000765737	Sig. different fluxes (only in f26 model)	0.05	1	2.69268	Transcriptional
R_LIPIDXSYNTHESIS_RXN	0.00268733	1.18829e-08	0.000124533	1.9637e-06	Reduced fixed flux correlated to reduced biomass	0	-0.911423	-0.849058	Transcriptional
R_RXN_9528_odd	-0.000539915	2.73056e-08	-2.50245e-05	3.22343e-07	Reduced fixed flux correlated to reduced biomass	0	-0.911408	-0.122747	Transcriptional
R_RXN_9655	0.0450761	2.74346e-08	0.00208887	3.29151e-05	Reduced fixed flux correlated to reduced biomass	0	-0.911423	-0.0353838	Transcriptional
R_ARGSUCCINSYN_RXN	0.05016	4.87592e-09	0.00232446	3.66532e-05	Reduced fixed flux correlated to reduced biomass	0	-0.911423	-0.597051	Transcriptional
R_PGLUCONDEHYDRAT_RXN	1.86997	1.68217e-05	1.48589	0.258044	Sig. different fluxes	0	-0.114451	-1.3253	Transcriptional
R_RXN_10655_odd	-0.000194465	1.03057e-08	-9.01943e-06	1.49933e-07	Reduced fixed flux correlated to reduced biomass	0	-0.91135	-1.62727	Transcriptional
R_DIAMINOPIMEPIM_RXN	0.0295237	2.68598e-08	0.00136816	2.15737e-05	Reduced fixed flux correlated to reduced biomass	0	-0.911423	-0.40227	Transcriptional
R_RXN_10462_C14	0.00623678	7.18108e-09	0.000289018	4.55737e-06	Reduced fixed flux correlated to reduced biomass	0	-0.911423	-0.826274	Transcriptional
R_L_GLN_FRUCT_6_P_AMINOTRANS_RXN	0.0767108	2.21969e-08	0.00355485	5.60545e-05	Reduced fixed flux correlated to reduced biomass	0	-0.911423	-0.462922	Transcriptional
R_RXN_13163	-0.05742	5.40417e-09	-0.0026609	4.19583e-05	Reduced fixed flux correlated to reduced biomass	0	-0.911423	-0.94214	Transcriptional
R_AICARTRANSFORM_RXN	0.0979326	1.77465e-08	0.00453829	7.15619e-05	Reduced fixed flux correlated to reduced biomass	0	-0.911423	-2.00554	Transcriptional
R_SULFATE_ADENYLYLTRANS_RXN	0.0323467	2.44047e-08	0.00149898	2.36365e-05	Reduced fixed flux correlated to reduced biomass	0	-0.911423	-1.20419	Transcriptional
R_RXN_9537_odd	0.00034545	2.71407e-08	1.60051e-05	2.28864e-07	Reduced fixed flux correlated to reduced biomass	0	-0.911441	-0.0353838	Transcriptional
R_GLUTAMINESYN_RXN	0.566484	1.68224e-05	0.0262501	0.000413923	Reduced fixed flux correlated to reduced biomass	0	-0.911427	-2.33019	Transcriptional
R_HOMOSERDEHYDROG_RXN_NAD	-0.13573	2.76317e-08			Sig. different fluxes (only in f16 model)	0.05	-1	-1.25034	Transcriptional
R_25119_RXN	0.0748076	1.68309e-05	0.0034653	5.46424e-05	Reduced fixed flux correlated to reduced biomass	0	-0.911456	-2.14145	Transcriptional
R_RIBOFLAVIN_SYN_RXN	0.00208932	8.36488e-09	9.6821e-05	1.52672e-06	Reduced fixed flux correlated to reduced biomass	0	-0.911423	-1.35216	Transcriptional
R_RXN_9523	0.0450761	2.64658e-08	0.00208887	3.29151e-05	Reduced fixed flux correlated to reduced biomass	0	-0.911423	-1.47283	Transcriptional
R_42159_RXN_odd	0.000539916	2.68373e-08	2.50245e-05	3.22343e-07	Reduced fixed flux correlated to reduced biomass	0	-0.911408	-0.0353838	Transcriptional
R_PHOSPHASERSYN_RXN_C17	6.05387e-05	3.66686e-09	2.54871e-06	4.01892e-08	Reduced fixed flux correlated to reduced biomass	0	-0.919201	-1.4775	Transcriptional
R_26118_RXN			0.659952	2.55408	Sig. different fluxes (only in f26 model)	0.05	1	1.32063	Transcriptional
R_DIHYDROFOLATEREDUCT_RXN	-0.00484993	1.91228e-08	-0.000224751	3.54397e-06	Reduced fixed flux correlated to reduced biomass	0	-0.911423	-0.978153	Transcriptional
R_DIAMINOPIMDECARB_RXN	0.02079	1.70533e-09	0.000963429	1.51918e-05	Reduced fixed flux correlated to reduced biomass	0	-0.911423	-1.9571	Transcriptional
R_CDPDIGLYSYN_RXN_C18	0.000199465	7.89636e-09	9.24339e-06	1.45754e-07	Reduced fixed flux correlated to reduced biomass	0	-0.911423	-1.80786	Transcriptional
R_3_CH3_2_OXOBUTANOATE_OH_CH3_XFER_RXN	0.000785851	1.00572e-08	3.64172e-05	5.74243e-07	Reduced fixed flux correlated to reduced biomass	0	-0.911423	-1.49405	Transcriptional
R_PHOSPHORIBULOKINASE_RXN			0.905181	0.387069	Sig. different fluxes (only in f26 model)	0.05	1	1.54407	Transcriptional
R_TRANSALDOL_RXN	-0.0380428	1.71576e-08	-0.30349	0.129023	Sig. different fluxes	0	0.777223	0.567368	Transcriptional
R_DIHYDRODIPICSYN_RXN	0.0295237	2.25849e-08	0.00136816	2.15737e-05	Reduced fixed flux correlated to reduced biomass	0	-0.911423	-0.554589	Transcriptional
R_RXN_9520_odd	0.000539915	2.64171e-08	2.50245e-05	3.22343e-07	Reduced fixed flux correlated to reduced biomass	0	-0.911408	-0.0353838	Transcriptional
R_GLUTAMIDOTRANS_RXN	0.02453	1.43169e-08	0.00113674	1.79247e-05	Reduced fixed flux correlated to reduced biomass	0	-0.911423	-0.252197	Transcriptional
R_DIOHBUTANONEPSYN_RXN	0.00417863	1.74014e-08	0.000193642	3.05344e-06	Reduced fixed flux correlated to reduced biomass	0	-0.911423	-0.451221	Transcriptional
R_RXN_9556	-0.00334233	2.53568e-08	-0.000154887	2.44233e-06	Reduced fixed flux correlated to reduced biomass	0	-0.911423	-1.62727	Transcriptional
R_RXN_9523_odd	0.000539916	2.68373e-08	2.50245e-05	3.22343e-07	Reduced fixed flux correlated to reduced biomass	0	-0.911408	-1.47283	Transcriptional
R_1_ACYLGLYCEROL_3_P_ACYLTRANSFER_RXN_C161	0.00255835	7.24929e-09	0.000118557	1.86945e-06	Reduced fixed flux correlated to reduced biomass	0	-0.911423	-1.69177	Transcriptional
R_GLYRIBONUCSYN_RXN	0.0748235	2.13393e-08	0.00346739	5.46754e-05	Reduced fixed flux correlated to reduced biomass	0	-0.911423	-0.948095	Transcriptional
R_IMIDPHOSDEHYD_RXN	0.02453	1.43169e-08	0.00113674	1.79247e-05	Reduced fixed flux correlated to reduced biomass	0	-0.911423	-0.633281	Transcriptional
R_PRPPAMIDOTRANS_RXN	-0.0748235	2.13393e-08	-0.00346739	5.46754e-05	Reduced fixed flux correlated to reduced biomass	0	-0.911423	-1.42624	Transcriptional
R_DIHYDROOROT_RXN	-0.0798316	3.33967e-08	-0.00369947	5.8335e-05	Reduced fixed flux correlated to reduced biomass	0	-0.911423	-0.96485	Transcriptional
R_CPM_KDOSYNTH_RXN	0.00537466	2.37658e-08	0.000249067	3.9274e-06	Reduced fixed flux correlated to reduced biomass	0	-0.911423	-1.38668	Transcriptional
R_1TRANSKETO_RXN	0.0380428	1.71576e-08	0.30349	0.129023	Sig. different fluxes	0	0.777223	1.06072	Transcriptional
R_RXN_10654_odd	0.000194465	1.03057e-08	9.01943e-06	1.49933e-07	Reduced fixed flux correlated to reduced biomass	0	-0.91135	-1.47283	Transcriptional
R_RXN_9539_odd	0.000165761	2.97018e-08	7.6709e-06	1.21616e-07	Reduced fixed flux correlated to reduced biomass	0	-0.91154	-1.47283	Transcriptional
R_RXN_9516	0.0450761	2.64658e-08	0.00208887	3.29151e-05	Reduced fixed flux correlated to reduced biomass	0	-0.911423	-1.47283	Transcriptional
R_2TRANSKETO_RXN	-0.115278	1.68269e-05	-0.307068	0.129022	Sig. different fluxes	0	0.454105	1.06072	Transcriptional
R_42158_RXN_odd	0.000539915	2.64171e-08	2.50245e-05	3.22343e-07	Reduced fixed flux correlated to reduced biomass	0	-0.911408	-0.0353838	Transcriptional
R_RXN_9632	0.00039893	1.34319e-08	1.84868e-05	2.91508e-07	Reduced fixed flux correlated to reduced biomass	0	-0.911423	-1.47283	Transcriptional
R_GTP_CYCLOHYDRO_II_RXN	0.00208932	8.75335e-09	9.6821e-05	1.52672e-06	Reduced fixed flux correlated to reduced biomass	0	-0.911423	-0.297755	Transcriptional
R_TRIOSEPISOMERIZATION_RXN	0.0204314	1.45818e-08	0.000946814	1.47327e-05	Reduced fixed flux correlated to reduced biomass	0	-0.911422	-0.0325744	Transcriptional
R_RXN_9531_odd	0.00034545	2.89424e-08	1.60051e-05	2.28864e-07	Reduced fixed flux correlated to reduced biomass	0	-0.911441	-1.47283	Transcriptional
R_PHOSPHASERDECARB_RXN_C161	0.00186938	1.00501e-08	8.66289e-05	1.366e-06	Reduced fixed flux correlated to reduced biomass	0	-0.911423	-0.854873	Transcriptional
R_1_ACYLGLYCEROL_3_P_ACYLTRANSFER_RXN_C171	9.7232e-05	8.11707e-09	4.50971e-06	7.49665e-08	Reduced fixed flux correlated to reduced biomass	0	-0.91135	-1.69177	Transcriptional
R_DXS_RXN	0.0584855	2.84063e-08	0.00271027	4.27368e-05	Reduced fixed flux correlated to reduced biomass	0	-0.911423	-0.0674052	Transcriptional
R_NAG1P_URIDYLTRANS_RXN	0.0767108	2.33235e-08	0.00355485	5.60545e-05	Reduced fixed flux correlated to reduced biomass	0	-0.911423	-0.338458	Transcriptional
R_PHOSNACMURPENTATRANS_RXN	0.0087337	2.65218e-08	0.000404728	6.38194e-06	Reduced fixed flux correlated to reduced biomass	0	-0.911423	-0.430767	Transcriptional
R_ALANINE_AMINOTRANSFERASE_RXN	0.109815	3.69486	1.24361	3.29526	Sig. different fluxes	3.37032e-69	0.837724	0.858939	Transcriptional
R_ACETYLHOMOSER_CYS_RXN	0.01749	2.20884e-08	0.000810504	1.27804e-05	Reduced fixed flux correlated to reduced biomass	0	-0.911423	-2.23756	Transcriptional
R_1_ACYLGLYCEROL_3_P_ACYLTRANSFER_RXN_C14	0.00623678	8.05382e-09	0.000289018	4.55737e-06	Reduced fixed flux correlated to reduced biomass	0	-0.911423	-1.69177	Transcriptional
R_IGPSYN_RXN	0.000909243	1.68292e-05	4.07801e-05	6.43038e-07	Reduced fixed flux correlated to reduced biomass	0	-0.914149	-1.07662	Transcriptional
R_PHOSPHASERDECARB_RXN_C171	7.10273e-05	6.16054e-09	3.29339e-06	4.6524e-08	Reduced fixed flux correlated to reduced biomass	0	-0.911374	-0.854873	Transcriptional
R_NADH_DH1	6.8749	0.000319654			Sig. different fluxes (only in f16 model)	0.05	-1	-2.29336	Transcriptional
R_1_ACYLGLYCEROL_3_P_ACYLTRANSFER_RXN_C12	0.000102807	1.70074e-08	4.76317e-06	8.36443e-08	Reduced fixed flux correlated to reduced biomass	0	-0.91144	-1.69177	Transcriptional
R_RXN_9527_odd	0.000539915	2.73056e-08	2.50245e-05	3.22343e-07	Reduced fixed flux correlated to reduced biomass	0	-0.911408	-1.47283	Transcriptional
R_42158_RXN	0.0450761	2.79163e-08	0.00208887	3.29151e-05	Reduced fixed flux correlated to reduced biomass	0	-0.911423	-0.0353838	Transcriptional
R_RXN_9536_odd	-0.00034545	2.71407e-08	-1.60051e-05	2.28864e-07	Reduced fixed flux correlated to reduced biomass	0	-0.911441	-0.122747	Transcriptional
R_SULFITE_REDUCT_RXN	-0.0323467	2.44047e-08	-0.00149898	2.36365e-05	Reduced fixed flux correlated to reduced biomass	0	-0.911423	-0.333526	Transcriptional
R_RIBULP3EPIM_RXN	-0.153321	1.68227e-05	-0.610557	0.258045	Sig. different fluxes	0	0.598572	0.843815	Transcriptional
R_RXN_10660	0.00845904	2.33912e-08	0.000392	6.18124e-06	Reduced fixed flux correlated to reduced biomass	0	-0.911423	-2.68571	Transcriptional
R_RXN_10462_C15	8.9845e-05	7.62101e-09	4.1671e-06	6.64883e-08	Reduced fixed flux correlated to reduced biomass	0	-0.91135	-0.826274	Transcriptional
R_KDO_8PSYNTH_RXN	0.00537466	2.07864e-08	0.000249067	3.9274e-06	Reduced fixed flux correlated to reduced biomass	0	-0.911423	-0.617237	Transcriptional
R_RXN_14175	0.000785851	1.00572e-08	3.64172e-05	5.74243e-07	Reduced fixed flux correlated to reduced biomass	0	-0.911423	-2.09484	Transcriptional
R_11812_RXN	-0.0546369	2.63486e-08	-2.03688	1.35847	Sig. different fluxes	0	0.947754	1.65369	Transcriptional
R_RXN_10655	-0.00845904	2.47246e-08	-0.000392	6.18124e-06	Reduced fixed flux correlated to reduced biomass	0	-0.911423	-1.62727	Transcriptional
R_THIAZOLSYN2_RXN	0.00142083	6.29654e-09	6.58424e-05	1.03823e-06	Reduced fixed flux correlated to reduced biomass	0	-0.911423	-0.375509	Transcriptional
R_CDPKIN_RXN	0.0690087	1.9791e-08	0.00319793	5.03084e-05	Reduced fixed flux correlated to reduced biomass	0	-0.911423	-0.622274	Transcriptional
R_231179_RXN	0.00334233	2.53568e-08	0.000154887	2.44233e-06	Reduced fixed flux correlated to reduced biomass	0	-0.911423	-1.52537	Transcriptional
R_THRESYN_RXN	0.11824	2.23504e-08	0.00545433	8.60064e-05	Reduced fixed flux correlated to reduced biomass	0	-0.911809	-1.7633	Transcriptional
R_RXN_2901			0.659952	2.55408	Sig. different fluxes (only in f26 model)	0.05	1	0.509014	Transcriptional
R_OROPRIBTRANS_RXN	-0.0798316	3.31464e-08	-0.00369947	5.8335e-05	Reduced fixed flux correlated to reduced biomass	0	-0.911423	-1.09667	Transcriptional
R_CDPDIGLYSYN_RXN_C14	0.00623678	7.18108e-09	0.000289018	4.55737e-06	Reduced fixed flux correlated to reduced biomass	0	-0.911423	-1.80786	Transcriptional
R_DUDPKIN_RXN	0.0034968	6.27867e-09	0.000162045	2.5552e-06	Reduced fixed flux correlated to reduced biomass	0	-0.911423	-0.622274	Transcriptional
R_UROGENDECARBOX_RXN	0.000976433	2.49591e-08	4.5249e-05	7.13506e-07	Reduced fixed flux correlated to reduced biomass	0	-0.911423	-1.33812	Transcriptional
R_RXN_13482	0.05016	4.87592e-09	0.00232446	3.66532e-05	Reduced fixed flux correlated to reduced biomass	0	-0.911423	-1.03592	Transcriptional
R_CDPDIGLYSYN_RXN_C161	0.00255835	7.24929e-09	0.000118557	1.86945e-06	Reduced fixed flux correlated to reduced biomass	0	-0.911423	-1.80786	Transcriptional
R_ACSERLY_RXN	0.0148567	1.97223e-08	0.000688473	1.08562e-05	Reduced fixed flux correlated to reduced biomass	0	-0.911423	-1.0423	Transcriptional
R_FRUCTOKINASE_RXN	2.1	1.86866e-08	2.1	3.25711e-08	Sig. different fluxes	2.47603e-157	-1.24856e-09	-4.65657	Transcriptional
R_GLYC3PDEHYDROGBIOSYN_RXN_NAD	-0.0187152	2.78892e-08			Sig. different fluxes (only in f16 model)	0.05	-1	-1.91439	Transcriptional
R_ALANINE_DEHYDROGENASE_RXN			-2.40649	3.11366	Sig. different fluxes (only in f26 model)	0.05	1	1.77998	Transcriptional
R_CHORISMATEMUT_RXN	0.07172	6.52257e-09	0.00332357	5.24076e-05	Reduced fixed flux correlated to reduced biomass	0	-0.911423	-0.334778	Transcriptional
R_RXN_10462_C17	8.28789e-05	1.84488e-08	3.83545e-06	6.08079e-08	Reduced fixed flux correlated to reduced biomass	0	-0.911538	-0.826274	Transcriptional
R_RXN_9532	-0.0366171	1.09316e-08	-0.00169687	2.67339e-05	Reduced fixed flux correlated to reduced biomass	0	-0.911423	-0.122747	Transcriptional
R_METHENYLTHFCYCLOHYDRO_RXN	0.175425	1.89798e-08	0.00812938	0.000128188	Reduced fixed flux correlated to reduced biomass	0	-0.911423	-0.309217	Transcriptional
R_RXN_9514_odd	-0.000539915	2.64171e-08	-2.50245e-05	3.22343e-07	Reduced fixed flux correlated to reduced biomass	0	-0.911408	-0.122747	Transcriptional
R_ADCLY_RXN	0.00135313	1.52042e-08	6.27058e-05	9.88773e-07	Reduced fixed flux correlated to reduced biomass	0	-0.911422	-1.89495	Transcriptional
R_RXN_9633	-0.00039893	1.34319e-08	-1.84868e-05	2.91508e-07	Reduced fixed flux correlated to reduced biomass	0	-0.911423	-0.122747	Transcriptional
R_RXN_9537	0.0229748	2.39178e-08	0.00106468	1.67883e-05	Reduced fixed flux correlated to reduced biomass	0	-0.911423	-0.0353838	Transcriptional
R_PHOSPHASERSYN_RXN_C12	7.52243e-05	3.45548e-09	3.48597e-06	5.49683e-08	Reduced fixed flux correlated to reduced biomass	0	-0.911423	-1.4775	Transcriptional
R_RXN_9535_odd	0.00034545	2.71407e-08	1.60051e-05	2.28864e-07	Reduced fixed flux correlated to reduced biomass	0	-0.911441	-0.586125	Transcriptional
R_H2PTERIDINEPYROPHOSPHOKIN_RXN	0.00135313	1.68011e-08	6.27058e-05	9.88773e-07	Reduced fixed flux correlated to reduced biomass	0	-0.911422	-0.296358	Transcriptional
R_PHOSPHASERDECARB_RXN_C15	6.56668e-05	3.46922e-09	2.7641e-06	4.35856e-08	Reduced fixed flux correlated to reduced biomass	0	-0.919215	-0.854873	Transcriptional
R_ACETOLACTSYN_RXN	0.133776	1.63129e-08	0.0061993	9.77534e-05	Reduced fixed flux correlated to reduced biomass	0	-0.911423	-0.65731	Transcriptional
R_UDPNACETYLGLUCOSAMACYLTRANS_RXN	0.00537466	2.37658e-08	0.000249067	3.9274e-06	Reduced fixed flux correlated to reduced biomass	0	-0.911423	-2.6733	Transcriptional
R_PEPDEPHOS_RXN	-1.24043	6.72967e-05			Sig. different fluxes (only in f16 model)	0.05	-1	-1.11443	Transcriptional
R_SUCCINATE_DEHYDROGENASE_UBIQUINONE_RXN	1.2032	6.72976e-05	0.441476	0.137957	Sig. different fluxes	0	-0.463146	-0.614405	Transcriptional
R_PHOSPHASERSYN_RXN_C16	0.00270895	3.51219e-09	0.000125535	1.9795e-06	Reduced fixed flux correlated to reduced biomass	0	-0.911423	-1.4775	Transcriptional
R_31175_RXN			0.576722	0.427145	Sig. different fluxes (only in f26 model)	0.05	1	1.89234	Transcriptional
R_UDP_NACMURALGLDAPAALIG_RXN	0.0087337	2.65218e-08	0.000404728	6.38194e-06	Reduced fixed flux correlated to reduced biomass	0	-0.911423	-0.52333	Transcriptional
R_HISTAMINOTRANS_RXN	0.02453	1.43169e-08	0.00113674	1.79247e-05	Reduced fixed flux correlated to reduced biomass	0	-0.911423	-1.11013	Transcriptional
R_RXN_8001	0.02453	2.01211e-09	0.00113674	1.79247e-05	Reduced fixed flux correlated to reduced biomass	0	-0.911423	-2.50716	Transcriptional
R_RXN_9535	0.0337242	3.36577e-08	0.00156281	2.46431e-05	Reduced fixed flux correlated to reduced biomass	0	-0.911423	-0.586125	Transcriptional
R_ACETOLACTREDUCTOISOM_RXN	-0.133776	1.63129e-08	-0.0061993	9.77534e-05	Reduced fixed flux correlated to reduced biomass	0	-0.911423	-1.95803	Transcriptional
R_3_OCTAPRENYL_4_OHBENZOATE_DECARBOX_RXN	0.000825197	8.24748e-09	3.82404e-05	6.02992e-07	Reduced fixed flux correlated to reduced biomass	0	-0.911423	-0.868155	Transcriptional
R_3_DEHYDROQUINATE_DEHYDRATASE_RXN	0.0748076	1.68309e-05	0.0034653	5.46424e-05	Reduced fixed flux correlated to reduced biomass	0	-0.911456	-0.656848	Transcriptional
R_ISOCITRATE_DEHYDROGENASE_NAD_RXN	2.75711	1.68473			Sig. different fluxes (only in f16 model)	0.05	-1	-1.45664	Transcriptional
R_PHOSPHASERDECARB_RXN_C16	0.00270895	2.22205e-10	0.000125535	1.9795e-06	Reduced fixed flux correlated to reduced biomass	0	-0.911423	-0.854873	Transcriptional
R_AICARSYN_RXN	0.0734026	2.78829e-08	0.00340155	5.36372e-05	Reduced fixed flux correlated to reduced biomass	0	-0.911423	-0.126773	Transcriptional
R_RXN0_2142_odd	-0.000194465	1.03057e-08	-9.01943e-06	1.49933e-07	Reduced fixed flux correlated to reduced biomass	0	-0.91135	-1.62727	Transcriptional
R_GLUTAMATE_DEHYDROGENASE_RXN	-1.67878	2.1113	-2.69878	3.2672	Sig. different fluxes	6.06835e-199	0.233008	0.863563	Transcriptional
R_UDP_NACMURALA_GLU_LIG_RXN	0.0087337	2.65218e-08	0.000404728	6.38194e-06	Reduced fixed flux correlated to reduced biomass	0	-0.911423	-0.47918	Transcriptional
R_PHOSPHASERSYN_RXN_C181	0.00122043	6.25607e-09	5.65559e-05	8.91799e-07	Reduced fixed flux correlated to reduced biomass	0	-0.911423	-1.4775	Transcriptional
R_HISTCYCLOHYD_RXN	0.02453	1.43169e-08	0.00113674	1.79247e-05	Reduced fixed flux correlated to reduced biomass	0	-0.911423	-1.68129	Transcriptional
R_GLYOHMETRANS_RXN	0.199673	1.65522e-08	0.00925306	0.000145907	Reduced fixed flux correlated to reduced biomass	0	-0.911423	-0.820132	Transcriptional
R_RXN_9533	0.0366171	1.30182e-08	0.00169687	2.67339e-05	Reduced fixed flux correlated to reduced biomass	0	-0.911423	-0.0353838	Transcriptional
R_MALATE_DEH_RXN	1.69266	0.178583	0.775888	0.184523	Sig. different fluxes	0	-0.37138	-0.606262	Transcriptional
R_SUCCINYLDIAMINOPIMTRANS_RXN	-0.0295237	2.25849e-08	-0.00136816	2.15737e-05	Reduced fixed flux correlated to reduced biomass	0	-0.911423	-0.798704	Transcriptional
R_METHYLMALONYL_COA_EPIM_RXN			0.139932	0.099992	Sig. different fluxes (only in f26 model)	0.05	1	0.361708	Transcriptional
R_PHOSPHASERSYN_RXN_C18	0.000145661	9.17157e-09	6.75006e-06	1.06438e-07	Reduced fixed flux correlated to reduced biomass	0	-0.911423	-1.4775	Transcriptional
R_METHYLISOCITRATE_LYASE_RXN			0.139907	0.099992	Sig. different fluxes (only in f26 model)	0.05	1	0.347923	Transcriptional
R_231180_RXN	0.0450761	2.79163e-08	0.00208887	3.29151e-05	Reduced fixed flux correlated to reduced biomass	0	-0.911423	-1.40916	Transcriptional
R_42161_RXN_odd	0.000165761	2.97018e-08	7.6709e-06	1.21616e-07	Reduced fixed flux correlated to reduced biomass	0	-0.91154	-0.0353838	Transcriptional
R_HOMOSERINE_O_ACETYLTRANSFERASE_RXN	0.01749	2.20884e-08	0.000810504	1.27804e-05	Reduced fixed flux correlated to reduced biomass	0	-0.911423	-1.28688	Transcriptional
R_GDPKIN_RXN	0.0913978	2.22234e-08			Sig. different fluxes (only in f16 model)	0.05	-1	-0.622274	Transcriptional
R_ANTHRANSYN_RXN	0.000909243	1.68292e-05	4.07801e-05	6.43038e-07	Reduced fixed flux correlated to reduced biomass	0	-0.914149	-0.63196	Transcriptional
R_FGAMSYN_RXN	0.0748235	2.0212e-08	0.00346739	5.46754e-05	Reduced fixed flux correlated to reduced biomass	0	-0.911423	-0.4399	Transcriptional
R_RXN0_2141	0.00845904	2.48095e-08	0.000392	6.18124e-06	Reduced fixed flux correlated to reduced biomass	0	-0.911423	-1.49777	Transcriptional
R_SUCCDIAMINOPIMDESUCC_RXN	0.0295237	2.25849e-08	0.00136816	2.15737e-05	Reduced fixed flux correlated to reduced biomass	0	-0.911423	-1.78319	Transcriptional
R_RXN_10462_C181	0.00167117	1.24879e-08	7.74436e-05	1.22117e-06	Reduced fixed flux correlated to reduced biomass	0	-0.911423	-0.826274	Transcriptional
R_RXN_9524_odd	-0.000539916	2.68373e-08	-2.50245e-05	3.22343e-07	Reduced fixed flux correlated to reduced biomass	0	-0.911408	-0.122747	Transcriptional
R_CHORPYRLY_RXN	0.000825197	8.24748e-09	3.82404e-05	6.02992e-07	Reduced fixed flux correlated to reduced biomass	0	-0.911423	-1.05063	Transcriptional
R_RXN_13179	0.00242775	6.3292e-09	0.000112504	1.77402e-06	Reduced fixed flux correlated to reduced biomass	0	-0.911423	-1.59154	Transcriptional
R_ATPPHOSPHORIBOSYLTRANS_RXN	-0.02453	1.43169e-08	-0.00113674	1.79247e-05	Reduced fixed flux correlated to reduced biomass	0	-0.911423	-2.61252	Transcriptional
R_RIBULOSE_BISPHOSPHATE_CARBOXYLASE_RXN			-0.905181	0.387069	Sig. different fluxes (only in f26 model)	0.05	1	1.80439	Transcriptional
R_RXN_9540_odd	-0.000165761	2.97018e-08	-7.6709e-06	1.21616e-07	Reduced fixed flux correlated to reduced biomass	0	-0.91154	-0.122747	Transcriptional
R_1_ACYLGLYCEROL_3_P_ACYLTRANSFER_RXN_C15	8.98446e-05	3.46956e-09	4.1671e-06	6.64883e-08	Reduced fixed flux correlated to reduced biomass	0	-0.911349	-1.69177	Transcriptional
R_CTPSYN_RXN	0.0464548	5.56032e-09	0.00215276	3.39457e-05	Reduced fixed flux correlated to reduced biomass	0	-0.911423	-0.333152	Transcriptional
R_RXN_9516_odd	0.000539915	2.64171e-08	2.50245e-05	3.22343e-07	Reduced fixed flux correlated to reduced biomass	0	-0.911408	-1.47283	Transcriptional
R_ACETOOHBUTREDUCTOISOM_RXN	-0.03366	4.19394e-09	-0.00155984	2.45962e-05	Reduced fixed flux correlated to reduced biomass	0	-0.911423	-1.95803	Transcriptional
R_TRYPSYN_RXN	0.000909243	1.68292e-05	4.07801e-05	6.43038e-07	Reduced fixed flux correlated to reduced biomass	0	-0.914149	-1.62912	Transcriptional
R_RXN_9528	-0.0450761	2.74346e-08	-0.00208887	3.29151e-05	Reduced fixed flux correlated to reduced biomass	0	-0.911423	-0.122747	Transcriptional
R_RXNI_2			0.576722	0.427145	Sig. different fluxes (only in f26 model)	0.05	1	0.812829	Transcriptional
R_HYPOXANPRIBOSYLTRAN_RXN			-0.157482	0.125898	Sig. different fluxes (only in f26 model)	0.05	1	0.0864986	Transcriptional
R_RXN0_1147	-0.891763	0.178584	-0.27282	0.155987	Sig. different fluxes	0	-0.531472	-0.128455	Transcriptional
R_DCDPKIN_RXN	0.0065348	3.69804e-09	0.000302829	4.77515e-06	Reduced fixed flux correlated to reduced biomass	0	-0.911423	-0.622274	Transcriptional
R_CDPDIGLYSYN_RXN_C12	0.000102807	1.6065e-08	4.76317e-06	8.36443e-08	Reduced fixed flux correlated to reduced biomass	0	-0.911441	-1.80786	Transcriptional
R_PRTRANS_RXN	-0.000909243	1.68292e-05	-4.07801e-05	6.43038e-07	Reduced fixed flux correlated to reduced biomass	0	-0.914149	-1.22043	Transcriptional
R_ACETOOHBUTSYN_RXN	0.03366	4.19394e-09	0.00155984	2.45962e-05	Reduced fixed flux correlated to reduced biomass	0	-0.911423	-0.65731	Transcriptional
R_SAICARSYN_RXN	0.0734026	1.69813e-08	0.00340155	5.36372e-05	Reduced fixed flux correlated to reduced biomass	0	-0.911423	-1.27633	Transcriptional
R_RXN_10654	0.00845904	2.47246e-08	0.000392	6.18124e-06	Reduced fixed flux correlated to reduced biomass	0	-0.911423	-1.47283	Transcriptional
R_11022_RXN	8.16304	0.00038695	6.76441	0.41729	Sig. different fluxes	0	-0.0936949	-0.765853	Transcriptional
R_CDPDIGLYSYN_RXN_C15	8.98446e-05	3.46956e-09	4.1671e-06	6.64883e-08	Reduced fixed flux correlated to reduced biomass	0	-0.911349	-1.80786	Transcriptional
R_RXN_9532_odd	-0.00034545	2.89424e-08	-1.60051e-05	2.28864e-07	Reduced fixed flux correlated to reduced biomass	0	-0.911441	-0.122747	Transcriptional
R_2_ISOPROPYLMALATESYN_RXN	0.05742	5.40417e-09	0.0026609	4.19583e-05	Reduced fixed flux correlated to reduced biomass	0	-0.911423	-0.887106	Transcriptional
R_CDPDIGLYSYN_RXN_C171	9.7232e-05	8.11707e-09	4.50971e-06	7.49665e-08	Reduced fixed flux correlated to reduced biomass	0	-0.91135	-1.80786	Transcriptional
R_PHOSPHASERDECARB_RXN_C17	6.05387e-05	3.66686e-09	2.54871e-06	4.01892e-08	Reduced fixed flux correlated to reduced biomass	0	-0.919201	-0.854873	Transcriptional
R_PHOSPHASERDECARB_RXN_C14	0.00455996	1.43906e-08	0.000211313	3.33208e-06	Reduced fixed flux correlated to reduced biomass	0	-0.911423	-0.854873	Transcriptional
R_DTMPKI_RXN	0.0034968	9.51787e-09	0.000162045	2.5552e-06	Reduced fixed flux correlated to reduced biomass	0	-0.911423	-0.0798126	Transcriptional
R_KDOTRANS_RXN	0.00268733	1.18829e-08	0.000124533	1.9637e-06	Reduced fixed flux correlated to reduced biomass	0	-0.911423	-0.7931	Transcriptional
R_RXN_13158	0.05742	5.40417e-09	0.0026609	4.19583e-05	Reduced fixed flux correlated to reduced biomass	0	-0.911423	-1.88232	Transcriptional
R_RXN_9518_odd	-0.000539915	2.64171e-08	-2.50245e-05	3.22343e-07	Reduced fixed flux correlated to reduced biomass	0	-0.911408	-0.122747	Transcriptional
R_NICOTINATEPRIBOSYLTRANS_RXN			0.102207	0.0807098	Sig. different fluxes (only in f26 model)	0.05	1	0.400682	Transcriptional
R_H2NEOPTERINALDOL_RXN	0.00135313	2.13626e-08	6.27058e-05	9.88773e-07	Reduced fixed flux correlated to reduced biomass	0	-0.911423	-0.210523	Transcriptional
R_CARBPSYN_RXN	0.129992	3.33191e-08	0.00602394	9.49882e-05	Reduced fixed flux correlated to reduced biomass	0	-0.911423	-1.2389	Transcriptional
R_PANTOTHENATE_KIN_RXN	0.000785851	1.00572e-08	3.64172e-05	5.74243e-07	Reduced fixed flux correlated to reduced biomass	0	-0.911423	-1.10733	Transcriptional
R_RXN_10462_C171	9.7232e-05	8.11707e-09	4.50971e-06	7.49665e-08	Reduced fixed flux correlated to reduced biomass	0	-0.91135	-0.826274	Transcriptional
R_CITSYN_RXN	1.49185	6.72945e-05	0.454877	0.137954	Sig. different fluxes	0	-0.532676	-1.29306	Transcriptional
R_RXN_10462_C16	0.00370751	9.55028e-09	0.00017181	2.70917e-06	Reduced fixed flux correlated to reduced biomass	0	-0.911423	-0.826274	Transcriptional
R_34164_RXN	0.00436685	3.58196e-10	0.000202364	3.19097e-06	Reduced fixed flux correlated to reduced biomass	0	-0.911423	-0.611381	Transcriptional
R_RXN_8999	0.00436685	5.00782e-09	0.000202364	3.19097e-06	Reduced fixed flux correlated to reduced biomass	0	-0.911423	-1.20844	Transcriptional
R_RXN_9514	-0.0450761	2.79163e-08	-0.00208887	3.29151e-05	Reduced fixed flux correlated to reduced biomass	0	-0.911423	-0.122747	Transcriptional
R_CDPDIGLYSYN_RXN_C16	0.00370751	8.38105e-09	0.00017181	2.70917e-06	Reduced fixed flux correlated to reduced biomass	0	-0.911423	-1.80786	Transcriptional
R_METHYLMALONYL_COA_DECARBOXYLASE_RXN			0.139932	0.099992	Sig. different fluxes (only in f26 model)	0.05	1	0.629285	Transcriptional
R_ACONITATEHYDR_RXN	1.49185	6.72945e-05	0.454877	0.137954	Sig. different fluxes	0	-0.532676	-0.984731	Transcriptional
R_RXN_9533_odd	0.00034545	2.89424e-08	1.60051e-05	2.28864e-07	Reduced fixed flux correlated to reduced biomass	0	-0.911441	-0.0353838	Transcriptional
R_RXN_10660_odd	0.000194465	1.19423e-08	9.01943e-06	1.49933e-07	Reduced fixed flux correlated to reduced biomass	0	-0.91135	-2.68571	Transcriptional
R_RXN_9634	0.00039893	1.34365e-08	1.84868e-05	2.91508e-07	Reduced fixed flux correlated to reduced biomass	0	-0.911423	-0.0353838	Transcriptional
R_PHOSPHASERSYN_RXN_C161	0.00186938	1.00501e-08	8.66289e-05	1.366e-06	Reduced fixed flux correlated to reduced biomass	0	-0.911423	-1.4775	Transcriptional
R_RXN_10658_odd	0.000194465	1.19423e-08	9.01943e-06	1.49933e-07	Reduced fixed flux correlated to reduced biomass	0	-0.91135	-1.47283	Transcriptional
R_PHOSPHASERDECARB_RXN_C12	7.52243e-05	6.17037e-12	3.48597e-06	5.49683e-08	Reduced fixed flux correlated to reduced biomass	0	-0.911423	-0.854873	Transcriptional
R_RXN_10462_C161	0.00255835	7.24929e-09	0.000118557	1.86945e-06	Reduced fixed flux correlated to reduced biomass	0	-0.911423	-0.826274	Transcriptional
R_15120_RXN	-0.0199656	1.68316e-08			Sig. different fluxes (only in f16 model)	0.05	-1	-1.14766	Transcriptional
R_PHOSPHASERSYN_RXN_C15	6.56668e-05	3.46922e-09	2.7641e-06	4.35856e-08	Reduced fixed flux correlated to reduced biomass	0	-0.919215	-1.4775	Transcriptional
R_ACETYL_COA_CARBOXYLTRANSFER_RXN	0.291178	2.19597e-08	0.0134935	0.000211236	Reduced fixed flux correlated to reduced biomass	0	-0.911423	-2.01023	Transcriptional
R_FORMYLTHFDEFORMYL_RXN	0.00266912	3.27328e-08	0.000123689	1.95039e-06	Reduced fixed flux correlated to reduced biomass	0	-0.911423	-1.52786	Transcriptional
R_METHYLMALONYL_COA_MUT_RXN			-0.139932	0.099992	Sig. different fluxes (only in f26 model)	0.05	1	4.71061	Transcriptional
R_RXN_9536	-0.0337242	3.36577e-08	-0.00156281	2.46431e-05	Reduced fixed flux correlated to reduced biomass	0	-0.911423	-0.122747	Transcriptional
R_H2PTEROATESYNTH_RXN	0.00135313	1.68011e-08	6.27058e-05	9.88773e-07	Reduced fixed flux correlated to reduced biomass	0	-0.911422	-1.46596	Transcriptional
R_METHYLENETHFDEHYDROG_NADP_RXN	0.175425	1.89798e-08	0.00812938	0.000128188	Reduced fixed flux correlated to reduced biomass	0	-0.911423	-0.309217	Transcriptional
R_RXN_10659	-0.00845904	2.33912e-08	-0.000392	6.18124e-06	Reduced fixed flux correlated to reduced biomass	0	-0.911423	-1.62727	Transcriptional
R_NAD_SYNTH_NH3_RXN	0.00171615	2.26099e-08	0.102286	0.0807099	Sig. different fluxes	0	0.966998	0.718723	Transcriptional
R_DTDPKIN_RXN	0.0034968	9.51787e-09	0.000162045	2.5552e-06	Reduced fixed flux correlated to reduced biomass	0	-0.911423	-0.622274	Transcriptional
R_RXN_10659_odd	-0.000194465	1.19423e-08	-9.01943e-06	1.49933e-07	Reduced fixed flux correlated to reduced biomass	0	-0.91135	-1.62727	Transcriptional
R_RXN_9539	0.00781395	1.7322e-08	0.000362106	5.70985e-06	Reduced fixed flux correlated to reduced biomass	0	-0.911423	-1.47283	Transcriptional
R_QUINOPRIBOTRANS_RXN	-0.00171615	2.26099e-08	-7.95283e-05	1.25404e-06	Reduced fixed flux correlated to reduced biomass	0	-0.911423	-1.54394	Transcriptional
R_PREPHENATEDEHYDROG_RXN	0.02442	9.5354e-09	0.00113165	1.78443e-05	Reduced fixed flux correlated to reduced biomass	0	-0.911423	-1.40668	Transcriptional
R_ASPARTATE_SEMIALDEHYDE_DEHYDROGENASE_RXN	-0.165254	2.82141e-08	-0.00763299	0.000120361	Reduced fixed flux correlated to reduced biomass	0	-0.911699	-0.829111	Transcriptional
R_RXN_7716	0.891763	0.178584	0.27282	0.155987	Sig. different fluxes	0	-0.531472	-2.32838	Transcriptional
R_UROGENIIISYN_RXN	0.000976433	2.49591e-08	4.5249e-05	7.13506e-07	Reduced fixed flux correlated to reduced biomass	0	-0.911423	-0.155455	Transcriptional
R_ASPCARBTRANS_RXN	0.0798316	3.33967e-08	0.00369947	5.8335e-05	Reduced fixed flux correlated to reduced biomass	0	-0.911423	-1.51573	Transcriptional
R_QUINOLINATE_SYNTHA_RXN	0.00171615	2.26099e-08	7.95283e-05	1.25404e-06	Reduced fixed flux correlated to reduced biomass	0	-0.911423	-1.51268	Transcriptional
R_PHOSPHASERSYN_RXN_C171	7.10261e-05	7.81878e-09	3.29339e-06	4.6524e-08	Reduced fixed flux correlated to reduced biomass	0	-0.911372	-1.4775	Transcriptional
R_DGDPKIN_RXN	0.0065348	5.36025e-10	0.000302829	4.77515e-06	Reduced fixed flux correlated to reduced biomass	0	-0.911423	-0.622274	Transcriptional
R_RXN_10462_C18	0.000199466	7.99578e-09	9.24339e-06	1.45754e-07	Reduced fixed flux correlated to reduced biomass	0	-0.911423	-0.826274	Transcriptional
R_RXN66_3	0.000987684	8.77994e-09			Sig. different fluxes (only in f16 model)	0.05	-1	-0.552114	Transcriptional
R_AIRCARBOXY_RXN	-0.0734026	1.69813e-08	-0.00340155	5.36372e-05	Reduced fixed flux correlated to reduced biomass	0	-0.911423	-1.30415	Transcriptional
R_27760_RXN	0.0546369	2.60237e-08	0.00253193	3.99246e-05	Reduced fixed flux correlated to reduced biomass	0	-0.911423	-1.02356	Transcriptional
R_RXN_9557	0.00334233	2.53568e-08	0.000154887	2.44233e-06	Reduced fixed flux correlated to reduced biomass	0	-0.911423	-0.0353838	Transcriptional
R_INORGPYROPHOSPHAT_RXN	0.788984	1.67978e-05	0.500617	0.256914	Sig. different fluxes	0	-0.22361	-1.43408	Transcriptional
R_ACETALD_DEHYDROG_RXN			4.52365e-05	6.93607e-07	Sig. different fluxes (only in f26 model)	0.05	1	2.16245	Transcriptional
R_NACGLCTRANS_RXN	0.0087337	2.65218e-08	0.000404728	6.38194e-06	Reduced fixed flux correlated to reduced biomass	0	-0.911423	-0.618557	Transcriptional
R_UDPNACETYLGLUCOSAMENOLPYRTRANS_RXN	0.0087337	2.65218e-08	0.000404728	6.38194e-06	Reduced fixed flux correlated to reduced biomass	0	-0.911423	-2.51096	Transcriptional
R_DALADALALIG_RXN	0.0087337	2.65218e-08	0.000404728	6.38194e-06	Reduced fixed flux correlated to reduced biomass	0	-0.911423	-0.660308	Transcriptional
R_LUMAZINESYN_RXN	0.00417863	1.67298e-08	0.000193642	3.05344e-06	Reduced fixed flux correlated to reduced biomass	0	-0.911423	-1.41079	Transcriptional
R_KDPGALDOL_RXN	1.86997	1.68217e-05	1.48589	0.258044	Sig. different fluxes	0	-0.114451	-1.26135	Transcriptional
R_RXN0_2142	-0.00845904	2.48095e-08	-0.000392	6.18124e-06	Reduced fixed flux correlated to reduced biomass	0	-0.911423	-1.62727	Transcriptional
R_PGLUCISOM_RXN	-1.86997	1.68217e-05	-1.48589	0.258044	Sig. different fluxes	0	-0.114451	-3.04262	Transcriptional
R_42159_RXN	0.0450761	2.64658e-08	0.00208887	3.29151e-05	Reduced fixed flux correlated to reduced biomass	0	-0.911423	-0.0353838	Transcriptional
R_PDXJ_RXN	0.00242775	6.3292e-09	0.000112504	1.77402e-06	Reduced fixed flux correlated to reduced biomass	0	-0.911423	-1.66465	Transcriptional
R_DXPREDISOM_RXN	-0.0546369	2.60237e-08	-0.00253193	3.99246e-05	Reduced fixed flux correlated to reduced biomass	0	-0.911423	-1.65854	Transcriptional
R_GTP_CYCLOHYDRO_I_RXN	0.00135313	2.13626e-08	6.27058e-05	9.88773e-07	Reduced fixed flux correlated to reduced biomass	0	-0.911423	-0.843802	Transcriptional
R_PYRIMSYN3_RXN	0.00142082	1.74706e-08	6.58424e-05	1.03823e-06	Reduced fixed flux correlated to reduced biomass	0	-0.911423	-0.752419	Transcriptional
R_CYTO_OXIDASE_aa3_cbb3	8.16304	0.00038695	6.76441	0.41729	Sig. different fluxes	0	-0.0936949	-1.16037	Transcriptional
R_ACETYL_COA_ACETYLTRANSFER_RXN			1.96068	0.0463678	Sig. different fluxes (only in f26 model)	0.05	1	0.713939	Transcriptional (predicted as essential according to our criteria of < 0, however, a value of only 0.71 is still very low and likely post-translational regulation taking place, or perhaps a combination.
R_RXN1_42			2.5374	0.417617	Sig. different fluxes (only in f26 model)	0.05	1	1.80984	Transcriptional
R_RXN0_882	-0.0546369	2.63486e-08	-0.00253193	3.99246e-05	Reduced fixed flux correlated to reduced biomass	0	-0.911423	-1.97048	Transcriptional
R_UDP_NACMUR_ALA_LIG_RXN	0.0087337	2.65218e-08	0.000404728	6.38194e-06	Reduced fixed flux correlated to reduced biomass	0	-0.911423	-0.512984	Transcriptional
R_ACETYLGLUTKIN_RXN	0.15983	1.31162e-08	0.00232446	3.66532e-05	Reduced fixed flux correlated to reduced biomass	0	-0.97133	-1.87771	Transcriptional
R_CDPDIGLYSYN_RXN_C181	0.00167117	1.24879e-08	7.74436e-05	1.22117e-06	Reduced fixed flux correlated to reduced biomass	0	-0.911423	-1.80786	Transcriptional
R_ATPSynth	13.3192	0.00062669	6.76441	0.41729	Sig. different fluxes	0	-0.326375	-0.652447	Transcriptional
R_1_ACYLGLYCEROL_3_P_ACYLTRANSFER_RXN_C18	0.000199466	7.99578e-09	9.24339e-06	1.45754e-07	Reduced fixed flux correlated to reduced biomass	0	-0.911423	-1.69177	Transcriptional
R_RXN_9524	-0.0450761	2.64658e-08	-0.00208887	3.29151e-05	Reduced fixed flux correlated to reduced biomass	0	-0.911423	-0.122747	Transcriptional
R_1_ACYLGLYCEROL_3_P_ACYLTRANSFER_RXN_C16	0.00370751	9.55028e-09	0.00017181	2.70917e-06	Reduced fixed flux correlated to reduced biomass	0	-0.911423	-1.69177	Transcriptional
R_RXN_10462_C12	0.000102807	1.70074e-08	4.76317e-06	8.36443e-08	Reduced fixed flux correlated to reduced biomass	0	-0.91144	-0.826274	Transcriptional
R_1_ACYLGLYCEROL_3_P_ACYLTRANSFER_RXN_C181	0.00167117	1.24879e-08	7.74436e-05	1.22117e-06	Reduced fixed flux correlated to reduced biomass	0	-0.911423	-1.69177	Transcriptional
R_RXN_9531	0.0366171	1.09316e-08	0.00169687	2.67339e-05	Reduced fixed flux correlated to reduced biomass	0	-0.911423	-1.47283	Transcriptional
R_SUCCCOASYN_RXN	-0.86224	0.178584	0.445202	0.454671	Sig. different fluxes	0	-3.13507	-2.88194	Transcriptional
R_PHOSPHASERDECARB_RXN_C181	0.00122043	6.25607e-09	5.65559e-05	8.91799e-07	Reduced fixed flux correlated to reduced biomass	0	-0.911423	-0.854873	Transcriptional
R_ISPH2_RXN_NADP			-0.00229132	3.61306e-05	Sig. different fluxes (only in f26 model)	0.05	1	0.556331	Transcriptional
R_RXN_9518	-0.0450761	2.64658e-08	-0.00208887	3.29151e-05	Reduced fixed flux correlated to reduced biomass	0	-0.911423	-0.122747	Transcriptional
R_UDPKIN_RXN	0.153046	2.61261e-08	0.00709228	0.000111834	Reduced fixed flux correlated to reduced biomass	0	-0.911423	-0.622274	Transcriptional
R_2_OCTAPRENYL_METHOXY_BENZOQ_METH_RXN	0.000825197	5.72341e-09	3.82404e-05	6.02992e-07	Reduced fixed flux correlated to reduced biomass	0	-0.911423	-1.08201	Transcriptional
R_1_ACYLGLYCEROL_3_P_ACYLTRANSFER_RXN_C17	8.28789e-05	1.84488e-08	3.83545e-06	6.08079e-08	Reduced fixed flux correlated to reduced biomass	0	-0.911538	-1.69177	Transcriptional
R_4OHBENZOATE_OCTAPRENYLTRANSFER_RXN	0.000825197	8.24748e-09	3.82404e-05	6.02992e-07	Reduced fixed flux correlated to reduced biomass	0	-0.911423	-1.34755	Transcriptional
R_RXN0_302	0.0546369	2.80407e-08	0.00253193	3.99246e-05	Reduced fixed flux correlated to reduced biomass	0	-0.911423	-1.01671	Transcriptional
R_UDPNACETYLMURAMATEDEHYDROG_RXN	-0.0087337	2.65218e-08	-0.000404728	6.38194e-06	Reduced fixed flux correlated to reduced biomass	0	-0.911423	-1.7173	Transcriptional
R_PROTOHEMEFERROCHELAT_RXN	0.000976433	2.49591e-08	4.5249e-05	7.13506e-07	Reduced fixed flux correlated to reduced biomass	0	-0.911423	-0.220364	Transcriptional
R_P_PANTOCYSDECARB_RXN	0.000785852	6.28527e-09	3.64172e-05	5.74243e-07	Reduced fixed flux correlated to reduced biomass	0	-0.911423	-1.26689	Transcriptional
R_TETHYDPICSUCC_RXN	0.0295237	2.25849e-08	0.00136816	2.15737e-05	Reduced fixed flux correlated to reduced biomass	0	-0.911423	-1.66453	Transcriptional
R_RXN_12907			6.58424e-05	1.03823e-06	Sig. different fluxes (only in f26 model)	0.05	1	0.314981	Transcriptional
R_RXN_12611	0.00142083	6.29654e-09	6.58424e-05	1.03823e-06	Reduced fixed flux correlated to reduced biomass	0	-0.911423	-0.110346	Transcriptional
R_RXN_12002	0.0912526	2.1006e-08	0.00422874	6.66806e-05	Reduced fixed flux correlated to reduced biomass	0	-0.911423	-0.461336	Transcriptional
R_RXN0_884_NADP			-0.000240604	3.79396e-06	Sig. different fluxes (only in f26 model)	0.05	1	0.556331	Transcriptional
R_LAUROYLACYLTRAN_RXN	0.00268733	2.20432e-10	0.000124533	1.9637e-06	Reduced fixed flux correlated to reduced biomass	0	-0.911423	-0.689794	Transcriptional
R_ACETYLORNTRANSAM_RXN	-0.15983	1.31162e-08	-0.00232446	3.66532e-05	Reduced fixed flux correlated to reduced biomass	0	-0.97133	-1.41705	Transcriptional
R_NICOTINAMID_RXN			0.102207	0.0807098	Sig. different fluxes (only in f26 model)	0.05	1	1.35566	Transcriptional
R_HISTPRATPHYD_RXN	0.02453	1.43169e-08	0.00113674	1.79247e-05	Reduced fixed flux correlated to reduced biomass	0	-0.911423	-1.52612	Transcriptional
R_ACONITATEDEHYDR_RXN	1.49185	6.72945e-05	0.454877	0.137954	Sig. different fluxes	0	-0.532676	-0.984731	Transcriptional
R_DAHPSYN_RXN	0.0748076	1.68309e-05	0.0034653	5.46424e-05	Reduced fixed flux correlated to reduced biomass	0	-0.911456	-0.376793	Transcriptional
R_UDP_NACMURALGLDAPLIG_RXN	0.0087337	2.65218e-08	0.000404728	6.38194e-06	Reduced fixed flux correlated to reduced biomass	0	-0.911423	-0.346554	Transcriptional
R_231180_RXN_odd	0.000539915	2.64171e-08	2.50245e-05	3.22343e-07	Reduced fixed flux correlated to reduced biomass	0	-0.911408	-1.40916	Transcriptional
R_RXN_12583	2.26553	0.178583			Sig. different fluxes (only in f16 model)	0.05	-1	-1.39798	Transcriptional
R_2_METHYLCITRATE_DEHYDRATASE_RXN			0.139907	0.099992	Sig. different fluxes (only in f26 model)	0.05	1	0.00617857	Transcriptional
R_ADENYLOSUCCINATE_SYNTHASE_RXN	0.0579554	1.64153e-08	0.160167	0.125899	Sig. different fluxes	0	0.468598	1.34467	Transcriptional
R_RXN_10656	0.00845904	2.33912e-08	0.000392	6.18124e-06	Reduced fixed flux correlated to reduced biomass	0	-0.911423	-2.68571	Transcriptional
R_L_ASPARTATE_OXID_RXN_AN	0.00171615	2.26099e-08	7.95283e-05	1.25404e-06	Reduced fixed flux correlated to reduced biomass	0	-0.911423	-0.3473	Transcriptional
R_RXN_9520	0.0450761	2.64658e-08	0.00208887	3.29151e-05	Reduced fixed flux correlated to reduced biomass	0	-0.911423	-0.0353838	Transcriptional
R_UDPHYDROXYMYRGLUCOSAMNACETYLTRANS_RXN	0.00537466	2.37658e-08	0.000249067	3.9274e-06	Reduced fixed flux correlated to reduced biomass	0	-0.911423	-2.71012	Transcriptional
R_RXN_12019	0.0323467	2.44047e-08	0.00149898	2.36365e-05	Reduced fixed flux correlated to reduced biomass	0	-0.911423	-0.657977	Transcriptional
R_GLUCOSE_1_DEHYDROGENASE_RXN	-0.667475	2.03089	-4.3051	2.36959	Sig. different fluxes	0	0.731538	1.19021	Transcriptional
R_GLUCOSE_1_DEHYDROGENASE_NADP_RXN	0.667475	2.03089	4.3051	2.36959	Sig. different fluxes	0	0.731538	1.19021	Transcriptional
R_RXN_12365			2.03435	1.35847	Sig. different fluxes (only in f26 model)	0.05	1	1.28011	Transcriptional
EX_TYR_e					Reaction not in either model			N/A
R_RXN_8899					Reaction not in either model			N/A
R_NAG6PDEACET_RXN					Reaction not in either model			0.461331
R_RXN0_7012_C16	0.000248108	2.03514e-11	1.14976e-05	1.81299e-07	Reduced fixed flux correlated to reduced biomass	0	-0.911423	N/A
R_DIHYDRONEOPTERIN_MONO_P_DEPHOS_RXN	0.00135313	2.13626e-08	6.27058e-05	9.88773e-07	Reduced fixed flux correlated to reduced biomass	0	-0.911423	N/A
R_MANNPGUANYLTRANGDP_RXN					Reaction not in either model			-0.8302
R_RXN_3523					Reaction not in either model			N/A
R_DTDPDEHYRHAMREDUCT_RXN					Reaction not in either model			0.809287
R_PROTOPORGENOXI_RXN					Reaction not in either model			-2.91299
EX_FORMATE_e					Reaction not in either model			N/A
R_O_ACETYLHOMOSERINE_THIOL_LYASE_RXN					Reaction not in either model			-2.23756
EX_PHB_e			1.96068	0.0463678	Sig. different fluxes (only in f26 model)	0.05	1	N/A
R_RXN6666_5					Reaction not in either model			-0.87457
R_RXN_11182					Reaction not in either model			-1.4015
R_RXN_10917					Reaction not in either model			-0.87457
R_PYRROLINECARBDEHYDROG_RXN					Reaction not in either model			0
R_RXN0_6377_NAD					Reaction not in either model			4.65951
EX_URACIL_e					Reaction not in either model			N/A
R_FORMAMIDASE_RXN					Reaction not in either model			1
R_QUIN_OXIDASE_b03					Reaction not in either model			-0.542965
R_RXN_12302					Reaction not in either model			1.55943
R_TSA_REDUCT_RXN_NADP					Reaction not in either model			-2.89699
R_ARG_OXIDATION_RXN					Reaction not in either model			-1.85752
R_GLYCOLALD_DEHYDROG_RXN	0.00135313	2.13626e-08	6.27058e-05	9.88773e-07	Reduced fixed flux correlated to reduced biomass	0	-0.911423	N/A
EX_XANTHINE_e					Reaction not in either model			N/A
R_HYDROXYPYRUVATE_REDUCTASE_RXN_NADP					Reaction not in either model			-2.98185
R_RXN_1401					Reaction not in either model			1.26303
R_ADENOSINE_KINASE_RXN	0.00247559	1.79401e-08	0.000114721	1.80898e-06	Reduced fixed flux correlated to reduced biomass	0	-0.911423	N/A
R_RXN_8770					Reaction not in either model			-1.8519
EX_OXYGEN_MOLECULE_e	-4.08273	0.000193475	-3.38226	0.208645	Sig. different fluxes	0	-0.093834	N/A
R_DTDPGLUCOSEPP_RXN					Reaction not in either model			0.0405218
R_METHYLACETOACETYLCOATHIOL_RXN					Reaction not in either model			0.713939
R_R608_RXN					Reaction not in either model			0
R_341714_RXN					Reaction not in either model			-1.26303
R_PROPIONATE__COA_LIGASE_RXN					Reaction not in either model			-1.0209
R_RXN_11029					Reaction not in either model			-0.618557
R_RXN_2364					Reaction not in either model			-0.459432
R_RXN_11667					Reaction not in either model			3.17217
R_MBH_HYDROGENASE					Reaction not in either model			0
R_RXN_10815					Reaction not in either model			0.479168
R_CYTDEAM_RXN					Reaction not in either model			0.599691
R_RXN_12730					Reaction not in either model			-1.43742
R_RXN_8529					Reaction not in either model			0
R_5512_RXN					Reaction not in either model			0.683073
R_AMP_DEPHOSPHORYLATION_RXN					Reaction not in either model			-2.66297
R_RXN_10705					Reaction not in either model			0.646951
R_RXN0_6734					Reaction not in either model			0
R_RXN_14224					Reaction not in either model			-0.87457
R_RXN1G_1436					Reaction not in either model			2.39901
R_RXN0_7012_C18	1.33193e-05	1.09253e-12	6.17228e-07	9.73274e-09	Reduced fixed flux correlated to reduced biomass	0	-0.911423	N/A
R_RXN_11218					Reaction not in either model			-0.745427
R_DEOXYGUANPHOSPHOR_RXN					Reaction not in either model			N/A
R_PHOSACETYLTRANS_RXN					Reaction not in either model			3.18839
R_RXN_11542					Reaction not in either model			0
R_Biomass	0.2	1.64053e-08	0.0092682	0.000146145	Reduced fixed flux correlated to reduced biomass	0	-0.911423	N/A
R_RXN_14026					Reaction not in either model			-2.66297
R_BUTYRATE__COA_LIGASE_RXN					Reaction not in either model			N/A
R_GLUCONOKIN_RXN					Reaction not in either model			-2.18365
R_RXN_7573					Reaction not in either model			-2.80735
EX_PHE_e					Reaction not in either model			N/A
R_BIOTIN__COA_LIGASE_RXN					Reaction not in either model			0.825749
R_RXN_9797					Reaction not in either model			-0.25634
R_RXN_9914					Reaction not in either model			1.92564
R_LEUCINE_DEHYDROGENASE_RXN					Reaction not in either model			-1.7323
R_111209_RXN_NAD					Reaction not in either model			-0.777608
R_GUANINE_DEAMINASE_RXN					Reaction not in either model			-0.102021
R_RXN_11244					Reaction not in either model			0.631427
R_RXN_11211					Reaction not in either model			0.701089
R_RXN0_2144_odd	0.000194465	1.03057e-08	9.01943e-06	1.49933e-07	Reduced fixed flux correlated to reduced biomass	0	-0.91135	N/A
R_BENZOATE__COA_LIGASE_RXN					Reaction not in either model			1.57374
R_RXN_7913					Reaction not in either model			0.066893
R_CARDIOLIPSYN_RXN_C181					Reaction not in either model			0.814721
R_1278_RXN					Reaction not in either model			0.298557
R_GUANIDINOBUTANAMIDE_NH3_RXN					Reaction not in either model			-0.226411
EX_AMMONIUM_e	-2.09589	3.36379e-05	-0.1	3.15709e-08	Sig. different fluxes	0	-0.908921	N/A
R_R01041					Reaction not in either model			N/A
R_12127_RXN					Reaction not in either model			-0.029339
R_RXN_14268					Reaction not in either model			0.623437
R_RXN1G_1439					Reaction not in either model			2.39901
EX_THR_e					Reaction not in either model			N/A
R_ARYLFORMAMIDASE_RXN					Reaction not in either model			-0.406741
R_RXN_14798					Reaction not in either model			2.34372
R_RXN_10079					Reaction not in either model			1.92564
R_RIBOPHOSPHAT_RXN	0.00208932	8.75335e-09	9.6821e-05	1.52672e-06	Reduced fixed flux correlated to reduced biomass	0	-0.911423	N/A
R_F16BDEPHOS_RXN					Reaction not in either model			0.878931
R_49913_RXN					Reaction not in either model			N/A
EX_PROPIONATE_e					Reaction not in either model			N/A
R_RXN_11350					Reaction not in either model			0.138468
R_3_HYDROXBUTYRYL_COA_DEHYDRATASE_RXN					Reaction not in either model			0
R_RXN_11219					Reaction not in either model			-0.745427
R_RXN_14774					Reaction not in either model			0.623437
R_RXN_13430					Reaction not in either model			-0.244169
R_RXN_12130					Reaction not in either model			0
R_R345_RXN					Reaction not in either model			0.259494
R_RXN_5424					Reaction not in either model			-2.37229
R_HISTIDPHOS_RXN	0.02453	1.43169e-08	0.00113674	1.79247e-05	Reduced fixed flux correlated to reduced biomass	0	-0.911423	N/A
R_RXN0_5398					Reaction not in either model			-0.000337196
R_RXN_10063					Reaction not in either model			-2.01549
R_RXN_7933					Reaction not in either model			1.45917
R_RXN_969					Reaction not in either model			0.182864
R_RXN0_5226					Reaction not in either model			-1.9959
R_RXN_7607					Reaction not in either model			-2.66297
R_CYSTEINE_DIOXYGENASE_RXN					Reaction not in either model			0.750022
R_RXN0_2044					Reaction not in either model			2.24927
R_GLUCOSAMINE_6_P_DEAMIN_RXN					Reaction not in either model			0.476438
R_RXN0_4022					Reaction not in either model			-0.557835
R_42199_RXN			-0.139907	0.099992	Sig. different fluxes (only in f26 model)	0.05	1	N/A
R_549916_RXN					Reaction not in either model			1.87699
R_RXN_10778					Reaction not in either model			1.26303
R_N_FORMYLGLUTAMATE_DEFORMYLASE_RXN					Reaction not in either model			-0.0295645
R_RXN_14136					Reaction not in either model			-1.27587
R_THIOSULFATE_SULFURTRANSFERASE_RXN					Reaction not in either model			1.42911
R_OXALYL_COA_DECARBOXYLASE_RXN					Reaction not in either model			-0.752072
R_325_BISPHOSPHATE_NUCLEOTIDASE_RXN					Reaction not in either model			N/A
R_RXN_12729					Reaction not in either model			-0.175896
R_COBALADENOSYLTRANS_RXN					Reaction not in either model			-0.260628
R_SUPEROX_DISMUT_RXN					Reaction not in either model			-1.42178
R_RXN66_81					Reaction not in either model			1.15972
R_GLY3KIN_RXN					Reaction not in either model			0
R_RXN1F_144					Reaction not in either model			1.24725
R_RXN_14261					Reaction not in either model			1.51096
R_DEOXYGLUCONOKIN_RXN					Reaction not in either model			-1.16571
R_RXN66_478					Reaction not in either model			-2.37229
R_RXN_10913					Reaction not in either model			1.26303
R_SUCCGLUALDDEHYD_RXN					Reaction not in either model			2.16245
R_RXN_13319					Reaction not in either model			N/A
R_RXN0_986					Reaction not in either model			0
R_DTDPDEHYDRHAMEPIM_RXN					Reaction not in either model			0.288297
R_RXN_11746					Reaction not in either model			N/A
R_3_HYDROXYPROPIONATE_DEHYDROGENASE_RXN					Reaction not in either model			N/A
R_2_OCTAPRENYL_6_METHOXYPHENOL_HYDROX_RXN					Reaction not in either model			N/A
R_FLAVONADPREDUCT_RXN					Reaction not in either model			0
R_3213_RXN					Reaction not in either model			1.59064
R_RXN_11619					Reaction not in either model			-0.87457
R_RXN_11662					Reaction not in either model			-0.0843922
R_AMYLOMALT_RXN					Reaction not in either model			1.51096
R_RXN_9191					Reaction not in either model			0.556393
R_GLUCONOLACT_RXN					Reaction not in either model			0.413986
R_53314_RXN_odd	0.000194465	1.03057e-08	9.01943e-06	1.49933e-07	Reduced fixed flux correlated to reduced biomass	0	-0.91135	N/A
R_PHOSMANMUT_RXN					Reaction not in either model			-1.09183
R_25144_RXN					Reaction not in either model			-1.47114
R_RXN0_1461					Reaction not in either model			0.711069
R_32126_RXN					Reaction not in either model			0
R_CYSTATHIONINE_BETA_LYASE_RXN					Reaction not in either model			-0.175896
R_BENZOATE_12_DIOXYGENASE_RXN					Reaction not in either model			0.321928
R_CITLY_RXN					Reaction not in either model			-0.554518
R_RXN_8631					Reaction not in either model			2.25304
R_MANNPISOM_RXN					Reaction not in either model			0.0372596
EX_D_ALANINE_e					Reaction not in either model			N/A
R_RXN_9845					Reaction not in either model			-0.25634
R_SALICYLATE_1_MONOOXYGENASE_RXN					Reaction not in either model			1.92564
R_MALONYL_COA_DECARBOXYLASE_RXN					Reaction not in either model			-0.567685
R_RXN_9910					Reaction not in either model			0.263838
R_63210_RXN					Reaction not in either model			-0.52333
R_GTPPYPHOSKIN_RXN					Reaction not in either model			-0.15668
EX_WATER_e					Reaction not in either model			N/A
R_RXN3O_218					Reaction not in either model			-0.729039
R_341713_RXN					Reaction not in either model			-0.640997
R_41174_RXN					Reaction not in either model			1.30986
R_RXN0_6510					Reaction not in either model			0.22556
R_RXN_10656_odd	0.000194465	1.03057e-08	9.01943e-06	1.49933e-07	Reduced fixed flux correlated to reduced biomass	0	-0.91135	N/A
R_DETHIOBIOTIN_SYN_RXN					Reaction not in either model			0.929492
R_OCTAPRENYL_METHYL_METHOXY_BENZOQ_OH_RXN					Reaction not in either model			1.68903
R_MALEYLPYRUVATE_ISOMERASE_RXN					Reaction not in either model			1.07039
R_GST_RXN					Reaction not in either model			1.14415
R_GLYOCARBOLIG_RXN					Reaction not in either model			-0.0424353
R_DIHYDLIPACETRANS_RXN					Reaction not in either model			-3.0737
R_RXN_12610					Reaction not in either model			-0.110346
R_RXN1F_20					Reaction not in either model			0
R_RXN_8976					Reaction not in either model			-0.618557
R_ASPARTATE_4_DECARBOXYLASE_RXN					Reaction not in either model			0.54375
R_RXN_14260					Reaction not in either model			1.51096
R_NMNNUCLEOSID_RXN			0.102207	0.0807098	Sig. different fluxes (only in f26 model)	0.05	1	N/A
R_FLUORO4_5511_RXN					Reaction not in either model			N/A
R_2_OCTAPRENYL_6_METHOXYPHENOL_HYDROX_RXN_AN	0.000825197	5.72341e-09	3.82404e-05	6.02992e-07	Reduced fixed flux correlated to reduced biomass	0	-0.911423	N/A
R_ATP_ADENYLYLTRANSFERASE_RXN					Reaction not in either model			0.110183
R_RXN_14240					Reaction not in either model			1.67428
R_GLUTCYSLIG_RXN					Reaction not in either model			0.582651
R_14121_RXN_NAD					Reaction not in either model			-0.182864
R_RXNQT_4366					Reaction not in either model			1.158
R_DGTPTRIPHYDRO_RXN					Reaction not in either model			0.0139056
R_RXN_12252					Reaction not in either model			1.158
R_BENZOYLFORMATE_DECARBOXYLASE_RXN					Reaction not in either model			-0.302563
R_GARTRANSFORMYL2_RXN					Reaction not in either model			0.17897
R_ADENOSYLHOMOCYSTEINE_NUCLEOSIDASE_RXN					Reaction not in either model			0.241621
R_ERYTH4PDEHYDROG_RXN	0.00242775	6.3292e-09	0.000112504	1.77402e-06	Reduced fixed flux correlated to reduced biomass	0	-0.911423	N/A
R_ALLANTOICASE_RXN					Reaction not in either model			-1.32193
R_CARBOXY_OXOHEPT_ENEDIOATE_DECARBOXY_RXN					Reaction not in either model			N/A
R_31346_RXN					Reaction not in either model			1.709
R_RXN_10085					Reaction not in either model			0.765535
R_13162_RXN					Reaction not in either model			0
R_RXN1G_1435					Reaction not in either model			2.39901
R_RXN_14778					Reaction not in either model			3.17217
R_RXN_7908					Reaction not in either model			1.27067
R_RXN_13162_NADP					Reaction not in either model			-1.72792
R_36141_RXN					Reaction not in either model			-0.00263988
R_RXN_13616					Reaction not in either model			0.631427
R_RXN_12746					Reaction not in either model			0.39353
EX_VAL_e					Reaction not in either model			N/A
R_CARDIOLIPSYN_RXN_C16					Reaction not in either model			0.814721
R_RXN_12024					Reaction not in either model			-1.4015
R_MUCONOLACTONE_DELTA_ISOMERASE_RXN					Reaction not in either model			0.599075
R_RXN3O_127					Reaction not in either model			2.95957
R_R01036					Reaction not in either model			N/A
R_HEMEOSYN_RXN					Reaction not in either model			-0.535131
R_RXN_12588					Reaction not in either model			1.32217
R_CARBO	0.0107738	8.83731e-10	0.000499266	7.87266e-06	Reduced fixed flux correlated to reduced biomass	0	-0.911423	N/A
R_BISPHOSPHOGLYCERATE_PHOSPHATASE_RXN					Reaction not in either model			-0.66651
R_RXN_15341					Reaction not in either model			-1.51785
R_RXN0_5222					Reaction not in either model			N/A
R_FESO3OXI_RXN					Reaction not in either model			-0.775369
EX_SUC_e					Reaction not in either model			N/A
R_PHENDEHYD_RXN					Reaction not in either model			0.805184
R_RXN_13435					Reaction not in either model			-0.244169
R_DIHYDROFOLATESYNTH_RXN	0.00135313	1.86516e-08	6.27058e-05	9.88773e-07	Reduced fixed flux correlated to reduced biomass	0	-0.911422	N/A
R_RXN0_6385					Reaction not in either model			1.42911
R_BISPHOSPHOGLYCERATE_MUTASE_RXN					Reaction not in either model			0.564276
R_GLUC1PURIDYLTRANS_RXN					Reaction not in either model			-1.58401
R_RXN_14249					Reaction not in either model			-1.04385
R_ADENYLATECYC_RXN					Reaction not in either model			1.03072
R_IMIDAZOLONEPROPIONASE_RXN					Reaction not in either model			0.152003
R_RXN0_5462					Reaction not in either model			-1.8888
R_BTUR2_RXN					Reaction not in either model			-1.68203
R_RXN_10911					Reaction not in either model			-2.37229
EX_PROTON_e	1.84147	3.36261e-05	0.0882102	0.000185789	Sig. different fluxes	0	-0.908575	N/A
R_CHLOROMALERED_RXN_NADP					Reaction not in either model			3.04119
R_3_HYDROXY_KYNURENINASE_RXN					Reaction not in either model			0.470891
R_RXN_15194					Reaction not in either model			N/A
R_TYROSINE_DECARBOXYLASE_RXN					Reaction not in either model			-1.64316
R_11143_RXN_NADP					Reaction not in either model			-0.792059
R_RXN_0					Reaction not in either model			-0.311461
R_ARGDECARBOX_RXN					Reaction not in either model			-1.41871
R_RXN_13418					Reaction not in either model			-1.51785
EX_ARG_e					Reaction not in either model			N/A
R_QUIN_OXIDASE_bd					Reaction not in either model			1.37964
R_PNKIN_RXN					Reaction not in either model			N/A
R_4_HYDROXYBUTYRATE_DEHYDROGENASE_RXN					Reaction not in either model			2.10274
R_RXN0_7008					Reaction not in either model			0
R_FLUOROBENZOATE_12_DIOXYGENASE_RXN					Reaction not in either model			N/A
R_RXN6666_4					Reaction not in either model			1.26303
R_PHOSPHOGLUCMUT_RXN					Reaction not in either model			N/A
R_RXN_11183					Reaction not in either model			-1.4015
R_RXN66_521					Reaction not in either model			0.0470742
R_PREPHENATEDEHYDRAT_RXN	0.0473	7.80743e-09	0.00219193	3.45633e-05	Reduced fixed flux correlated to reduced biomass	0	-0.911423	N/A
R_STERYL_SULFATASE_RXN					Reaction not in either model			3.39142
EX_LEU_e					Reaction not in either model			N/A
R_RXN0_7012_C181	0.000111607	6.22148e-09	5.17206e-06	8.15554e-08	Reduced fixed flux correlated to reduced biomass	0	-0.911422	N/A
R_RXN_9673					Reaction not in either model			0.235314
R_RXN_12726					Reaction not in either model			-1.0423
R_RXN_14118					Reaction not in either model			-0.441657
R_GLUCURONOLACTONE_REDUCTASE_RXN					Reaction not in either model			1.16506
R_RXN_14266					Reaction not in either model			0.631427
R_UGD_RXN					Reaction not in either model			-2.17571
R_GLYOXI_RXN					Reaction not in either model			-0.416953
R_DTDPGLUCDEHYDRAT_RXN					Reaction not in either model			-0.696586
R_42141_RXN					Reaction not in either model			-0.584963
R_3_HYDROXYISOBUTYRATE_DEHYDROGENASE_RXN					Reaction not in either model			0.187063
R_HOMSUCTRAN_RXN					Reaction not in either model			N/A
R_PYRIMSYN1_RXN	0.00142082	1.74706e-08	6.58424e-05	1.03823e-06	Reduced fixed flux correlated to reduced biomass	0	-0.911423	N/A
R_COBALAMIN5PSYN_RXN					Reaction not in either model			-2.31168
R_RXN_14207					Reaction not in either model			-1.11443
R_RXN_12086					Reaction not in either model			-0.349872
R_41994_RXN					Reaction not in either model			0.4397
R_RXN_10908					Reaction not in either model			1.26303
R_FRUPTS					Reaction not in either model			N/A
R_TRANS_HEXAPRENYLTRANSTRANSFERASE_RXN					Reaction not in either model			2.16917
R_ADIPATE_COA_LIGASE_RXN					Reaction not in either model			N/A
R_3_OXOADIPATE_ENOL_LACTONASE_RXN					Reaction not in either model			0.440573
R_1141118_RXN					Reaction not in either model			0.621488
R_54210_RXN	-0.0767108	2.21969e-08	-0.00355485	5.60545e-05	Reduced fixed flux correlated to reduced biomass	0	-0.911423	N/A
R_RXN_13908					Reaction not in either model			1.27067
R_RXN_9939					Reaction not in either model			-0.311461
R_LACTALDDEHYDROG_RXN					Reaction not in either model			-0.164631
R_RXN0_6513					Reaction not in either model			0.631427
R_RXN_10055					Reaction not in either model			-2.01549
R_PHENOL_2_MONOOXYGENASE_RXN					Reaction not in either model			0
R_RXN_14225					Reaction not in either model			-0.87457
R_L_ASPARTATE_OXID_RXN					Reaction not in either model			-0.3473
R_2816_RXN					Reaction not in either model			0.397693
R_27733_RXN					Reaction not in either model			-2.68641
R_RXN_10082					Reaction not in either model			0.599075
R_11143_RXN_NAD					Reaction not in either model			-0.792059
R_CREATININASE_RXN					Reaction not in either model			1.14439
R_RXN_8654					Reaction not in either model			-0.484789
R_R_6_HYDROXYNICOTINE_OXIDASE_RXN					Reaction not in either model			1.09433
R_RXN66_479					Reaction not in either model			-0.87457
R_GLUCARDEHYDRA_RXN					Reaction not in either model			0.0544478
R_NADH_DH2					Reaction not in either model			0
R_12132_RXN					Reaction not in either model			0
R_TREHALOSEPHOSPHA_RXN					Reaction not in either model			2.39901
R_RXN_10445					Reaction not in either model			N/A
R_RXN_14727					Reaction not in either model			-0.226411
R_F16ALDOLASE_RXN					Reaction not in either model			2.25304
R_R621_RXN_NAD					Reaction not in either model			0
R_RXN_7700					Reaction not in either model			-2.37229
R_31112_RXN					Reaction not in either model			0.100929
EX_ETOH_e					Reaction not in either model			N/A
R_RXN0_2144	0.00845904	2.47246e-08	0.000392	6.18124e-06	Reduced fixed flux correlated to reduced biomass	0	-0.911423	N/A
R_GLUTATHIONE_SYN_RXN					Reaction not in either model			0.422759
R_114138_RXN					Reaction not in either model			1.15972
R_RXN_10715					Reaction not in either model			-0.87457
EX_ACET_e					Reaction not in either model			N/A
R_RXN_10702					Reaction not in either model			2.24927
R_MALEYLACETATE_REDUCTASE_RXN_NAD					Reaction not in either model			3.04119
R_RXN_11347					Reaction not in either model			-0.430767
R_RXN_11039					Reaction not in either model			1.55971
R_RXN_13870					Reaction not in either model			0
R_H2NEOPTERINP3PYROPHOSPHOHYDRO_RXN	0.00135313	2.13626e-08	6.27058e-05	9.88773e-07	Reduced fixed flux correlated to reduced biomass	0	-0.911423	N/A
R_RXN1G_1438					Reaction not in either model			2.39901
R_MERCURY_II_REDUCTASE_RXN					Reaction not in either model			0.767992
R_RXN_10078					Reaction not in either model			1.92564
R_RXN_14120					Reaction not in either model			-0.622274
R_NITRITE_cp					Reaction not in either model			N/A
R_RXN_10780					Reaction not in either model			-0.87457
R_RXN_12560					Reaction not in either model			-0.602857
R_RXN0_5227					Reaction not in either model			-0.640997
R_RXN_14193					Reaction not in either model			1.53448
R_RXN_13313					Reaction not in either model			1.06295
R_RXN_11351					Reaction not in either model			-0.611381
R_HOMOCYSMET_RXN					Reaction not in either model			-1.43742
R_RXN_14262					Reaction not in either model			-0.925999
R_COBINPGUANYLYLTRANS_RXN					Reaction not in either model			2.05239
R_RXN66_362					Reaction not in either model			0
EX_CARBON_DIOXIDE_e	4.31999	0.000185055	4.37222	0.185459	Sig. different fluxes	0	0.00600947	N/A
R_DARAB5PISOM_RXN	-0.00537466	2.07864e-08	-0.000249067	3.9274e-06	Reduced fixed flux correlated to reduced biomass	0	-0.911423	N/A
R_RXN_9998					Reaction not in either model			0
R_RXN0_7012_C17	5.54002e-06	4.54427e-13			Sig. different fluxes (only in f16 model)	0.05	-1	N/A
R_RXN0_3501					Reaction not in either model			-1.41504
R_RXN0_3962					Reaction not in either model			0
R_RXN_15193					Reaction not in either model			N/A
R_ASPARTATE_RACEMASE_RXN					Reaction not in either model			-2.96996
R_RXN_14772					Reaction not in either model			3.17217
R_RXN_22					Reaction not in either model			0.155726
R_ADENPHOSPHOR_RXN			-0.157482	0.125898	Sig. different fluxes (only in f26 model)	0.05	1	N/A
R_RXN_14274					Reaction not in either model			0.623437
R_RXN0_262					Reaction not in either model			0.584963
R_RXN_14147					Reaction not in either model			0.330075
R_RXN_11217					Reaction not in either model			0.701089
R_RXN_13403					Reaction not in either model			-0.536994
R_ADENPRIBOSYLTRAN_RXN					Reaction not in either model			-0.903645
R_NADPtranshydrogenase					Reaction not in either model			0.362382
R_RXN_12541					Reaction not in either model			N/A
EX_HYDROGEN_MOLECULE_e			6.58424e-05	1.03823e-06	Sig. different fluxes (only in f26 model)	0.05	1	N/A
R_1848_RXN					Reaction not in either model			-0.657977
R_HYDROXYMETHYLGLUTARYL_COA_LYASE_RXN					Reaction not in either model			-0.0819416
R_25_DIOXOVALERATE_DEHYDROGENASE_RXN					Reaction not in either model			0
R_RXN_12263					Reaction not in either model			-1.72792
R_RXN0_901					Reaction not in either model			3.53138
R_RXN66_1					Reaction not in either model			1.44048
R_RIBOFLAVINSYNDEAM_RXN	0.00208932	8.75335e-09	9.6821e-05	1.52672e-06	Reduced fixed flux correlated to reduced biomass	0	-0.911423	N/A
R_THYKI_RXN					Reaction not in either model			-0.748193
R_THREODEHYD_RXN					Reaction not in either model			-1.04385
R_63110_RXN					Reaction not in either model			-0.26
R_DIHYDROPYRIMIDINASE_RXN					Reaction not in either model			0.701089
R_DIHYDROOROTATE_DEHYDROGENASE_RXN	0.0798316	3.31464e-08	0.00369947	5.8335e-05	Reduced fixed flux correlated to reduced biomass	0	-0.911423	N/A
R_ALDOSE1EPIM_RXN					Reaction not in either model			1.37079
R_RXN_9718					Reaction not in either model			-0.719099
R_31443_RXN					Reaction not in either model			-0.994647
R_R524_RXN					Reaction not in either model			3.49691
R_CARDIOLIPSYN_RXN_C161					Reaction not in either model			0.814721
R_SUCCGLUDESUCC_RXN					Reaction not in either model			-1.32895
R_RXN_9387					Reaction not in either model			1.08025
R_RXN_8975					Reaction not in either model			-0.430767
EX_SULFATE_e	-0.0323467	2.44047e-08	-0.00149898	2.36365e-05	Sig. different fluxes	0	-0.911423	N/A
R_RXN_14794					Reaction not in either model			3.17217
R_RXN_3641					Reaction not in either model			N/A
R_41132_RXN					Reaction not in either model			-1.20974
R_BADH_RXN					Reaction not in either model			0.14439
R_RXN_10642					Reaction not in either model			-1.33812
R_RXN_13323					Reaction not in either model			0.316027
R_CARDIOLIPSYN_RXN_C12					Reaction not in either model			0.814721
R_31436_RXN					Reaction not in either model			-0.994647
R_RXN_11737					Reaction not in either model			0.54375
R_RXN_12193					Reaction not in either model			1.51096
R_RXN_982					Reaction not in either model			-1.18579
R_GUANPRIBOSYLTRAN_RXN					Reaction not in either model			0.0864986
R_2115_RXN					Reaction not in either model			0.398866
EX_Pi_e	-0.177868	4.67855e-08	-0.00824258	0.000129855	Sig. different fluxes	0	-0.911423	N/A
R_RXN_13456					Reaction not in either model			3.59752
R_2_OXOPENT_4_ENOATE_HYDRATASE_RXN					Reaction not in either model			0.214657
R_RXN_7706					Reaction not in either model			-2.37229
R_CATECHOL_23_DIOXYGENASE_RXN					Reaction not in either model			-0.745427
R_RXN_10907					Reaction not in either model			1.26303
R_NAPHTHOATE_SYN_RXN					Reaction not in either model			0.821663
R_RXN_10817					Reaction not in either model			1.26303
R_RXN_15127					Reaction not in either model			N/A
R_DAPASYN_RXN					Reaction not in either model			0.895663
R_13125_RXN					Reaction not in either model			2.03814
R_HYDROXYBENZOYLFORMATE_DECARBOXYLASE_RXN					Reaction not in either model			-0.302563
R_FLUORO4_13125_RXN					Reaction not in either model			N/A
R_CYCLOHEXANOL_DEHYDROGENASE_RXN					Reaction not in either model			0
R_ACETATEKIN_RXN					Reaction not in either model			1.11079
R_RXN_14267					Reaction not in either model			0.0737712
R_RXN_11747					Reaction not in either model			N/A
R_R621_RXN_NADP					Reaction not in either model			0
R_53314_RXN	0.00845904	2.34521e-08	0.000392	6.18124e-06	Reduced fixed flux correlated to reduced biomass	0	-0.911423	N/A
R_XANTHOSINEPHOSPHORY_RXN					Reaction not in either model			N/A
R_RXN_9789	0.00142083	6.29654e-09	6.58424e-05	1.03823e-06	Reduced fixed flux correlated to reduced biomass	0	-0.911423	N/A
EX_CYS_e					Reaction not in either model			N/A
R_R311_RXN					Reaction not in either model			-0.226411
R_SULFITE_DEHYDROGENASE_RXN					Reaction not in either model			-0.793549
R_RXN0_7012_C161	0.000171235	1.40458e-11	7.9352e-06	1.25126e-07	Reduced fixed flux correlated to reduced biomass	0	-0.911423	N/A
R_SULFOCYS_RXN					Reaction not in either model			-1.0423
R_PROTOCATECHUATE_34_DIOXYGENASE_RXN					Reaction not in either model			0.780555
R_ANTHRANILOYL_COA_MONOOXYGENASE_RXN_NAD					Reaction not in either model			1.92376
R_GABATRANSAM_RXN					Reaction not in either model			0.509014
R_53310_RXN					Reaction not in either model			-0.503974
R_RXN_12444					Reaction not in either model			-0.311552
R_RXN_12391					Reaction not in either model			1.51096
R_RXN0_5293_NAD					Reaction not in either model			0.641862
R_RXN_14271					Reaction not in either model			2.34372
R_RXN_13671					Reaction not in either model			0
R_RXN_1106					Reaction not in either model			0.411694
EX_LYS_e					Reaction not in either model			N/A
R_RXN_11761					Reaction not in either model			N/A
R_RXN_14270					Reaction not in either model			-0.903645
R_RXN0_7012_C12	6.91854e-06	5.67502e-13	3.20612e-07	5.05555e-09	Reduced fixed flux correlated to reduced biomass	0	-0.911423	N/A
R_RXN_7682					Reaction not in either model			3.53138
R_RXN_12790					Reaction not in either model			0
R_RXN_7694					Reaction not in either model			-2.37229
R_RXN_13805					Reaction not in either model			-0.826274
R_RXN_14197					Reaction not in either model			0.599691
R_GLUCONATE_5_DEHYDROGENASE_RXN_NADP					Reaction not in either model			2.07932
R_2617_RXN					Reaction not in either model			N/A
R_UDPGLUCEPIM_RXN					Reaction not in either model			-1.18648
R_RXN_11348					Reaction not in either model			0.138468
R_PMPOXI_RXN					Reaction not in either model			1.88094
R_ALLOPHANATE_HYDROLASE_RXN					Reaction not in either model			-0.396517
R_RXN_10711					Reaction not in either model			1.158
R_UROCANATE_HYDRATASE_RXN					Reaction not in either model			0.58024
R_SEDOHEPTULOSE_BISPHOSPHATASE_RXN					Reaction not in either model			0
R_RXN_15197					Reaction not in either model			N/A
R_RXN0_7012_C15	6.0198e-06	4.93782e-13			Sig. different fluxes (only in f16 model)	0.05	-1	N/A
R_HOMOGENTISATE_12_DIOXYGENASE_RXN					Reaction not in either model			0
EX_TRP_e	2.92433e-05	1.68292e-05			Sig. different fluxes (only in f16 model)	0.05	-1	N/A
R_RXN_14986					Reaction not in either model			-1.88232
R_RXN_10720					Reaction not in either model			N/A
R_COBALAMINSYN_RXN					Reaction not in either model			-2.31168
R_MYRISTOYLACYLTRAN_RXN	0.00268733	2.20432e-10	0.000124533	1.9637e-06	Reduced fixed flux correlated to reduced biomass	0	-0.911423	N/A
R_HYDROXYHEPTA_DIENEDIOATE_HYDROXY_RXN					Reaction not in either model			0
R_SULFITE_OXIDASE_RXN					Reaction not in either model			-0.58856
R_RXN_9508					Reaction not in either model			0
R_R344_RXN					Reaction not in either model			-1.68203
R_TSA_REDUCT_RXN_NAD					Reaction not in either model			-2.89699
R_3_OXOADIPATE_COA_TRANSFERASE_RXN					Reaction not in either model			0.765535
R_RXNN_404					Reaction not in either model			-0.226411
R_MALEYLACETATE_REDUCTASE_RXN_NADP					Reaction not in either model			3.04119
R_5_FORMYL_THF_CYCLO_LIGASE_RXN					Reaction not in either model			1.00312
R_TREHALOSE6PSYN_RXN					Reaction not in either model			1.20049
R_ASPARAGHYD_RXN					Reaction not in either model			-0.525694
R_PHENYLALANINE_4_MONOOXYGENASE_RXN					Reaction not in either model			3.97588
R_RXN_11346					Reaction not in either model			-0.618557
R_RXN_7938					Reaction not in either model			-0.235969
R_GDPPYPHOSKIN_RXN					Reaction not in either model			-0.15668
R_RXN_1101					Reaction not in either model			0.411694
R_1141358_RXN					Reaction not in either model			2.15078
R_RXN_10915					Reaction not in either model			-2.37229
R_MALEATE_ISOMERASE_RXN					Reaction not in either model			-3.07039
R_AGMATIN_RXN					Reaction not in either model			-0.317482
R_RXN0_984					Reaction not in either model			0
R_1131115_RXN					Reaction not in either model			1.53533
R_RXN_14073					Reaction not in either model			-1.27587
R_6_CARBOXYHEXANOATE__COA_LIGASE_RXN					Reaction not in either model			0.67319
EX_CARBON_MONOXIDE_e	0.00142082	1.74706e-08			Sig. different fluxes (only in f16 model)	0.05	-1	N/A
R_RXN_14786					Reaction not in either model			3.17217
R_RXN_14160					Reaction not in either model			-1.27587
R_42143_RXN					Reaction not in either model			N/A
R_RXN_13329	-0.00142083	6.29654e-09	-6.58424e-05	1.03823e-06	Reduced fixed flux correlated to reduced biomass	0	-0.911423	N/A
R_4_HYDROXYPHENYLPYRUVATE_DIOXYGENASE_RXN					Reaction not in either model			0.479168
R_GLYOXII_RXN					Reaction not in either model			0.514969
R_RXN66_555					Reaction not in either model			-1.26689
R_7_ALPHA_HYDROXYSTEROID_DEH_RXN					Reaction not in either model			0
R_RXN_12978					Reaction not in either model			0.235314
R_RXN_11291					Reaction not in either model			0.138468
R_RXN_3443					Reaction not in either model			-0.87457
R_RXN_14802					Reaction not in either model			2.34372
R_THREONINE_ALDOLASE_RXN					Reaction not in either model			-1.43793
R_2_OCTAPRENYLPHENOL_HYDROX_RXN_AN	0.000825197	8.24748e-09	3.82404e-05	6.02992e-07	Reduced fixed flux correlated to reduced biomass	0	-0.911423	N/A
R_KDO_8PPHOSPHAT_RXN	0.00537466	2.07864e-08	0.000249067	3.9274e-06	Reduced fixed flux correlated to reduced biomass	0	-0.911423	N/A
R_CARBODEHYDRAT_RXN					Reaction not in either model			0.804842
R_RXN0_6369					Reaction not in either model			-1.41504
R_RXN_13252					Reaction not in either model			0
R_RXN_14393					Reaction not in either model			2.34372
R_CATECHOL_12_DIOXYGENASE_RXN					Reaction not in either model			0
R_RXNMETA_12671					Reaction not in either model			N/A
R_XMPXAN_RXN					Reaction not in either model			-2.66297
R_MHPELY_RXN					Reaction not in either model			0.456638
R_RXN_8783					Reaction not in either model			0.413986
R_UDP_N_ACETYLGLUCOSAMINE_4_EPIMERASE_RXN	0.0107738	8.83731e-10	0.000499266	7.87266e-06	Reduced fixed flux correlated to reduced biomass	0	-0.911423	N/A
R_RXN0_6512					Reaction not in either model			-0.845811
R_RXN_1404					Reaction not in either model			0.771376
R_RXN0_305					Reaction not in either model			-0.131912
R_R281_RXN					Reaction not in either model			0.387023
R_RXN0_1441					Reaction not in either model			1.18066
R_RXN_6261					Reaction not in either model			-0.26
R_RXN_9868					Reaction not in either model			0
R_DEOXYGUANOSINE_KINASE_RXN					Reaction not in either model			-0.748193
R_31223_RXN					Reaction not in either model			3.32164
EX_GLN_e					Reaction not in either model			N/A
R_113119_RXN					Reaction not in either model			-1.89372
R_RXN_10819					Reaction not in either model			-0.0917426
R_RXN_646					Reaction not in either model			-1.81479
R_GLUTATHIONE_PEROXIDASE_RXN					Reaction not in either model			0.0321538
R_RXN_12893					Reaction not in either model			3.49691
R_SPONTPRO_RXN			-0.00508221	8.01387e-05	Sig. different fluxes (only in f26 model)	0.05	1	N/A
R_RXN_9510					Reaction not in either model			1.20144
R_5_OXOPROLINASE_ATP_HYDROLYSING_RXN					Reaction not in either model			0.550552
R_RXN_14791					Reaction not in either model			3.17217
R_RXN_9912					Reaction not in either model			1.92564
R_RXN_14093					Reaction not in either model			-0.748193
R_35180_RXN					Reaction not in either model			0.461331
R_RXN0_745					Reaction not in either model			0
R_RXN_11065					Reaction not in either model			-0.611381
R_RXN_11246					Reaction not in either model			0.623437
R_RXN_8505					Reaction not in either model			-0.584963
R_ACETYLORNDEACET_RXN					Reaction not in either model			1.45917
R_RXN_15124					Reaction not in either model			N/A
R_URACIL_PRIBOSYLTRANS_RXN					Reaction not in either model			2.08428
R_GLYCERATE_DEHYDROGENASE_RXN					Reaction not in either model			0
R_SPERMACTRAN_RXN					Reaction not in either model			-0.311461
R_MUCONATE_CYCLOISOMERASE_RXN					Reaction not in either model			0
R_RXN_12702					Reaction not in either model			0.39353
R_CHMS_DEHYDROGENASE_RXN					Reaction not in either model			N/A
R_RXN_14728					Reaction not in either model			-0.226411
R_RXN_13871					Reaction not in either model			0
R_RXN_14116					Reaction not in either model			0
R_GENTISATE_12_DIOXYGENASE_RXN					Reaction not in either model			0.758992
R_RXN_10701					Reaction not in either model			0.623437
R_R122_RXN					Reaction not in either model			0.401251
R_RXN_10083					Reaction not in either model			0.440573
R_RXN_2					Reaction not in either model			0.759866
R_RXN_8665					Reaction not in either model			1.40505
R_RXN_11396					Reaction not in either model			-1.89148
R_RXN0_299					Reaction not in either model			-0.371209
R_ADDALT_RXN					Reaction not in either model			0.0352508
R_N_CARBAMOYLSARCOSINE_AMIDASE_RXN					Reaction not in either model			-1.81479
R_4_HYDROXYBENZOATE_3_MONOOXYGENASE_RXN					Reaction not in either model			-1.48543
R_RXN_13614					Reaction not in either model			0.205085
R_ALLANTOATE_DEIMINASE_RXN					Reaction not in either model			0.515225
R_RXN0_723					Reaction not in either model			0
R_FUMARYLACETOACETASE_RXN					Reaction not in either model			-0.861201
R_FLUORO4_31145_RXN					Reaction not in either model			N/A
R_RXN_5841					Reaction not in either model			-2.66297
R_RXN_10075					Reaction not in either model			1.62654
R_PHENYLPYRUVATE_TAUTOMERASE_RXN					Reaction not in either model			-0.902317
R_RXN_14263					Reaction not in either model			3.39142
R_111274_RXN					Reaction not in either model			0
R_RXN_10703					Reaction not in either model			2.24927
R_RXN_15348					Reaction not in either model			N/A
R_RXN_1461					Reaction not in either model			0
R_RXN0_1382					Reaction not in either model			-0.147154
R_PROPIONYL_COA_CARBOXY_RXN					Reaction not in either model			0.453173
R_ERYTHRON4PDEHYDROG_RXN	0.00242775	6.3292e-09	0.000112504	1.77402e-06	Reduced fixed flux correlated to reduced biomass	0	-0.911423	N/A
R_PROPIONATE_COA_TRANSFERASE_RXN					Reaction not in either model			-1.54432
R_3_HYDROXYBENZOATE_6_MONOOXYGENASE_RXN					Reaction not in either model			0.326228
R_RXN0_724					Reaction not in either model			0
R_RXN_14228					Reaction not in either model			-0.622274
R_RXN_14773					Reaction not in either model			2.34372
R_RXN_7657					Reaction not in either model			-2.37229
R_2_OCTAPRENYLPHENOL_HYDROX_RXN					Reaction not in either model			N/A
R_HEMN_RXN					Reaction not in either model			1.04087
R_RXN0_5359					Reaction not in either model			0.632629
R_R222_RXN					Reaction not in either model			-0.552114
R_CARDIOLIPSYN_RXN_C18					Reaction not in either model			0.814721
R_PEPCARBOX_RXN					Reaction not in either model			0.713223
R_3718_RXN					Reaction not in either model			0
EX_PRO_e					Reaction not in either model			N/A
R_RXN66_480					Reaction not in either model			0.235314
R_RXN_12078_NAD					Reaction not in either model			-1.04836
R_RXN_37					Reaction not in either model			-0.552114
R_PEPSYNTH_RXN					Reaction not in either model			-0.091022
R_DMBPPRIBOSYLTRANS_RXN					Reaction not in either model			-1.57597
R_CARDIOLIPSYN_RXN_C171					Reaction not in either model			0.814721
R_RXN0_4621					Reaction not in either model			-0.572167
R_RXNQT_4191					Reaction not in either model			-0.317931
R_NICOTINATE_DEHYDROGENASE_RXN					Reaction not in either model			0
R_ACETYLSEROTONIN_O_METHYLTRANSFERASE_RXN					Reaction not in either model			-2.66448
R_1131116_RXN					Reaction not in either model			0.261441
R_RXN_10781					Reaction not in either model			-2.37229
R_TRIPHOSPHATASE_RXN					Reaction not in either model			N/A
R_RXN0_3601					Reaction not in either model			0.506288
R_RXN_12561					Reaction not in either model			0.713939
R_RXN_12720					Reaction not in either model			-1.20419
R_RXN0_2042					Reaction not in either model			0.68147
R_RXN_10698					Reaction not in either model			2.24927
R_3HP_COA_transferase					Reaction not in either model			-1.54432
R_RXN_14264					Reaction not in either model			2.603
EX_SER_e					Reaction not in either model			N/A
R_RXN0_384					Reaction not in either model			-0.687732
R_ANTHRANILOYL_COA_MONOOXYGENASE_RXN_NADP					Reaction not in either model			1.92376
R_RXN_709					Reaction not in either model			0
R_CARPCOA_ENOYLCOA_HYDRATASE_RXN					Reaction not in either model			0.631427
R_RXN_10					Reaction not in either model			-0.597051
R_RXN66_351					Reaction not in either model			0
R_RXN_5721					Reaction not in either model			N/A
R_GLUTAMATESYN_RXN					Reaction not in either model			-3.25032
R_RXN_15035					Reaction not in either model			-2.25768
R_ISOLEUCINE_DEHYDROGENASE_RXN					Reaction not in either model			-1.7323
R_RXN_902					Reaction not in either model			3.17217
R_RXNMETA_12672					Reaction not in either model			N/A
R_119925_RXN					Reaction not in either model			-0.678072
R_111209_RXN_NADP					Reaction not in either model			-0.777608
R_RXN_13198					Reaction not in either model			-2.37229
R_RXN_12073					Reaction not in either model			0.261441
R_SPERMIDINESYN_RXN					Reaction not in either model			-1.06266
R_RXN_13290					Reaction not in either model			0.235314
R_RXN_12481					Reaction not in either model			-1.20974
R_34178_RXN					Reaction not in either model			-1.26303
R_ATPM	3.00148	0.000845406	3.72255	0.575115	Sig. different fluxes	0	0.107238	N/A
R_GALACTARDEHYDRA_RXN					Reaction not in either model			0.969238
R_UDP_GLUCURONATE_DECARBOXYLASE_RXN					Reaction not in either model			-3.03508
R_RXN0_4301					Reaction not in either model			-0.977974
R_GLYCERALDEHYDE_DEHYDRO_RXN					Reaction not in either model			0
R_RXN_13171					Reaction not in either model			0
R_26137_RXN					Reaction not in either model			1.23447
R_RXN_14278					Reaction not in either model			-0.925999
R_RXN0_6941					Reaction not in either model			-0.432959
R_AKBLIG_RXN					Reaction not in either model			-1.15335
R_D_LACTATE_DEHYDROGENASE_CYTOCHROME_RXN					Reaction not in either model			0.669413
R_RXN_15378					Reaction not in either model			-0.815367
R_RXN_12750					Reaction not in either model			2.24927
R_DLACTDEHYDROGNAD_RXN					Reaction not in either model			1.50901
R_DEHYDOGLUCONOKINASE_RXN					Reaction not in either model			-3.10026
R_RXN_9788	0.00142083	6.29654e-09	6.58424e-05	1.03823e-06	Reduced fixed flux correlated to reduced biomass	0	-0.911423	N/A
R_DCTP_DEAM_RXN					Reaction not in either model			-0.441657
R_RXN1G_1437					Reaction not in either model			2.39901
R_43117_RXN					Reaction not in either model			-2.3425
R_CARDIOLIPSYN_RXN_C14					Reaction not in either model			0.814721
R_FHLMULTI_RXN					Reaction not in either model			0.0995357
R_KYNURENINASE_RXN					Reaction not in either model			0.470891
R_RXN0_6948					Reaction not in either model			0.497424
R_UREIDOGLYCOLATE_LYASE_RXN					Reaction not in either model			0.773307
R_OXALODECARB_RXN					Reaction not in either model			N/A
R_L_LACTATE_DEHYDROGENASE_CYTOCHROME_RXN					Reaction not in either model			-0.661198
R_RXN_11245					Reaction not in either model			2.24927
R_RXN_10089					Reaction not in either model			-0.87457
R_RXN_9385					Reaction not in either model			0.121306
R_GLUTARYL_COA_DEHYDROGENASE_RXN					Reaction not in either model			2.71994
EX_BETA_D_FRUCTOSE_e	-2.1	1.86866e-08	-2.1	3.25711e-08	Sig. different fluxes	2.47603e-157	-1.24856e-09	N/A
R_549914_RXN					Reaction not in either model			0
R_42312_RXN					Reaction not in either model			0.421149
R_LINOLENOYL_RXN					Reaction not in either model			0.235314
R_RXN_7693					Reaction not in either model			-2.37229
R_RXN66_354					Reaction not in either model			0
R_RXNARA_8002					Reaction not in either model			0.316027
R_OHBENZCOARED_RXN					Reaction not in either model			-1
R_RXN_12694					Reaction not in either model			0
R_DEOXYADENOSINE_KINASE_RXN					Reaction not in either model			-0.748193
R_RXN_10704					Reaction not in either model			0.631427
R_RXN_5821					Reaction not in either model			1.26303
R_ASNSYNB_RXN	0.04059	3.32945e-09	0.00188098	2.96601e-05	Reduced fixed flux correlated to reduced biomass	0	-0.911423	N/A
R_AMINOBENZCOALIG_RXN					Reaction not in either model			0.0360693
EX_HIS_e					Reaction not in either model			N/A
R_PANTOATE_BETA_ALANINE_LIG_RXN					Reaction not in either model			-2.09484
R_RXN_14014_NAD	-0.0295237	2.25849e-08			Sig. different fluxes (only in f16 model)	0.05	-1	N/A
R_HYDROXYBUTYRATE_DIMER_HYDROLASE_RXN					Reaction not in either model			-0.80639
R_ALTRODEHYDRAT_RXN					Reaction not in either model			2.63322
R_RXN_2962_NAD					Reaction not in either model			-0.673499
R_RXN0_5225					Reaction not in either model			0.0737712
R_ACYL_COA_DEHYDROGENASE_RXN					Reaction not in either model			N/A
R_RXN_7790	0.000539915	2.64171e-08			Sig. different fluxes (only in f16 model)	0.05	-1	N/A
EX_UREA_e			0.00143865	0.000765737	Sig. different fluxes (only in f26 model)	0.05	1	N/A
EX_GLT_e					Reaction not in either model			N/A
R_THYM_PHOSPH_RXN					Reaction not in either model			1.46263
R_RXN_11318					Reaction not in either model			-2.60334
R_RXN66_484					Reaction not in either model			0.235314
R_4_HYDROXYBENZOATE_DECARBOXYLASE_RXN					Reaction not in either model			0.145851
R_RXN_8748					Reaction not in either model			1.50479
R_2793_RXN					Reaction not in either model			2.56351
EX_HYPOXANTHINE_e					Reaction not in either model			N/A
R_RXN_14129					Reaction not in either model			0.599691
R_4_HYDROXY_2_KETOPIMELATE_LYSIS_RXN					Reaction not in either model			0.482648
R_TIGLYLCOA_HYDROXY_RXN					Reaction not in either model			0.631427
R_RXN_13677					Reaction not in either model			1.27262
EX_L_ASPARTATE_e					Reaction not in either model			N/A
R_RXN_14189					Reaction not in either model			1.44048
R_PYRROLINECARBREDUCT_RXN_NAD					Reaction not in either model			-1.90987
R_RXN_14276					Reaction not in either model			0.631427
R_RXN_10912					Reaction not in either model			-0.87457
R_RXN_12490					Reaction not in either model			2.24927
R_CATECHOL_2_3_DIOXYGENASE_RXN					Reaction not in either model			-0.745427
R_RXN_18362					Reaction not in either model			N/A
R_RXN_8447					Reaction not in either model			N/A
R_AMINO_CARBOXYMUCONATE_SEMIALDEHYDE_RXN					Reaction not in either model			0.963474
R_4_CARBOXYMUCONOLACTONE_DECARBOXYLASE_RXN					Reaction not in either model			-0.250227
R_41177_RXN					Reaction not in either model			0
R_RXN_13162_NAD					Reaction not in either model			-1.72792
R_RXN66_545					Reaction not in either model			0
R_MALIC_NADP_RXN					Reaction not in either model			-1.23804
R_11151_RXN_NADP					Reaction not in either model			0
R_THI_P_SYN_RXN					Reaction not in either model			-0.110346
R_111262_RXN					Reaction not in either model			-1.59154
R_RXN0_2141_odd	0.000194465	1.03057e-08	9.01943e-06	1.49933e-07	Reduced fixed flux correlated to reduced biomass	0	-0.91135	N/A
R_NITRITE_REDUCTASE_CYTOCHROME_RXN					Reaction not in either model			-1.14632
R_RXN_14803					Reaction not in either model			0.623437
EX_THYMINE_e					Reaction not in either model			N/A
R_RXN_10910					Reaction not in either model			1.26303
R_N_ACETYLTRANSFER_RXN					Reaction not in either model			0.497424
R_DURIDKI_RXN					Reaction not in either model			-0.748193
R_RXN0_6973					Reaction not in either model			-1.51785
R_RIBAZOLEPHOSPHAT_RXN					Reaction not in either model			-1.8519
R_GSPSYN_RXN					Reaction not in either model			-1.56131
R_THIAMIN_PYROPHOSPHOKINASE_RXN					Reaction not in either model			-0.827298
R_RXN0_7012_C171	6.50039e-06	6.16e-09	3.0315e-07	3.77994e-08	Reduced fixed flux correlated to reduced biomass	0	-0.910885	N/A
R_RXN_10697					Reaction not in either model			0.631427
R_RXN1G_4355					Reaction not in either model			-0.552541
R_FORMIMINOGLUTAMATE_DEIMINASE_RXN					Reaction not in either model			-0.0291463
R_METHYLACYLYLCOA_HYDROXY_RXN					Reaction not in either model			0.631427
R_INOPHOSPHOR_RXN			0.157482	0.125898	Sig. different fluxes (only in f26 model)	0.05	1	N/A
R_RXN_14227					Reaction not in either model			-2.66297
R_SEDOBISALDOL_RXN					Reaction not in either model			-0.681058
R_FLUORO4_113111_RXN					Reaction not in either model			N/A
R_ACETYL_COA_HYDROLASE_RXN					Reaction not in either model			1.07317
R_RXN_14787					Reaction not in either model			2.34372
EX_GLYCEROL_e					Reaction not in either model			N/A
R_BENZALDEHYDE_DEHYDROGENASE_NAD_RXN					Reaction not in either model			0.263838
EX_BUTYRIC_ACID_e					Reaction not in either model			N/A
R_L_LACTATE_DEHYDROGENASE_RXN					Reaction not in either model			0.573978
R_RXN0_6377_NADP					Reaction not in either model			4.65951
R_RXN_15261					Reaction not in either model			-0.102021
R_RXN0_4361					Reaction not in either model			-1.62307
R_HISTIDINE_AMMONIA_LYASE_RXN					Reaction not in either model			1.56294
R_RXN_14177					Reaction not in either model			0.556393
R_MALEYLACETOACETATE_ISOMERASE_RXN					Reaction not in either model			-1.23513
R_7KAPSYN_RXN					Reaction not in either model			0.840756
R_CYSTEINE_AMINOTRANSFERASE_RXN					Reaction not in either model			0
R_RXN_1					Reaction not in either model			1.26303
R_RXN_14792					Reaction not in either model			2.34372
R_RXN_14275					Reaction not in either model			2.24927
R_RXN_14025					Reaction not in either model			-2.66297
R_RXN_6021					Reaction not in either model			-0.183963
EX_L_ALPHA_ALANINE_e					Reaction not in either model			N/A
R_GPH_RXN					Reaction not in either model			1.77324
R_ALCOHOL_DEHYDROG_RXN					Reaction not in either model			-2.37229
R_GLUCONATE_5_DEHYDROGENASE_RXN_NAD					Reaction not in either model			2.07932
R_RXN_15125					Reaction not in either model			-2.3425
R_RXN_9157					Reaction not in either model			0.0813766
R_BIPHENYL_23_DIOL_12_DIOXYGENASE_RXN					Reaction not in either model			0
EX_D_LACTATE_e					Reaction not in either model			N/A
R_RXN_12705					Reaction not in either model			2.24927
R_RXN_10700					Reaction not in either model			0.623437
R_UDPMANNACADEHYDROG_RXN					Reaction not in either model			0.598138
R_RXN_11067					Reaction not in either model			1.26303
R_NADPH_DEHYDROGENASE_FLAVIN_RXN					Reaction not in either model			-0.559675
R_NITRIC_OXIDE_REDUCTASE_RXN					Reaction not in either model			0
R_2_hydroxybutyrate_NAD_oxidoreductase_RXN					Reaction not in either model			0.573978
R_PEPCARBOX_RXN2					Reaction not in either model			0.713223
R_RXN0_5408					Reaction not in either model			0.0899579
R_HYDROGENASE_SH_NAD					Reaction not in either model			0
R_11151_RXN_NAD					Reaction not in either model			0
R_TREHALA_RXN					Reaction not in either model			-0.0215332
R_METHGLYSYN_RXN					Reaction not in either model			-1.58164
EX_PYRUVATE_e					Reaction not in either model			N/A
R_DHLBXANAU_RXN					Reaction not in either model			-2.52992
R_GDPMANDEHYDRA_RXN					Reaction not in either model			-2.85765
R_GLYOXIII_RXN					Reaction not in either model			-0.691709
R_CHLOROMALERED_RXN_NAD					Reaction not in either model			3.04119
R_RXN0_7012_C14	0.000418436	3.43227e-11	1.93907e-05	3.05762e-07	Reduced fixed flux correlated to reduced biomass	0	-0.911423	N/A
R_CYCLOHEXANONE_MONOOXYGENASE_RXN					Reaction not in either model			-0.0588937
EX_GLY_e					Reaction not in either model			N/A
R_36117_RXN					Reaction not in either model			0.54
R_RXN_14229					Reaction not in either model			-0.925999
EX_MET_e					Reaction not in either model			N/A
R_3329_RXN					Reaction not in either model			0
R_RXN_9758					Reaction not in either model			-0.87457
R_RXN_14693					Reaction not in either model			N/A
R_RXN_15006					Reaction not in either model			0.307651
R_RXN_7609					Reaction not in either model			-2.66297
R_CARBOXYMETHYLENEBUTENOLIDASE_RXN					Reaction not in either model			0
R_FRUABC	2.1	1.86866e-08	2.1	3.25711e-08	Sig. different fluxes	2.47603e-157	-1.24856e-09	N/A
R_RXN_13184					Reaction not in either model			-1.7323
EX_FE2_e	-0.000976433	2.49591e-08	-4.5249e-05	7.13506e-07	Sig. different fluxes	0	-0.911423	N/A
EX_MG2_e					Reaction not in either model			N/A
EX_CH33ADO_e	0.00142082	1.74706e-08	6.58424e-05	1.03823e-06	Sig. different fluxes	0	-0.911423	N/A
R_C14_ox_RXN					Reaction not in either model			N/A
R_C16_ox_RXN					Reaction not in either model			N/A
R_C181_ox_RXN					Reaction not in either model			N/A
Chloride_sink					Reaction not in either model			N/A
Fluoride_sink					Reaction not in either model			N/A
R_RXN66_550					Reaction not in either model			-0.418097
R_N_ACETYL_D_GLUCOSAMINE_PTS					Reaction not in either model			N/A
R_RXN_14117					Reaction not in either model			-1.11443
R_PPGPPSYN_RXN					Reaction not in either model			0.49304
EX_NITROGEN_MOLECULE_e					Reaction not in either model			N/A
R_Nitrate_nitrite_antiport					Reaction not in either model			N/A
EX_NO3_e					Reaction not in either model			N/A
EX_NO2_e					Reaction not in either model			N/A
EX_MAL_e					Reaction not in either model			N/A
EX_2_PG_e					Reaction not in either model			N/A
EX_3_HYDROXYBENZOATE_e					Reaction not in either model			N/A
EX_CPD_335_e					Reaction not in either model			N/A
EX_G3P_e					Reaction not in either model			N/A
EX_CPD_108_e					Reaction not in either model			N/A
EX_4_FLUOROBENZOATE_e					Reaction not in either model			N/A
EX_4_hydroxybenzoate_e					Reaction not in either model			N/A
EX_6_CHQ_e					Reaction not in either model			N/A
EX_ADIPATE_e					Reaction not in either model			N/A
EX_2_HYDROXYBUTANOIC_ACID_e					Reaction not in either model			N/A
EX_2_OXOBUTANOATE_e					Reaction not in either model			N/A
EX_ANTHRANILATE_e					Reaction not in either model			N/A
EX_BENZOATE_e					Reaction not in either model			N/A
EX_PHENYLGLYOXYLATE_e					Reaction not in either model			N/A
EX_BENZALDEHYDE_e					Reaction not in either model			N/A
EX_BIPHENYL_23_DIOL_e					Reaction not in either model			N/A
EX_CATECHOL_e					Reaction not in either model			N/A
EX_CIS_CIS_MUCONATE_e					Reaction not in either model			N/A
EX_CIS_ACONITATE_e					Reaction not in either model			N/A
EX_CIT_e					Reaction not in either model			N/A
EX_GLUCONATE_e					Reaction not in either model			N/A
EX_L_LACTATE_e					Reaction not in either model			N/A
EX_FUM_e					Reaction not in either model			N/A
EX_4_HYDROXY_BUTYRATE_e					Reaction not in either model			N/A
EX_CPD_633_e					Reaction not in either model			N/A
EX_GLYCOLLATE_e					Reaction not in either model			N/A
EX_GLYOX_e					Reaction not in either model			N/A
EX_THREO_DS_ISO_CITRATE_e					Reaction not in either model			N/A
EX_KYNURENATE_e					Reaction not in either model			N/A
EX_CPD_14736_e					Reaction not in either model			N/A
EX_CPD_741_e					Reaction not in either model			N/A
EX_CPD_7836_e					Reaction not in either model			N/A
EX_NIACINE_e					Reaction not in either model			N/A
EX_OLEATE_CPD_e					Reaction not in either model			N/A
EX_PALMITATE_e					Reaction not in either model			N/A
EX_PHENOL_e					Reaction not in either model			N/A
EX_PHENYLACETATE_e					Reaction not in either model			N/A
EX_4_HYDROXYPHENYLACETATE_e					Reaction not in either model			N/A
EX_3_4_DIHYDROXYBENZOATE_e					Reaction not in either model			N/A
EX_UROCANATE_e					Reaction not in either model			N/A
EX_ACETOIN_e					Reaction not in either model			N/A
EX_N_ACETYL_D_GLUCOSAMINE_e					Reaction not in either model			N/A
EX_ASN_e					Reaction not in either model			N/A
EX_ILE_e					Reaction not in either model			N/A
EX_NO_e					Reaction not in either model			N/A
R_OCTAPRENYL_METHYL_METHOXY_BENZOQ_OH_RXN_AN	0.000825197	5.72341e-09	3.82404e-05	6.02992e-07	Reduced fixed flux correlated to reduced biomass	0	-0.911423	N/A
R_RXN_21483	0.000976433	2.49591e-08	4.5249e-05	7.13506e-07	Reduced fixed flux correlated to reduced biomass	0	-0.911423	N/A
R_GLYCOLATEDEHYDRO_RXN	0.00135313	2.13626e-08	6.27058e-05	9.88773e-07	Reduced fixed flux correlated to reduced biomass	0	-0.911423	N/A

## Sheet: Table C
Pathway	Reaction	Gene expression fold change	Flux fold change	Transcriptional regulation?	Regulation in EcoCyc	Agreement? Comment
Arginine biosynthesis	R_ARGSUCCINLYA_RXN	0.155726	-0.911423	FALSE	gene expression repressed	No
	R_ARGSUCCINSYN_RXN	-0.597051	-0.911423	TRUE	gene expression repressed	Yes
	R_RXN_13482	-1.03592	-0.911423	TRUE	gene expression repressed	Yes
	R_CARBPSYN_RXN	-1.2389	-0.911423	TRUE	enzyme inhibited by UMP and gene expression repressed	Yes (via transcriptional, but no evidence whether the enzyme is inhibited as well)
	R_GLUTAMATE_N_ACETYLTRANSFERASE_RXN	0.0567616	-0.97133	FALSE	enzyme inhibited by arginine	Yes
	R_ACETYLORNTRANSAM_RXN	-1.41705	-0.97133	TRUE	gene expression repressed	Yes
	R_N_ACETYLGLUTPREDUCT_RXN	0.307651	-0.97133	FALSE	gene expression repressed	No
	R_ACETYLGLUTKIN_RXN	-1.87771	-0.97133	TRUE	gene expression repressed	Yes
	R_GLUTAMATE_N_ACETYLTRANSFERASE_RXN	0.0567616	-0.97133	FALSE	enzyme inhibited by arginine	Yes
Cysteine	R_ACSERLY_RXN	-1.0423	-0.911423	TRUE	gene expression repressed	yes
	R_SERINE_O_ACETTRAN_RXN	-0.710082	-0.911423	TRUE	enzyme inhibited by cysteine and gene expression repressed	yes - regulation via transcription is suggested from the results, however, the FC is relatively low and thus may suggest post-translational regulation via cysteine also.
Glycine	R_GLYOHMETRANS_RXN	-0.820132	-0.911423	TRUE	gene expression repressed	yes (however fairly low expression FC)
Histidine	R_RXN_8001	-2.50716	-0.911423	TRUE	gene expression repressed	yes
	R_HISTIDPHOS_RXN	N/A	-0.911423		gene expression repressed	N/A
	R_HISTAMINOTRANS_RXN	-1.11013	-0.911423	TRUE	gene expression repressed	yes
	R_IMIDPHOSDEHYD_RXN	-0.633281	-0.911423	TRUE	gene expression repressed	yes (but low expression FC)
	R_GLUTAMIDOTRANS_RXN	-0.252197	-0.911423	TRUE	gene expression repressed	yes (but very low expression FC, perhaps post-translational regulation occuring also or the reaction is carrying more flux than predicted during nitrogen limitation)
	R_PRIBFAICARPISOM_RXN	-1.22412	-0.911423	TRUE	gene expression repressed	yes
	R_HISTCYCLOHYD_RXN	-1.68129	-0.911423	TRUE	gene expression repressed	yes
	R_HISTPRATPHYD_RXN	-1.52612	-0.911423	TRUE	gene expression repressed	yes
	R_ATPPHOSPHORIBOSYLTRANS_RXN	-2.61252	-0.911423	TRUE	enzyme inhibited by AMP, histidine and gene expression repressed	C. necator results suggest reaction is highly controlled via transcriptional only, since the expression FC is high.
Isoleucine	R_BRANCHED_CHAINAMINOTRANSFERILEU_RXN	1.2771	-0.911423	FALSE	gene expression repressed	no - reaction is controlled in Ecoli by transcript, however, ppGpp induces the transcription. ppGpp is increased during nitrogen starvation and thus the genes corresponding to aminotransferases may be important. Also the same enzyme shown in the leucine pathway is shown to be inhibited by leucine in EcoCyc.
	R_DIHYDROXYMETVALDEHYDRAT_RXN	-1.02392	-0.911423	TRUE	gene expression repressed	yes
	R_DIHYDROXYMETVALDEHYDRAT_RXN	-1.02392	-0.911423	TRUE	gene expression repressed	yes
	R_ACETOOHBUTREDUCTOISOM_RXN	-1.95803	-0.911423	TRUE	None present in EcoCyc	yes
	R_ACETOOHBUTSYN_RXN	-0.65731	-0.911423	TRUE	gene expression repressed	yes
	R_THREDEHYD_RXN	0.262308	-0.91276	FALSE	enzyme inhibited by cysteine, leucine and isoleucine and gene expression repressed	yes
Leucine	R_BRANCHED_CHAINAMINOTRANSFERLEU_RXN	1.2771	-0.911423	FALSE	Enzyme inhibited by leucine and tyrosine and gene expression repressed	yes
	R_RXN_13158	-1.88232	-0.911423	TRUE	gene expression repressed	yes
	R_RXN_13163	-0.94214	-0.911423	TRUE	gene expression repressed	yes
	R_2_ISOPROPYLMALATESYN_RXN	-0.887106	-0.911423	TRUE	enzyme inihibited by leucine and gene expression repressed	C. necator results suggests transcriptional regulation, however the expression FC is fairly low so may suggest post-translational regulation all present, like shown in EcoCyc.
Phenylalanine	R_PHEAMINOTRANS_RXN	0.330075	-0.911423	FALSE	enzyme inhibited by 3-methy-2-oxobutanoate and gene expression repressed	yes
	R_PREPHENATEDEHYDRAT_RXN	N/A	-0.911423		enzyme inhibited by phenylalanine
	R_CHORISMATEMUT_RXN	-0.334778	-0.911423	TRUE	enzyme inhibited by phenylalanine and tyrosine and gene expression repressed	yes - expression FC quite low so suggests both transcription and post-translational regulation could be occuring
Tyrosine	R_TYROSINE_AMINOTRANSFERASE_RXN	0.330075	-0.911423	FALSE	enzyme inhibited by 3-methyl-2-oxobutanoate and gene expression repressed	yes
	R_PREPHENATEDEHYDROG_RXN	-1.40668	-0.911423	TRUE	enzyme inhibited by tyrosine and gene expression repression	Relatively high expression FC suggests reaction might be controlled more via transcriptional regulation
	R_CHORISMATEMUT_RXN	-0.334778	-0.911423	TRUE	enzyme inhibited by phenylalanine and tyrosine and gene expression repressed	yes - expression FC quite low so suggests both transcription and post-translational regulation could be occuring
Valine	R_BRANCHED_CHAINAMINOTRANSFERVAL_RXN	1.2771	-0.911423	FALSE	gene expression repressed	no - reaction is controlled in Ecoli by transcript, however, ppGpp induces the transcription. ppGpp is increased during nitrogen starvation and thus the genes corresponding to aminotransferases may be important. Also the same enzyme shown in the leucine pathway is shown to be inhibited by leucine in EcoCyc.
	R_DIHYDROXYISOVALDEHYDRAT_RXN	-1.02392	-0.911423	TRUE	gene expression repressed	yes
	R_ACETOLACTREDUCTOISOM_RXN	-1.95803	-0.911423	TRUE	2-acetolactate binds to the DNA transcription regulator	yes
	R_ACETOLACTSYN_RXN	-0.65731	-0.911423	TRUE	enzyme inhibited by isoleucine, leucine and valine and gene expression repressed	yes - relatively low expression FC suggests both transcriptional and post-translational regulation may be occuring
Glutamine	R_GLUTAMINESYN_RXN	-2.33019	-0.911427	TRUE	enzyme inhibition and gene expression repressed (by Ntr - activated under nitrogen starvation)	yes - control via Ntr likely also repressing gene expression in C. necator and thus large FC decrease in F26.
Tryptophan	R_TRYPSYN_RXN	-1.62912	-0.914149	TRUE	gene expression repressed	yes
	R_IGPSYN_RXN	-1.07662	-0.914149	TRUE	gene expression repressed	yes
	R_PRAISOM_RXN	0.222997	-0.914149	FALSE	gene expression repressed	no
	R_PRTRANS_RXN	-1.22043	-0.914149	TRUE	gene expression repressed	yes
	R_ANTHRANSYN_RXN	-0.63196	-0.914149	TRUE	enzyme inhibited by trptophan and gene expression repressed	yes - expression FC quite low so suggests both transcription and post-translational regulation could be occuring
Serine	R_RXN0_5114	0.00638362	-0.911435	FALSE	no info. in EcoCyc	N/A
	R_PSERTRANSAM_RXN	0.710838	-0.911435	FALSE	gene expression repressed	no
	R_PGLYCDEHYDROG_RXN	0.129939	-0.911435	FALSE	enzyme inhibited by serine and gene expression repressed	yes
Threonine	R_THRESYN_RXN	-1.7633	-0.911809	TRUE	gene expression repressed	yes
	R_HOMOSERKIN_RXN	0.371804	-0.911809	FALSE	enzyme inhibited by threonine and enzyme expression repressed	yes
Lysine	R_DIAMINOPIMDECARB_RXN	-1.9571	-0.911423	TRUE	gene expression repressed	yes
	R_DIAMINOPIMEPIM_RXN	-0.40227	-0.911423	TRUE	gene expression repressed	yes
	R_SUCCDIAMINOPIMDESUCC_RXN	-1.78319	-0.911423	TRUE	gene expression repressed	yes
	R_SUCCINYLDIAMINOPIMTRANS_RXN	-0.798704	-0.911423	TRUE	gene expression repressed	yes
	R_TETHYDPICSUCC_RXN	-1.66453	-0.911423	TRUE	gene expression repressed	yes
	R_RXN_14014	-0.683808	1	FALSE	gene expression repressed	yes
	R_DIHYDRODIPICSYN_RXN	-0.554589	-0.911423	TRUE	enzyme inhibited by lysine	yes - but the fold change in expression is very low so may suggest inhibition
	R_ASPARTATEKIN_RXN	-1.03069	-0.911699	TRUE	enzyme inhibited by lysine	no
